# Supplementary material for: Tet enzymes are essential for early embryogenesis and completion of embryonic genome activation
Source: EMBO Rep. 2021 Dec 6;23(2):e53968. doi: 10.15252/embr.202153968 (PMC8811641; doi:10.15252/embr.202153968)
Supplement: Supplementary file 3 — Dataset EV1 [file EMBR-23-e53968-s004.xlsx]

## Sheet: Dataset EV1
Dataset EV1: RNA-seq results of single copy genes
Gene Symbol	FPM (DEseq2)																																													DEseq2 (ctrvsTet3KD)
	ctr1	ctr2	ctr3	ctr4	ctr5	ctr6	ctr7	ctr8	ctr9	ctr10	ctr11	Tet3KD1	Tet3KD2	Tet3KD3	Tet3KD4	Tet3KD5	Tet3KD6	Tet3KD7	Tet3KD8	Tet3KD9	Tet3KD10	Tet3KD11	TetTKD1	TetTKD2	TetTKD3	TetTKD4	TetTKD5	TetTKD6	TetTKD7	TetTKD8	TetTKD9	TetTKD10	TetTKD11	AM1	AM2	AM3	AM4	AM5	AM6	AM7	AM8	AM9	AM10	AM11	AM12	baseMean	log2FoldChange	lfcSE	stat
0610005C13Rik	0.870605	6.76375	3.95827	52.2952	0.593148	4.4904	0.293933	15.119	35.1667	70.0573	55.5213	16.4427	1.28772	4.11506	0	0	28.622	41.7178	25.7686	15.939	27.3955	42.1005	3.03334	5.69661	5.47609	9.03993	16.4948	12.3404	0	0	0	0	0.321196	0	0	0	0	0	0	0	0	0	0	0	0	58.8187	-0.0315796	0.982143	-0.0321538
0610007P14Rik	30.4712	41.2589	47.4992	51.7076	34.9957	109.566	89.9436	3.27881	59.2046	24.3174	24.2207	77.1423	77.5208	110.192	79.7323	73.901	13.3877	121.159	123.521	43.5978	69.8738	60.875	83.4967	139.092	297.717	402.092	107.447	166.121	155.59	140.068	300.008	375.506	329.387	197.952	109.695	184.51	209.818	147.337	114.656	152.821	237.92	50.8245	205.64	174.667	166.843	528.519	0.875093	0.395895	2.21042
0610009B22Rik	53.9775	6.76375	19.5274	45.44	0	0	9.55283	0	24.038	12.1587	13.7872	39.9542	58.205	34.2922	0	18.2289	14.7726	0	0	4.68793	16.622	0	1.75614	0	11.3173	0	0	5.28874	11.1239	0.15738	16.1017	14.8049	16.8628	0.534043	65.6118	0	1.52966	0	12.2134	26.133	24.421	37.4303	23.4698	0	58.2011	56.837	0.290085	1.15497	0.251163
0610010F05Rik	24.8122	13.8657	25.8607	42.3063	22.8955	85.0932	31.01	14.9368	1.78059	98.4276	6.33464	56.2432	27.0421	19.0512	52.3362	55.5489	90.4823	73.2281	26.889	37.9723	41.2471	40.9626	0.319299	2.37359	20.6266	14.3901	9.2494	0.542435	23.6924	22.1906	14.7346	43.6669	81.7445	78.1482	1.02518	43.0986	8.66805	0.359797	11.7149	44.3124	29.4162	32.8433	7.3443	59.4116	7.76015	142.587	0.646315	0.584942	1.10492
0610010K14Rik	6.52954	2.7055	5.27769	11.5559	4.74518	4.4904	8.67103	1.27509	18.6962	13.8957	14.1598	0.46101	7.46878	5.79157	4.3456	9.23763	10.6178	19.0837	25.2084	36.5659	30.4736	11.9474	3.83159	5.69661	18.9838	6.08812	3.85392	6.78044	6.21204	5.50831	23.6968	8.97265	6.58453	0	102.724	17.4818	110.39	0.179899	14.2074	19.3157	116.74	77.6129	0	0	13.1326	44.1736	0.993678	0.497233	1.99842
0610012G03Rik	21.3298	45.9935	24.8051	56.2125	26.2171	16.39	21.7511	54.4647	89.0295	90.9008	125.575	24.4335	18.1569	24.0807	27.3962	24.3873	74.3248	46.1559	47.3358	60.0056	66.7957	43.8073	42.4668	32.2808	21.1742	15.497	58.4254	18.3072	20.3697	16.9971	27.3425	20.6371	16.7022	1.2461	127.738	27.0015	13.7669	29.6833	15.7029	65.9006	73.633	88.0713	50.7715	76.3199	31.3391	160.535	-0.125724	0.32566	-0.38606
0610030E20Rik	0	16.5712	0	0	0	0	0	34.4275	0.445147	66.5834	0	0.30734	22.1488	25.7573	22.2948	0	0	56.8072	21.2871	0	16.0063	6.25818	11.6544	12.3427	0	1.01469	25.8983	0	19.9363	6.29521	13.8232	4.48633	3.85436	0	0	16.0971	7.90322	0.179899	13.7089	9.65784	15.5406	0	0	0	0	48.8259	0.909208	1.31147	0.693272
0610037L13Rik	23.9416	9.80744	8.97207	28.2042	17.2013	48.7209	11.9043	54.6469	11.5738	52.1087	18.6313	27.6606	6.82492	10.8211	19.8386	21.924	20.774	4.43806	12.3241	10.7822	9.85005	32.4288	1.11755	8.0702	22.0869	17.1574	45.1679	16.8155	4.18951	13.8495	1.21522	5.38359	19.593	0	0	0	0	11.6934	0	14.9602	19.0558	30.458	14.05	0	44.7701	76.9169	-0.524227	0.487175	-1.07606
0610040F04Rik	155.838	126.482	76.7904	98.9104	136.424	137.406	83.9179	72.1339	28.4894	35.3181	50.6772	41.9519	37.0864	89.6169	161.543	82.7691	21.2356	19.9713	48.4562	242.366	68.9504	35.2734	20.5948	41.7752	26.4678	107.833	52.8757	15.4594	38.5724	30.217	63.0397	77.3144	132.172	102.714	259.167	38.4253	5.86368	165.327	50.8475	0.189369	85.2885	25.137	117.349	118.668	24.4743	312.566	-0.132909	0.419637	-0.316722
0610040J01Rik	200.239	47.0081	122.97	38.5849	80.5495	0.22452	15.2845	190.171	32.4958	104.217	78.2515	7.99084	30.6478	22.8615	109.963	87.819	114.949	133.142	12.8843	91.8835	82.802	178.074	145.441	61.0012	23.7297	19.9247	77.5408	28.2066	9.53476	24.3939	42.229	7.92585	11.7237	3.91631	0.205037	26.1361	8.15816	35.9797	14.9551	70.0667	26.6411	8.07321	12.7727	6.35999	1.7908	272.765	0.0929374	0.558956	0.16627
1110001J03Rik	9.57665	6.08738	5.54157	2.35035	14.9473	7.63369	13.227	2.9145	19.5865	25.4754	6.70727	22.4358	34.7685	27.2814	38.9215	4.55723	22.6206	24.8532	34.1714	18.2829	7.69535	5.12033	28.4176	7.59549	59.6894	15.866	14.3366	27.1218	44.0621	42.4927	40.71	32.152	23.9291	84.0227	64.9967	154.566	68.3246	74.2981	28.4148	57.1896	62.5326	48.6227	105.055	9.3073	64.7674	92.2713	1.31891	0.425626	3.09876
1110004E09Rik	37.8713	54.11	31.93	22.5242	16.4895	5.38849	5.87867	31.513	68.5527	112.902	91.666	14.7523	19.187	10.5163	43.456	23.6483	0	16.8646	7.56253	35.1595	33.2439	11.9474	28.4176	14.9536	3.10312	17.9876	25.1275	46.107	28.3153	34.9384	23.8487	33.0493	35.8134	45.0376	71.968	52.7915	31.6129	35.9797	4.98505	0	36.8165	34.1276	89.0895	44.5199	48.0532	120.501	-0.878333	0.483653	-1.81604
1110004F10Rik	33.9536	158.272	53.5685	167.658	57.7726	44.455	687.069	78.5094	27.5991	60.7935	15.6503	4.6101	56.9173	20.7277	67.0734	32.3933	36.0083	22.6341	21.007	45.0042	58.4847	82.4942	18.3597	30.1446	30.8486	37.7279	1.84988	27.7998	3.32272	1.25904	23.5449	26.918	37.58	0	0	0	0.254943	56.848	5.73281	70.4454	0	0.366964	13.4113	12.4097	21.4897	254.279	-1.52748	0.557239	-2.74116
1110008F13Rik	1.74121	4.05825	0.263884	0	8.18544	4.71492	5.2908	6.92194	4.00633	2.31594	1.4905	5.37845	3.47685	3.0482	4.3456	5.66575	15.6959	18.1961	8.6829	7.0319	3.07814	0	3.99124	6.40869	4.38087	1.6604	2.77482	3.119	4.18951	2.20332	5.77231	3.88815	4.65735	30.0844	34.4462	53.6569	28.2986	16.011	3.98804	10.0366	26.6411	10.8254	29.8562	0	0.895402	20.2198	1.01661	0.55684	1.82567
1110008L16Rik	18.2827	91.987	40.3743	55.2332	3.67752	101.259	54.0837	30.0558	90.3649	108.849	53.2855	17.9794	39.1467	26.2145	62.161	27.4665	23.5439	122.934	36.6923	69.3814	32.0127	3.98248	29.0562	15.4283	49.2848	31.2708	3.23729	53.023	478.76	32.8925	33.2667	31.1052	35.4922	10.6809	0	0	125.432	63.864	37.3879	0	6.10525	0	79.031	73.5277	43.5762	245.239	-0.278336	0.56355	-0.493897
1110008P14Rik	6.52954	0	3.69438	2.35035	4.38929	2.46972	2.6454	4.73606	4.45147	9.84276	6.33464	2.61239	5.27966	5.94398	0	5.29624	6.00138	3.55045	7.56253	23.9085	12.0048	3.41355	21.872	6.64605	19.7139	7.65627	0	8.40774	3.17825	3.61975	17.4688	4.48633	8.19051	47.7078	92.2666	16.6163	47.4193	55.5887	53.0908	22.535	64.5677	0.183482	61.7879	0	0.298467	28.9374	0.843779	0.617507	1.36643
1110020A21Rik	1.30591	8.79288	5.80546	1.5669	0	7.40917	6.90743	14.3903	0	7.52682	6.70727	12.9083	0	6.2488	0	0.73901	0	0	0	13.1262	0	0	0.15965	5.45925	0	0	0	3.25461	0	0	0	2.6918	0.642393	0	0	5.71186	0	0	0	0	0	0	0	0	0	12.7436	-0.688053	1.41352	-0.486767
1110032A03Rik	0	0	0.527769	0	0	0	0	17.487	0	0	0	22.8968	83.9594	1.06687	0	0	0	0	20.7269	30.0028	20.0079	0	9.41932	0	9.85696	0	16.8031	13.4253	8.37903	3.1476	0	31.1052	27.9441	2.13617	0.205037	69.4078	1.01977	0.179899	0	0	0	0	39.755	0	24.4743	43.4894	3.5757	1.55933	2.2931
1110034G24Rik	0	0.338188	15.5692	7.63863	1.89807	2.91876	7.20136	0	0	0	0	22.5895	17.6418	15.0886	3.21197	5.78891	9.69453	5.76948	3.36112	16.8766	7.69535	0	22.0316	0	22.452	0.368977	0	28.7491	11.2683	0.944281	10.1775	9.1222	20.2354	52.8702	82.6299	33.4057	12.2372	7.55574	6.97907	9.2791	0	17.2473	14.6886	3.87804	0	36.0686	1.70943	0.964662	1.77206
1110037F02Rik	34.3889	53.0955	62.0128	56.4083	15.5405	0.44904	25.5722	59.383	14.2447	31.8442	93.9018	8.75919	19.0583	37.0356	0.377878	17.1204	22.1589	5.76948	32.771	9.37587	4.92503	16.4988	35.6018	8.54492	10.0395	18.8178	22.0444	59.3966	37.5612	51.1486	9.26607	27.6657	34.0468	31.1525	14.7627	19.3857	14.7867	17.6301	17.6969	0	5.73524	3.48616	16.6045	118.513	32.8314	116.891	-1.13607	0.52248	-2.17437
1110038B12Rik	4.78833	4.73463	29.0273	80.8911	15.4218	87.3384	19.6935	36.7956	16.0253	11.0007	30.1827	72.5322	5.02211	20.1181	15.493	29.5604	52.6275	61.6891	39.4932	40.785	28.9345	7.39603	5.26843	5.45925	10.9522	2.76733	5.24133	17.6291	8.66796	15.8954	0.151903	4.18724	8.9935	0	0	0	0	0	0	0	0	0	0.159659	0	0	99.8419	0.263926	0.53007	0.497908
1110038F14Rik	3.91772	1.35275	4.22215	0	11.1512	1.1226	2.6454	6.73978	14.6899	42.266	27.5743	1.07569	0.128772	0.457229	0.944696	0.862179	2.30822	2.21903	12.3241	9.37587	13.236	12.5164	4.15089	2.13623	11.4998	10.0546	14.799	13.1541	4.33398	0.15738	0.455708	0.897265	0.481795	0	0	3.11556	0	0	0	0	0	0	0	0	2.98467	27.8669	-0.8401	0.791671	-1.06117
1110051M20Rik	0.435302	6.42557	10.0276	0	11.863	50.068	14.6967	0	26.2637	0	6.70727	2.30505	198.051	5.33434	0	0.246337	0	0	0	11.7198	0	0.568926	5.58773	0	13.1426	1.19917	7.55367	7.05166	8.66796	3.30498	7.59514	11.814	1.60598	0	0	0	27.7887	35.9797	0	0	5.18021	0	22.9908	0.155122	0.298467	27.9635	-2.30869	1.03869	-2.22268
1110059E24Rik	63.1189	290.165	102.651	193.316	139.271	85.3177	66.7229	21.4944	90.3649	26.6333	0	54.8602	88.2089	161.402	6.61287	31.4079	82.6343	56.8072	103.635	69.3814	112.044	45.514	41.1896	56.2541	100.03	116.135	18.3446	45.1577	606.902	131.412	127.446	150.591	329.869	14.9532	69.7126	55.7339	14.0218	50.7314	97.2085	92.4123	147.266	0.183482	96.7532	0	42.6808	479.308	-0.258319	0.56938	-0.453685
1110059G10Rik	182.827	446.408	37.9994	40.1518	47.4518	169.288	53.9368	134.796	97.4873	39.371	139.735	0.46101	0.515088	46.3326	32.4975	50.9917	47.5494	36.8359	4.2014	66.5687	32.6283	22.1881	5.90703	23.4985	15.5156	9.22442	14.1824	9.357	0.144466	14.0068	11.8484	0	2.08778	9.43475	0	0	4.07908	0.179899	2.49252	0	0.74003	0	0	0	17.3111	214.011	-1.88957	0.634925	-2.97604
1190002N15Rik	373.054	226.924	187.094	306.524	297.879	214.641	213.689	100.732	133.989	145.325	198.61	77.4497	26.2695	99.8284	3.96772	118.611	102.947	46.5997	111.757	40.785	145.596	225.863	129.795	122.24	62.2449	154.601	223.99	84.213	152.701	221.591	99.1925	116.944	78.3719	46.2837	149.472	70.9656	87.7002	71.7795	33.8983	112.107	81.2183	23.6692	58.1158	43.7443	83.2724	607.873	-1.14304	0.363581	-3.14385
1190007I07Rik	0.435302	5.411	11.347	18.8028	16.8454	19.3087	36.1538	0	37.3924	5.78986	2.23576	21.6675	10.4305	21.0325	0.377878	5.0499	9.23289	13.3142	16.2454	9.37587	5.84847	11.3785	5.58773	9.96907	68.4511	11.8995	14.9532	23.3247	34.3829	27.6989	67.141	42.9192	73.0722	19.5816	0	44.8295	21.6701	14.9316	8.22533	0	12.9505	0	16.7642	0	2.68621	88.8692	-0.160449	0.616707	-0.260171
1300002E11Rik	49.6245	60.1974	32.7217	44.2649	26.573	17.9616	31.8918	8.01488	22.2574	10.4217	0.372626	29.9657	18.0281	20.7277	114.308	26.4812	16.1576	8.43232	12.6042	38.4411	11.6969	10.8096	15.1667	14.0042	40.8881	436.684	30.9855	72.6863	90.2913	122.127	48.1532	138.628	274.141	44.5035	106.824	80.6584	50.7336	49.2922	0.747757	50.1829	91.7638	6.23839	19.4784	0	3.88008	259.142	0.183839	0.55631	0.330462
1500011B03Rik	9.57665	26.0405	17.1525	14.8855	17.3199	15.9409	4.99687	21.1301	4.00633	13.3167	0.372626	0	29.2313	0.609639	9.6359	1.60119	5.07809	28.8474	42.014	5.15673	4.61721	3.98248	32.8878	20.6502	44.5389	12.3607	48.251	31.8681	31.4936	51.1486	19.5955	63.8554	32.4408	29.5504	38.957	111.987	27.7887	5.93665	31.1566	19.1263	10.7304	41.1	50.6118	30.559	28.3544	89.4538	0.0667252	0.610559	0.109285
1500011K16Rik	0	0	8.18042	1.37104	0.830407	2.91876	0.4409	1.45725	7.12236	0	0	13.3693	0.386316	1.82892	8.31332	5.54258	0.923289	3.55045	3.64122	15.939	0	0	0	0.474718	0.730145	0	0	0	0	0	5.1647	0	0	0	0	0	0	0	0	0	0	0	17.5625	0	1.49234	10.3727	1.41866	1.29748	1.0934
1600002D24Rik	26.1181	7.77832	9.49984	0	0	0	3.23327	7.28625	0	0	0	16.4427	8.11264	14.0217	10.9585	0.123168	0	12.8704	0	0	0	0	11.8141	0.712077	20.079	6.36485	8.1703	0	13.0019	41.5484	9.41797	12.2626	20.396	21.0057	0	8.48125	15.5515	29.8632	18.1954	0	17.3907	0	0	0	2.98467	35.073	0.491657	1.20863	0.406788
1600002H07Rik	3.91772	10.822	4.22215	43.0897	15.066	59.0488	3.38023	1.45725	17.3608	39.95	14.905	1.84404	0.515088	11.2783	4.3456	30.2994	42.0096	15.0894	14.2848	26.2524	12.0048	43.8073	10.2176	0	0	5.07343	25.7442	9.357	1.01126	0	6.98753	0.149544	1.28479	0	0	0	1.01977	0	0.249252	7.38541	2.4051	0	0	0	1.19387	57.7984	-0.000549155	0.790457	-0.000694731
1600010M07Rik	0	74.4013	22.4302	16.2566	0	0	9.84676	0.364313	21.8122	15.6326	112.533	41.1836	0	52.8862	0	1.84753	32.3151	18.1961	9.52318	18.7517	34.4752	34.1355	19.1579	0	6.93638	6.08812	0	4.06826	0	0	0	0	0	0	0	0	0	0	0	0	0	0	0	0	0	65.276	0.0599864	1.25461	0.0478128
1600012H06Rik	113.614	17.2476	10.2915	19.3904	37.3683	0	15.1376	118.766	89.9198	60.2145	66.7001	0	30.3902	23.1663	0.377878	0	18.4658	0	0	4.21914	72.3363	19.3435	0	2.37359	25.5551	0	0	0	0	0	0	0.149544	0	0	0	0.346173	0	0	0	0.189369	0	0	0	0	0	85.3864	-1.50117	1.31917	-1.13797
1600020E01Rik	59.6364	96.3835	36.9438	31.5338	10.0835	32.78	2.05753	22.0409	46.2953	83.374	30.1827	13.3693	0	7.16326	16.2488	9.11446	31.3918	0.443806	3.36112	14.5326	19.3923	0	15.6457	19.7008	0.912682	0.922442	18.9613	0.678044	0.144466	0	0	0	0	0	0	0	0	0	0	0	0	0	0	0	0	71.4989	-1.79404	0.919666	-1.95075
1700001G01Rik	0	21.644	0	0	15.4218	0	0	0	0	0	21.6123	9.68121	2.83299	0	9.25802	0	0	6.21329	4.4815	2.81276	0	0	1.75614	15.903	0	0	16.3406	5.42435	2.02252	0	2.58235	11.3654	2.40897	0	0	0	0	0	0	0	0	0	0	0	0	19.4927	-0.509012	1.52338	-0.334133
1700001L05Rik	3.48242	13.5275	77.0543	123.393	98.2253	114.73	62.1669	79.238	35.6118	24.3174	40.2436	159.202	134.052	109.125	53.6587	54.5636	39.2398	168.203	129.683	105.01	139.132	48.9276	227.66	76.6669	107.879	94.1813	159.552	102.385	90.4357	147.308	154.029	104.831	206.85	161.993	176.332	37.0406	70.874	153.813	118.644	183.499	83.0684	85.3191	99.148	199.952	143.264	438.13	0.892113	0.395775	2.25409
1700001L19Rik	0.435302	6.42557	8.97207	0	6.52462	0	16.3133	0	0	0	0	42.1056	26.9134	5.18193	44.4007	48.7747	9.69453	11.0952	6.44215	0	16.0063	18.7745	18.8386	2.61095	16.7933	0	0	12.8828	10.4016	16.9971	1.67093	23.1794	15.0962	63.017	0	11.4237	14.5317	46.4138	57.0788	0	36.8165	32.1093	0.159659	0	33.7268	51.5686	2.67332	1.00372	2.66341
1700010I14Rik	0	0	0	1.76276	21.8278	58.3753	2.35147	0	0	0	0	9.68121	12.8772	1.37169	42.5113	8.12911	13.3877	1.77523	3.36112	15.939	0	0	4.62984	0	5.11102	38.1891	6.47458	0.813653	8.5235	7.08211	9.11417	1.79453	17.184	0	78.5291	0	0.254943	16.1909	2.24327	4.54487	0	0	64.3424	0	8.35709	39.3332	0.34461	1.15641	0.297999
1700016H13Rik	0	11.4984	8.18042	0	0	32.78	9.6998	3.46097	0	0	5.96202	9.37387	13.3923	26.8241	0	0	35.5466	0.443806	0	0	4.00158	6.25818	10.8562	0	0.365073	1.10693	0	5.55996	5.48971	5.03617	26.1273	0	1.12419	37.027	0	0	0	0	36.8894	0.189369	0	0	0	0	14.028	28.7905	0.478986	1.29394	0.370177
1700017B05Rik	9.57665	3.38188	1.58331	0.195862	0.11863	0	0	0	50.3017	35.8971	34.2816	7.22249	4.89334	0	3.58984	4.43406	0	4.43806	5.32178	10.7822	3.69377	0	2.87369	1.18679	2.55551	1.10693	1.69572	1.4917	2.02252	0.15738	0	0.598177	0	0	0	0	0.764828	0.539696	0	0	8.32534	0	3.83181	2.48195	49.5456	21.6252	-1.26692	1.04063	-1.21746
1700018B08Rik	3.91772	0	2.11108	0	0.474518	16.6145	0	1.45725	3.11603	0	0	14.445	6.05229	12.65	0.755757	0.73901	0	3.10664	17.6459	2.81276	0	7.96496	15.3264	0.474718	4.74595	10.7003	9.2494	3.79705	5.20078	1.73118	8.05085	12.2626	8.02991	0	11.6871	16.9625	47.1644	37.4189	3.48953	0	1.48006	0	25.0664	0	0	23.5042	1.38306	0.921233	1.50132
1700018B24Rik	16.5415	24.6877	42.4854	68.1601	75.8043	133.365	90.0905	24.0446	79.6814	46.3189	71.5442	115.099	109.585	144.027	146.239	61.3378	78.0179	32.3979	102.514	40.3162	70.7972	17.0678	74.5563	48.4212	116.276	101.376	65.2083	25.4944	72.9553	48.001	89.4708	48.6019	61.3485	121.228	82.4249	278.15	151.691	100.383	182.702	118.545	171.317	75.9615	156.944	134.025	225.343	306.015	0.60938	0.364525	1.67171
1700019D03Rik	0	15.5566	5.27769	0	39.7409	0	9.11193	0	0	0	0	0.46101	3.47685	0	20.0276	0	0	0	13.4445	0	11.6969	0	0	0	7.66653	70.1978	6.32042	3.25461	28.4598	13.0626	60.913	27.6657	26.0169	20.4716	53.9247	0	7.39333	0	11.7149	0	0	0	12.1341	0.155122	0.298467	50.3228	-0.441581	1.42089	-0.310779
1700020I14Rik	6.09423	5.411	39.0549	1.76276	31.9113	0.898081	7.0544	69.0372	1.33544	0	36.89	22.4358	27.8148	16.9175	0	7.26693	51.2425	27.0722	0	0	18.7767	15.9299	4.62984	33.9423	22.0869	12.9142	5.39548	3.79705	6.50097	8.65591	0	5.98177	19.2718	25.9901	0	9.86594	5.35379	0	10.7179	35.7908	10.5454	0	0	7.75608	63.5735	64.263	0.0445229	0.858837	0.051841
1700021F05Rik	144.085	176.534	22.1663	103.219	47.0959	29.8612	117.72	122.409	82.3523	159.221	250.405	45.9473	59.7502	33.0729	71.0411	50.6222	42.0096	38.1674	19.0464	61.8807	42.1705	100.7	13.7299	2.37359	1.64283	37.9124	0	17.4935	0.577864	0	1.97474	0.747721	0	0	0	0	0	0	0	0.378739	3.70015	0	0	0.620487	3.88008	221.016	-0.943388	0.663011	-1.42288
1700024P16Rik	6.09423	5.74919	18.4719	2.35035	0	33.9026	0	0	0	8.68479	1.4905	9.68121	7.72633	14.0217	4.3456	40.8919	16.1576	2.21903	0.280094	5.15673	2.46251	10.8096	4.78949	20.8876	3.46819	15.2203	25.59	44.2085	4.47845	22.8201	10.4813	19.2912	29.8713	0	20.5037	0	0	22.1275	32.6521	0.189369	0.925038	0	0	4.96389	15.8188	52.1067	0.661391	0.804729	0.82188
1700025F24Rik	3.04712	0	5.80546	0	7.59229	0	0.8818	0	0	0	0	0	1.54527	0.914459	13.6036	0	8.77124	3.55045	3.08103	0.468793	4.61721	0	0	7.12077	12.2299	7.01056	0	1.08487	1.15573	8.49853	7.29133	6.28086	23.9291	0	0	0	0	0	0	0	1.66507	0	0	0	0	17.5968	1.09756	1.19861	0.915691
1700025G04Rik	42.6596	0	29.5551	31.1421	3.79615	24.2482	1.46967	13.6617	5.34177	20.2645	0	50.2501	67.6053	23.7759	44.4007	0.615842	6.00138	1.77523	86.5489	8.90708	47.7112	43.8073	30.3334	88.0602	33.7692	56.6379	31.1396	40.1402	55.475	56.0274	133.371	56.0791	85.4382	156.118	2.46044	40.5023	42.8303	98.4045	83.9981	63.6281	73.448	19.0821	10.2182	5.11902	57.0073	165.314	1.36856	0.654861	2.08984
1700025J12Rik	0	0	11.6109	0	27.6407	6.28657	23.6616	0.364313	3.56118	0	0	17.8257	28.7162	20.8801	3.96772	0	15.2343	40.8302	15.6852	3.28155	8.00317	3.41355	23.6281	17.3272	15.8807	15.497	0.616626	20.0701	3.61165	13.3773	21.7221	19.5903	32.2802	0.890071	75.2486	56.2532	13.512	1.25929	60.0699	21.9669	27.9362	33.5772	68.9725	14.4263	21.1912	56.2673	1.1725	0.88195	1.32944
1700028K03Rik	0	0.676375	9.23595	0	0	0	10.1407	1.82156	4.89662	2.31594	0	1.22936	11.0744	12.3452	39.1104	2.3402	9.69453	5.32568	38.3728	0.937587	0.923442	0	15.3264	5.2219	10.222	4.42772	13.2575	3.119	29.4711	19.2004	27.0387	26.7684	71.3056	26.1681	34.0361	3.63482	8.66805	0.899493	0	11.1728	31.6363	36.5129	7.82327	5.42926	37.01	52.2764	2.27804	0.876932	2.59774
1700029F12Rik	8.27075	8.45469	2.63884	17.8235	19.218	37.0458	7.20136	3.46097	17.8059	0.578986	34.6542	27.1996	0.772633	22.7091	1.70045	0	4.61644	19.0837	19.6066	15.4702	11.6969	5.12033	8.46143	34.6544	0.365073	8.48647	37.1517	26.1725	5.48971	0	5.4685	18.2444	7.38752	0	0	0	33.6524	0	6.97907	0	6.47527	68.0718	0	0	0	56.2721	-0.149713	0.736823	-0.203188
1700030J22Rik	3.48242	0.338188	0	15.669	0.711777	0	0	11.2937	4.89662	6.36884	6.33464	13.3693	28.9737	12.1928	19.8386	0	59.5521	72.3404	64.9817	29.534	28.3189	7.39603	1.11755	74.7681	42.531	10.2391	7.0912	0.949261	2.31146	13.8495	4.55708	20.6371	6.10273	54.2943	34.6512	33.2327	8.66805	43.7154	12.2134	24.2393	34.9664	0.183482	37.5198	0	119.685	74.2763	3.00521	0.816165	3.68211
1700030K09Rik	0	1.01456	0	12.1435	0	0	0	4.55391	4.45147	19.1065	4.47151	1.22936	51.8952	0	0.944696	0	0	1.77523	2.80094	0	0	0	3.35264	0	2.19044	0.922442	2.31235	0.813653	0.433398	2.83284	0	0	0.160598	8.54468	0	6.05804	0	28.2441	0	2.84054	0	0	16.7642	3.10243	1.7908	7.66843	-2.19464	1.3171	-1.66627
1700030N03Rik	0	0.338188	0	0	0	0	0	1.27509	14.6899	0	0	0	5.02211	0.914459	7.55757	0	0	4.88187	0	0	0	0	2.71404	0	1.82536	6.18036	0.308313	0	10.4016	1.73118	0	6.13131	5.62094	0	0	0	0	0	2.99103	0	0	20.3665	0	0	7.16322	9.19766	0.562367	1.68721	0.333311
1700031M16Rik	0	0	0	0	0	13.6957	6.46653	5.28253	0	0	0.372626	0	2.06035	0	13.9815	0	0	0	0	8.43828	0	0	0	20.8876	6.0237	2.21386	0	0	9.10136	0.629521	3.34186	2.6918	9.79649	0	0	0	4.58897	10.0743	0	0	0	0	0	0	0	14.0373	-0.0415826	1.68954	-0.0246117
1700034H15Rik	3.48242	29.0841	0.263884	17.8235	5.2197	0	33.9493	17.8513	54.7531	255.333	83.8409	1.69037	0	4.11506	5.2903	33.8713	18.9274	9.76374	12.3241	9.37587	18.4688	9.10281	3.83159	0	10.5871	1.93713	5.24133	0.678044	0	0	0	4.03769	0	0	0	0	0	0	0	0	0	6.60535	0	0	0	70.7735	-1.74771	0.950766	-1.83821
1700037H04Rik	5.22363	1.35275	4.74992	20.5655	6.05011	17.9616	0	2.18588	22.7025	1.73696	7.0799	6.60781	8.11264	0	2.64515	1.84753	4.1548	0	6.72225	0.468793	0.615628	1.70678	12.6123	3.32302	4.74595	3.68977	12.1784	0.135609	2.60039	3.30498	4.86089	4.78542	1.28479	395.548	15.3778	34.0981	12.4922	0	8.22533	0.378739	22.2009	0	0	170.324	39.6962	22.2216	-1.21964	0.753959	-1.61765
1700048O20Rik	11.3179	23.3349	24.5413	6.85518	37.4869	10.1034	3.5272	0	2.22574	18.5275	0	15.0597	3.60562	23.1663	24.5621	5.0499	0	10.6514	0	5.15673	6.15628	0	11.4948	10.9185	20.079	6.82607	7.0912	8.27213	22.5367	13.5347	6.68372	15.2535	13.8114	0	0	0	0	12.0532	0	4.9236	16.2807	0	7.02498	18.6146	39.0992	47.9695	-0.401866	0.750387	-0.535545
1700057H21Rik	0	1.01456	0	0	0.949036	0	5.7317	0	0	0	0	3.53441	1.41649	10.2115	0	1.47802	0	6.21329	0	7.50069	1.23126	0	2.39474	0	0.730145	7.56402	0	0.271218	6.3565	0	7.59514	7.62676	6.42393	0	43.6729	32.5403	0	0	11.7149	1.13622	7.58531	40.9165	0	0	0	10.6389	2.07877	1.35989	1.52862
1700061F12Rik	0	0	16.3608	0	0	0	0	0	0	0	0	0	0	19.356	1.51151	0	0	0	0	0	0	0	12.9316	0	0	116.873	0	0	13.5798	27.6989	0	11.2158	42.3979	54.4723	0	0	0	0	0	0	0	0	32.4107	0	0	36.7528	0.534808	2.73728	0.195379
1700061G19Rik	0	0	0	4.30897	0	0	371.679	5.46469	42.7342	43.4239	24.2207	0	0	0	0	0	0	0	4.4815	18.2829	0	2.2757	0	5.2219	0	0	0	0	2.31146	0	3.34186	0	0	0	0	0.173087	0	0	0	0.568108	0	0	0	0	0	62.2628	-4.2577	2.21413	-1.92297
1700066M21Rik	111.873	75.0777	88.929	66.3973	183.994	84.6441	12.1982	155.744	158.027	107.691	141.598	115.867	170.881	63.5549	49.1242	75.6254	10.1562	68.3462	35.2918	17.3454	50.4815	47.7897	120.216	74.7681	162.275	98.7013	224.915	304.984	153.278	286.117	178.182	244.505	179.87	94.5255	18.8634	96.5824	16.8262	48.7525	53.34	13.824	65.4927	32.1093	3.51249	84.2311	40.5916	516.89	-0.520947	0.381582	-1.36523
1700067K01Rik	0	1.35275	0	0	0.11863	0.44904	0	0	0	8.68479	0	0	0	15.5458	0.377878	0.123168	0	0	0	0.468793	0	0	0.957897	2.61095	8.0316	0	2.77482	0	0.288932	2.67546	1.21522	4.93496	2.73017	0	0	0	9.43287	0	4.98505	6.43856	0.185008	1.83482	1.27727	3.25756	7.76015	6.96421	1.10628	1.57496	0.702415
1700069L16Rik	38.3066	130.879	33.7772	128.682	33.8094	11.0015	38.0644	84.7027	26.2637	105.375	9.68828	37.4955	0	59.7446	24.751	40.2761	30.9302	19.9713	5.88197	35.6283	29.2423	45.514	18.5193	11.1559	0	5.25792	0	12.3404	0	7.39687	0	0	0.160598	0	0	0	0	0	0	0	0	0	0	0	0	120.663	-0.781434	0.831885	-0.939353
1700084F23Rik	0	1.69094	0	0	0.11863	0	0	0	0	0	0	0.15367	0	1.5241	0	0	0	0	0.280094	2.81276	0	0	0.15965	2.84831	2.0079	1.75264	4.77886	0.406826	8.0901	3.93451	4.25328	1.49544	4.17555	9.43475	0	0	0	0.899493	0.747757	0	3.33014	0	53.6453	4.96389	0.596935	5.63006	1.5121	1.33113	1.13596
1700093K21Rik	7.40014	1.01456	18.7358	0	34.7585	0	0.146967	5.64685	28.0443	135.483	0	1.69037	2.3179	4.26747	33.8201	0	3.23151	0	54.3382	6.09431	0	18.7745	0.15965	0	22.9996	4.88894	23.7401	21.0194	5.63417	5.03617	6.07611	18.2444	8.6723	0.178014	0.615111	0.173087	3.5692	0.719594	0	0.189369	2.22009	9.54106	0.319317	0	0	57.413	-0.572637	1.07683	-0.531779
1700094D03Rik	26.1181	31.7896	25.069	0.979311	32.6231	17.9616	8.23013	8.01488	81.462	50.9508	35.0269	2.91973	5.5372	21.6422	10.0138	0.73901	38.7781	10.6514	5.32178	39.8474	6.15628	14.2231	11.4948	2.37359	14.0553	1.75264	1.69572	5.42435	0	4.56403	0	7.47721	8.3511	0	0.205037	0	4.33402	20.1486	6.48056	14.7708	4.99521	2.56875	0	0	0	62.3954	-0.878724	0.649461	-1.353
1700096K18Rik	0	3.72006	0	3.52552	11.0325	2.02068	6.46653	3.09666	0.890295	5.78986	0	22.4358	0	7.31567	0	0	0	0	2.24075	0	1.23126	0	0	0	0	0.368977	0	0.271218	0	0	0.151903	0	0	0	0	0	0	0	0	0	0	0	0	0	0	8.99002	0.051075	1.48311	0.0344378
1700097N02Rik	0	1.01456	0.791653	2.35035	0	0.22452	1.17573	1.09294	3.11603	0	0	1.99771	1.93158	5.02952	3.21197	0.862179	2.30822	7.1009	1.40047	0	6.4641	0	0.15965	5.45925	4.0158	2.85957	2.15819	6.91605	9.67922	3.61975	0.607611	5.83223	5.46034	0	1.23022	0	1.01977	0.179899	0	5.30234	1.29505	0	0	2.32683	0	11.6649	1.83221	0.764283	2.3973
1700116B05Rik	0	0	0	0	4.86381	4.26588	4.26203	0	4.45147	0	0	1.5367	3.60562	2.28615	3.58984	14.1644	2.30822	2.21903	1.68056	12.6574	0	0	0	0	3.10312	7.56402	1.84988	2.44096	2.60039	2.67546	9.72178	9.86992	1.28479	0	26.6548	8.13508	0	0	2.49252	10.2259	20.9059	0	0	0	0	13.668	1.33154	1.07457	1.23914
1700123O20Rik	0	3.72006	17.1525	14.1021	0	0	0	26.9591	60.5401	3.47392	17.5134	0	0	7.92531	1.88939	5.78891	1.84658	0	0	3.28155	43.7096	18.7745	0	0	0	0	0	5.55996	0	0	0	0	5.62094	0	0.205037	0	0	0	27.1685	0.189369	4.25518	0	0	0.155122	0	27.3869	-0.609695	1.57737	-0.386526
1810013L24Rik	822.722	1543.15	1323.91	981.662	560.05	722.506	971.302	1109.33	1414.23	1499.57	1555.71	465.927	753.574	641.036	391.482	299.053	831.422	390.55	541.701	483.795	693.197	489.276	174.337	367.194	531.546	941.26	338.682	460.663	496.963	687.437	755.716	437.267	552.458	485.445	483.682	512.164	286.3	305.828	191.177	279.32	207.024	68.6222	268.865	376.015	136.997	2983.23	-0.862132	0.226043	-3.81402
1810019D21Rik	1.30591	0.338188	0	17.6276	0	26.2689	10.7286	10.2008	0	0	0	7.06882	0	10.2115	2.64515	4.55723	5.53973	5.32568	12.6042	9.84466	0.923442	0	1.91579	0	0	1.19917	4.31639	0.813653	0	0	3.18996	0	0.642393	0.178014	0	4.67334	0	0	0	0.568108	0	0	0	0	0	17.4329	-0.0986555	1.20454	-0.081903
1810022K09Rik	178.474	210.015	61.2212	71.6856	54.0951	42.8834	54.0837	34.2454	148.234	129.114	41.7341	43.0276	38.7604	56.6964	30.7971	22.7861	75.7097	16.8646	28.5696	39.3786	46.4799	17.6367	22.6702	15.6657	49.6499	34.7761	22.661	38.6485	20.8031	21.089	40.558	22.1325	40.9525	20.6496	9.02163	44.6564	14.7867	11.1537	23.9282	19.1263	14.8006	8.80713	26.5033	21.717	38.8008	213.735	-1.09067	0.316442	-3.44666
1810026B05Rik	35.6948	40.5825	50.138	86.767	0.355889	62.4166	16.6072	59.7473	40.9536	33.0022	64.837	44.8716	4.12071	29.8723	57.8154	41.3846	95.5604	14.2018	17.0857	48.7545	36.0143	42.1005	0	11.6306	38.5152	0	1.0791	23.1891	0.433398	0	12.0003	0	11.4025	0	16.608	3.80791	0	0	1.24626	6.43856	0.185008	0	0	13.3405	1.7908	123.281	-0.0449595	0.784463	-0.0573125
1810026J23Rik	205.898	83.5324	63.86	37.4097	0.474518	38.6175	64.0775	130.06	142.002	391.394	138.99	15.6743	2.18913	40.9982	85.5894	25.7422	43.8562	9.31993	9.24309	69.3814	79.416	98.9931	2.55439	0.712077	12.9601	0	24.3567	0.406826	0.577864	1.25904	8.65846	3.88815	0	0	0.205037	0	1.01977	7.01605	20.4387	21.3987	19.4258	23.4857	0	0	0	205.67	-1.21541	0.721296	-1.68503
1810032O08Rik	0	7.44013	6.06934	21.9366	2.49122	13.9203	6.6135	12.3866	19.1413	53.8457	4.47151	0	2.44667	3.65783	4.3456	7.3901	14.7726	0	13.4445	4.21914	17.2376	0	8.14213	27.5336	11.8649	0.0922442	1.23325	8.40774	0	0	2.58235	2.84134	1.92718	0	0	0	0	0	0	0	0	0	0	0	0	33.445	-0.917436	0.891305	-1.02932
1810037I17Rik	2.17651	25.3641	101.068	82.8497	76.6347	81.2763	95.6753	17.3049	44.0696	14.4746	11.1788	73.3006	136.885	133.968	177.414	67.9889	19.3891	26.6284	77.866	46.4106	39.0924	12.5164	56.1966	15.4283	130.879	107.926	120.242	29.4271	200.952	261.094	108.307	144.161	149.517	33.6447	25.6296	77.0236	57.3621	20.3285	28.4148	37.6845	78.9983	4.40357	153.911	48.2428	97.5988	363.663	0.702375	0.51095	1.37465
1810041H14Rik	0	12.1748	0	2.35035	9.2531	0	2.49843	0	5.78692	6.36884	0.372626	0	0	0	0	0	0	0	0	4.68793	0	0	0	8.0702	5.11102	0	0	0	0	5.03617	0	5.83223	0	0	0	0	0	0	0	0	2.03508	0.183482	8.94089	0	0	8.32273	-3.06221	1.96756	-1.55634
1810043G02Rik	8.70605	9.13107	7.65265	10.5766	3.67752	9.20533	26.0131	14.5725	1.78059	9.26377	6.70727	29.351	22.1488	4.7247	1.70045	4.6804	21.6973	19.0837	24.9283	11.251	14.7751	18.2056	10.8562	36.5533	26.6503	6.36485	38.385	249.656	48.685	15.738	5.1647	21.6839	23.7685	6.58653	0	40.6754	47.1644	7.19594	1.99402	48.8573	32.5613	22.0178	49.9732	104.242	0.298467	102.203	0.847683	0.540655	1.56788
1810043H04Rik	3.04712	0.676375	2.11108	3.1338	0.949036	0	2.2045	11.4758	3.56118	1.73696	2.98101	0	11.847	0	0.566818	1.84753	5.07809	0.443806	0	2.81276	4.92503	0	5.26843	0	3.65073	0.0922442	0	0	0.433398	0.944281	2.27854	2.84134	5.29974	0	0	0	27.2788	11.1537	0	0	2.96012	3.85312	13.571	0	9.25249	10.1229	0.02096	1.0195	0.020559
1810055G02Rik	15.6709	8.79288	0.527769	11.7517	20.2857	0	12.4922	3.09666	8.01265	1.15797	0	5.53212	0.515088	3.50542	0	0	0	6.6571	0	4.68793	5.84847	10.2407	0	0	0	0.0922442	2.62066	0.135609	0	0	0	6.72949	3.53316	0	0	13.3277	0	0.179899	0	4.73424	0	0	35.7635	0	0	16.2393	-1.0666	1.23698	-0.862262
1810058I24Rik	19.5886	27.7314	107.665	35.4511	29.4201	77.0104	51.1444	46.0855	46.7405	36.4761	54.776	57.4726	70.9534	66.9079	31.175	45.8186	144.956	159.77	144.528	69.3814	128.974	98.4241	91.9581	61.476	137.815	99.9927	51.18	96.4178	52.5856	45.955	108.155	85.3898	85.117	217.355	212.828	177.068	215.171	68.7213	0.498505	122.522	164.102	80.1816	193.666	132.009	106.851	321.055	1.07531	0.298975	3.59666
2010005H15Rik	77.9191	19.6149	8.97207	7.44277	0	3.81684	18.6648	0	15.135	0	0	5.83946	16.4828	21.947	0	31.1616	31.3918	11.0952	22.6876	20.1581	13.236	0	5.58773	29.4325	10.9522	10.4236	0	0	7.6567	11.4888	0	22.1325	0	0	0	13.3277	1.7846	0	0	0	0	0	15.9659	0	0	52.8257	0.393793	1.10733	0.355623
2010107E04Rik	90.1076	86.2379	113.47	22.1324	112.461	62.1921	64.0775	98.1823	25.8186	45.7399	118.122	109.874	117.183	97.9995	188.183	64.2939	78.9412	94.5308	106.436	91.4147	122.202	38.118	91.0002	87.5854	100.578	92.2442	42.8555	64.5498	130.453	134.717	132.915	138.179	202.835	116.777	48.5938	77.7159	101.722	46.9535	108.176	54.349	109.525	62.9343	101.064	42.8136	57.0073	415.356	0.575062	0.304867	1.88627
2010107G23Rik	420.937	233.011	321.147	266.96	799.8	711.28	559.796	676.893	478.534	496.191	597.692	609.763	395.974	440.769	710.222	682.599	962.99	1127.71	673.345	881.8	1202.32	898.333	572.823	694.512	403.77	225.629	921.24	368.449	608.057	398.487	317.021	385.525	297.428	645.301	950.346	648.21	760.493	742.981	883.351	1082.25	594.799	1231.53	618.198	1024.27	399.946	2462.23	0.75014	0.246278	3.04591
2010111I01Rik	13.9297	1.01456	11.6109	14.4938	0	70.2748	9.11193	9.10782	0	0	0	15.0597	0.772633	7.46808	0	14.0412	0	29.2912	5.88197	0	0	6.82711	10.0579	23.0238	17.5235	6.2726	4.00807	19.9345	12.5685	3.30498	11.0889	3.43952	9.95709	0	29.3203	4.15408	0	2.69848	12.2134	0	0.925038	0	0	0.155122	0	43.4187	-0.620903	0.989459	-0.627518
2210011C24Rik	4.78833	16.9094	2.11108	9.20553	4.50792	3.81684	8.96496	4.1896	12.4641	9.84276	39.4984	0	2.18913	5.48675	3.40091	1.23168	0.461644	1.33142	0.560187	7.96949	0.615628	8.53388	0	2.61095	0	0	0.92494	0	1.73359	0.629521	0	0	0.642393	0.178014	19.8886	0	0	0	2.24327	1.51496	0	6.42187	0	0	6.56628	17.6744	-1.69433	0.814103	-2.08122
2210016F16Rik	3.04712	9.13107	18.4719	26.8331	4.27066	0	9.55283	9.47213	6.67721	25.4754	6.33464	0	0	2.74338	0	0	11.5411	36.3921	18.7663	33.7531	13.236	12.5164	0	0	0.182536	1.29142	0	2.57657	0	1.10166	1.67093	0	0	0	0	0	0	0	3.73879	17.6114	0	0	0	0	19.4004	30.3569	0.277847	1.07645	0.258114
2210016L21Rik	3.04712	6.42557	0	0	6.76188	0	9.11193	25.5019	8.90295	23.7384	27.947	0	0	0	0.944696	0.369505	8.3096	0	4.76159	12.6574	4.3094	18.2056	3.19299	0	0	0	0	0	0	0	2.12664	0.149544	3.05137	6.58653	0.205037	0	0	0.179899	0	0	0	0	0	0	0	19.2568	-1.03192	1.32843	-0.776796
2210019I11Rik	4.35302	2.7055	10.2915	16.0607	13.4051	9.87889	4.11507	4.91822	6.23206	9.26377	0	5.53212	14.5512	11.888	0	6.89743	9.69453	19.9713	19.6066	2.34397	5.23284	11.9474	26.0229	34.6544	28.6582	20.6627	7.24536	23.3247	20.0808	7.71163	35.3934	22.1325	50.5884	130.306	32.6009	25.963	8.4131	66.2027	27.9163	26.7011	27.7511	57.0629	34.3266	0	52.2318	62.923	0.551238	0.531512	1.03711
2210406O10Rik	9.57665	6.42557	3.69438	6.85518	0	39.0665	5.43777	2.9145	0	15.6326	0	12.7546	18.1569	22.0994	32.6865	42.6163	20.3124	11.0952	30.2501	14.5326	15.0829	23.3259	19.4772	67.8846	458.714	189.839	48.7135	30.2408	56.7751	132.514	83.3946	98.101	105.834	13.3511	60.6909	11.5968	46.6545	34.1807	18.1954	7.76415	49.027	7.33928	49.8135	0	0	224.453	1.56727	0.616748	2.54118
2210408I21Rik	11.3179	0.338188	1.58331	0.391725	0	0.22452	0.734833	29.3272	0	0	0	0	22.7927	0	55.926	0	0	2.21903	1.40047	0.937587	0	0	0.319299	4.74718	14.4204	2.95181	16.0323	0	33.2272	22.348	6.83563	19.4408	15.578	2.84823	0	6.23112	31.103	0	14.2074	12.4984	17.9457	0.91741	9.10054	4.03316	0	35.6396	1.20058	1.30027	0.923336
2210409E12Rik	55.2834	89.2815	47.7631	191.553	16.015	138.08	42.1794	29.5093	188.297	110.586	77.1336	21.8211	22.7927	46.6374	3.21197	8.62179	58.1672	39.9426	25.7686	26.7212	44.0174	32.9977	23.6281	36.7906	6.93638	48.7049	24.2026	38.5129	0	0	3.94947	22.2821	0.160598	0	0.410074	0	0	0	0	1.51496	12.0255	1.28437	0.478976	0.310243	0	181.117	-1.40395	0.641659	-2.188
2300002M23Rik	13.9297	0	1.58331	23.8952	1.89807	0	5.14383	6.01116	10.2384	0	0	0	1.54527	0.762049	1.13364	6.89743	2.76987	4.88187	0.280094	0	0.923442	6.82711	0.798248	1.42415	0.365073	1.19917	4.00807	2.57657	1.01126	0.472141	0.151903	1.3459	0.642393	0	0	0	1.01977	2.87838	6.72982	2.08306	4.44018	15.4125	0.957952	0	1.19387	12.3479	-1.13325	0.896465	-1.26413
2310022A10Rik	11.3179	2.02913	1.05554	3.32966	1.1863	5.61301	11.3164	10.2008	6.67721	34.7392	17.5134	4.6101	10.173	0	4.53454	11.9473	7.38631	3.99426	1.68056	15.0014	8.61879	7.39603	19.6369	3.08567	4.38087	0.0922442	1.0791	2.03413	5.77864	5.82307	3.94947	1.79453	3.37256	27.4142	9.02163	0.346173	12.7471	29.6833	10.4686	0	30.7113	73.2093	4.6301	55.5336	19.4004	27.9067	-0.239612	0.636188	-0.376637
2310022B05Rik	1.30591	5.411	0	1.5669	4.38929	0	0.146967	0	4.45147	6.36884	0.745252	0	0	1.67651	2.45621	0.246337	0	9.31993	0	6.09431	6.4641	0	0	0.712077	3.65073	0	0	0	0	5.35093	0	0	1.12419	0.178014	0	0	12.7471	0	22.9312	7.19604	0.925038	7.88972	2.23522	0.93073	2.98467	7.53963	0.296622	1.46142	0.202969
2310035C23Rik	40.0478	115.998	69.6655	164.328	11.7443	210.375	228.827	253.379	99.2679	54.4247	63.7191	31.9634	49.0622	17.3747	79.5434	7.3901	63.2453	11.0952	30.8103	43.5978	37.8611	13.0853	65.9353	53.4058	54.2133	55.7155	94.9605	12.7472	53.5969	37.1417	6.37992	26.3198	22.9655	10.6809	0	4.84643	5.86368	0	0	0.189369	0	0	0.159659	11.9444	8.05862	268.969	-1.62027	0.446817	-3.62626
2310036O22Rik	10.012	20.2913	9.23595	38.389	3.67752	19.3087	26.1601	116.216	53.4177	90.9008	65.9548	7.83717	8.24141	32.9205	32.1197	54.8099	41.0864	54.1444	28.5696	53.4425	56.9456	53.479	33.3668	10.9185	23.9123	23.1533	20.657	6.10239	18.6361	14.479	6.68372	1.94408	10.7601	11.0369	31.1656	8.48125	27.0239	7.55574	1.49551	41.2825	28.8612	65.5031	2.87386	0	0	126.412	0.106566	0.458917	0.232211
2310040G24Rik	141.038	79.1359	32.4578	6.85518	123.968	92.0533	0	126.599	81.9071	457.399	45.4604	9.2202	25.1106	105.01	0	48.7747	0	36.8359	58.2595	89.5395	48.6346	335.097	5.42808	0	0	28.5035	23.4318	4.06826	1.87806	0	0	0	0	0	0	0	0	0	0	0	0	0	0	0	0	232.316	-0.456493	1.1533	-0.395814
2310057M21Rik	57.0246	151.17	187.094	63.6552	39.5036	0.898081	51.7323	28.9629	67.6624	48.0558	72.2895	16.9037	0	12.1928	4.15666	11.3315	38.3165	8.43232	31.9307	38.9099	12.3126	6.25818	24.7457	9.49436	14.4204	0	49.6384	1.62731	0.72233	0	6.98753	0	0	0	0	0	0	0	0	0	8.14034	0	0	0	0	123.964	-1.93512	0.854069	-2.26577
2310061I04Rik	93.59	24.3495	86.818	97.3436	100.242	154.694	104.346	70.4945	50.3017	52.1087	39.4984	85.7479	95.6777	58.8302	172.501	116.517	69.7083	114.946	122.681	108.291	74.1832	79.0807	192.697	45.3356	115.546	128.404	73.9952	211.821	93.614	50.3617	85.2175	81.9502	72.1086	450.198	285.821	179.318	378.08	421.682	279.412	266.253	156.886	564.941	226.236	425.344	243.251	406.842	0.458884	0.302555	1.51669
2310069G16Rik	23.071	33.4806	88.1374	34.2759	60.5011	33.0045	43.2082	22.4052	1.33544	41.108	26.0838	27.8143	54.4706	11.1259	20.2165	20.3228	10.6178	75.4471	49.5766	21.5645	30.4736	29.0152	43.1054	30.1446	2.19044	22.0464	38.0767	26.3081	62.4093	83.4115	57.2674	81.6512	73.3934	99.6879	26.0397	40.5023	18.6108	53.4299	4.98505	58.7045	24.236	2.20178	96.1145	9.92779	26.5636	168.21	-0.0512386	0.462666	-0.110746
2410002F23Rik	3.04712	10.1456	0	11.1641	6.406	0	0	55.7398	0	0.578986	12.2967	0	4.6358	8.23013	2.07833	0	0	6.21329	1.40047	0	7.69535	11.3785	0	1.18679	0.730145	1.6604	0	0	0	0	0	6.4304	2.24837	0	0	0	0	0	0	0	2.22009	0	0	0	0	18.3032	-1.07126	1.35664	-0.789639
2410004B18Rik	252.475	59.1828	47.2353	31.5338	15.8964	73.1936	27.6297	91.6246	102.829	72.9522	55.5213	15.828	28.7162	15.0886	13.0368	13.7949	15.6959	18.1961	12.3241	62.8183	44.3252	21.6192	34.4843	0	11.8649	14.7591	19.2696	4.33948	48.974	19.2004	16.2536	12.4122	13.8114	39.8752	5.33096	12.2892	6.11862	35.6199	28.1655	0.189369	16.6507	40.1825	44.2255	12.0995	1.19387	153.032	-1.48371	0.471768	-3.145
2410006H16Rik	0	20.9676	26.1246	55.8207	28.3525	73.1936	50.4096	93.0819	85.0232	86.8479	71.1716	90.2043	7.34001	71.4802	44.4007	9.3608	70.17	68.3462	96.3522	52.5049	56.33	81.3564	31.7703	130.547	68.8162	15.5893	47.1719	61.5664	25.715	36.1975	30.3806	30.507	21.8414	0	0	10.7314	0	16.3708	12.4626	0	0	0	16.4448	0	6.56628	219.136	0.317392	0.466008	0.681088
2410015M20Rik	4.78833	0	2.11108	2.93793	8.65996	11.6751	9.40586	1.45725	20.9219	5.78986	6.70727	6.45414	3.73439	7.16326	0	6.65109	0	4.88187	0.280094	0	6.4641	0	1.91579	0	21.1742	1.75264	0.154157	5.69557	0.288932	1.41642	0	0	1.92718	0	0.205037	0.173087	0	28.7838	0	0.757478	14.2456	0	0	0	14.6249	18.0677	-0.855655	1.00546	-0.851005
2410016O06Rik	0	47.0081	5.0138	2.54621	0	0	9.2589	10.3829	42.289	89.7428	30.1827	2.15138	10.8169	0	0	21.185	0	29.2912	0	35.1595	16.0063	9.10281	0	15.903	0	0	0	7.7297	0	0	0	0	0	6.05248	0	0	0	0	0	0	0	0	0	0	0	43.3193	-0.658277	1.50629	-0.437018
2410021H03Rik	89.6723	49.3754	34.5689	68.3559	56.9422	64.4373	56.2882	37.342	88.1392	30.1073	41.7341	37.9565	2.96176	26.0621	45.1565	93.9775	25.3904	27.516	21.5672	28.5964	71.7207	30.722	28.8966	11.1559	1.27775	153.494	6.01211	14.5101	7.2233	22.1906	12.3041	30.8061	31.156	34.7128	142.296	46.9065	29.3184	32.9214	60.8176	0.189369	32.5613	33.0267	4.94942	17.839	7.16322	168.276	-0.438613	0.497249	-0.882079
2410089E03Rik	8.27075	100.78	67.8183	21.1531	33.4535	36.1478	55.9943	59.383	140.221	146.483	36.1447	10.4496	39.0179	42.2175	1.32257	24.6337	9.69453	0	2.24075	110.166	57.2534	20.4813	29.0562	71.445	18.9838	59.4053	1.23325	40.6826	14.1577	27.3842	12.7598	4.63587	21.3596	57.8546	67.2521	31.6749	32.8876	0.359797	41.6252	10.9834	38.2966	2.75223	2.55454	0	0	159.293	-0.96585	0.608449	-1.5874
2410141K09Rik	10.012	7.10194	5.54157	36.4304	5.69422	18.4107	29.2464	0	9.3481	22.5804	23.8481	25.2019	17.8993	7.16326	3.58984	2.21703	8.77124	9.76374	3.08103	17.8142	6.77191	10.2407	3.35264	0	5.47609	11.2538	0	7.45848	9.82369	5.82307	11.6965	17.4967	9.63589	0	6.97126	1.73087	0	0	2.24327	7.76415	2.96012	2.0183	1.59659	10.8585	0	45.5557	-0.395057	0.647858	-0.609789
2500002B13Rik	356.513	242.481	204.247	103.807	391.715	201.619	152.698	130.424	309.823	396.026	324.185	323.629	343.435	437.873	504.657	113.561	283.911	482.861	433.025	346.438	263.181	134.835	361.127	258.959	783.264	1126.67	322.033	1759.39	666.711	810.823	670.803	1380.59	1660.75	51.0901	388.75	309.306	307.206	169.285	175.723	89.5717	361.135	194.124	492.068	44.0546	250.116	2196.22	0.583937	0.323841	1.80316
2510003B16Rik	0	0	0.791653	0	1.54218	3.81684	3.23327	0	0	0	4.09889	0	9.27159	7.7729	8.50226	1.97069	0	0	1.68056	4.21914	0	9.10281	0	1.89887	10.5871	4.70445	0.92494	4.20387	6.7899	8.02639	7.59514	8.82311	18.3082	9.43475	0	0	0.509885	0	0	0	2.03508	0	7.66362	0	2.08927	17.5805	1.757	1.047	1.67813
2510039O18Rik	5.22363	14.8803	0.263884	0	8.89722	0	0.146967	7.65057	0	4.0529	3.72626	0	0	0	4.72348	6.15842	0.461644	27.9598	0	20.6269	24.9329	10.2407	8.94037	0	0	0	0	0	0	0	0	0	1.44538	0	0	0	0	0	0	0	0	0.183482	0	0	0	18.3202	1.21033	1.53498	0.788498
2610001J05Rik	16.5415	0	91.304	13.5145	28.3525	68.0296	2.05753	6.19332	28.4894	11.5797	39.1257	126.163	62.3257	70.1085	30.986	95.3323	37.8548	48.8187	46.7756	17.3454	42.1705	30.722	8.62108	60.5265	87.9825	43.447	57.5004	31.3256	89.28	117.563	99.3444	154.778	68.736	79.7504	3.07555	54.8685	0.764828	0	0	0	23.681	17.6143	0.798293	0	0	232.84	1.15097	0.536697	2.14454
2610005L07Rik	5.65893	0.676375	0	0.391725	0.474518	0	15.2845	9.47213	17.8059	14.4746	6.33464	0	0	0	0.188939	0.123168	0	1.77523	0	0	0	0	0.478949	0	0	0	3.08313	0.678044	0	3.1476	0	0	0.321196	0	0	0	0	0	0	0.189369	3.33014	0	3.35283	6.35999	0	9.00926	-5.12967	1.41762	-3.61852
2610008E11Rik	72.2602	0.338188	0	69.1394	11.7443	7.85821	56.5822	3.46097	3.56118	15.6326	24.5933	44.5643	4.89334	10.059	0.755757	16.9972	52.6275	1.33142	0.280094	43.5978	28.3189	128.008	0.957897	0	4.0158	9.5934	0	0	0	0	0	0	0	0	0	0	0	0	0	0	0	0	0	0	0.298467	72.844	0.407371	1.07567	0.378714
2610020C07Rik	1.30591	25.3641	0.263884	16.0607	0.355889	0	2.35147	14.026	26.2637	16.2116	1.86313	0	0.386316	0	3.02303	0	18.0041	0	5.60187	2.34397	0	3.41355	2.07544	4.74718	0	0	0	2.98339	0	0	0	6.57995	0	0	0	0	0	0	0	0	0	0	0	0	0	17.4552	-1.50684	1.32716	-1.13539
2610020H08Rik	0	21.3058	39.3188	0	0	0	9.99373	0.364313	4.89662	53.8457	13.0419	0	0	1.67651	8.31332	12.44	53.5508	33.7293	5.88197	13.1262	0.307814	44.9451	0	0	0	0	0	0	2.88932	0	0	0	29.3895	0	0	0	0	0	0.498505	0	0	0	25.0664	0	0	41.3864	0.468812	1.52692	0.307031
2610203C22Rik	0	31.7896	1.05554	5.48414	62.755	19.3087	37.4765	22.4052	0	5.21087	15.6503	9.2202	9.65791	63.2501	80.1102	0	3.23151	33.2855	45.0951	0.468793	6.77191	45.514	0.798248	0	5.84116	11.6228	0	13.4253	7.80117	36.827	5.1647	51.2937	57.6547	30.7965	126.303	101.948	24.9844	5.57686	31.6551	18.3688	22.3859	66.9709	58.1158	52.8965	41.1885	91.2476	0.66611	0.93505	0.712379
2610316D01Rik	0	0	11.0831	8.22622	0	0	0	0	0	27.7913	15.2777	17.6721	14.5512	26.2145	34.5759	0	0	0	2.80094	0	8.31098	0	17.7211	10.2064	27.563	13.9289	0.616626	11.1199	27.7375	67.3587	37.8238	56.0791	33.4044	0	89.3961	7.96199	0	26.4451	0	0	0	0	32.2511	0	26.8621	64.0529	1.10302	1.18319	0.93224
2610318N02Rik	0	39.2298	16.0969	16.8442	0	2.69424	2.35147	11.658	19.5865	3.47392	12.2967	2.30505	2.96176	13.8693	18.8939	1.84753	0	11.9828	6.72225	0	3.69377	17.0678	0	27.5336	10.4046	0	0	0	0	0	12.6079	0	0.481795	0	0	0	0	0	0	0	0	0	0	0	0.298467	31.0968	-0.415944	1.2054	-0.345068
2610507B11Rik	23.9416	70.343	70.9849	51.1201	0	0.898081	78.3332	122.591	86.8038	89.7428	57.7571	93.2777	53.1829	36.7308	28.5298	24.2642	184.658	47.4873	35.5719	24.3773	46.4799	38.118	29.3755	11.6306	7.48399	37.9124	0.770783	30.3764	5.34524	16.5249	20.2031	1.19635	6.90572	12.995	3.07555	26.4823	62.206	53.6098	2.74178	34.6546	18.1307	15.596	1.27727	25.1297	15.2218	172.806	0.111505	0.605158	0.184258
2610524H06Rik	3.04712	27.3932	7.12488	0.195862	38.3173	0	0.146967	4.37175	9.79324	0	38.3805	0	11.3319	11.5831	0	11.9473	25.8521	9.76374	19.0464	8.90708	11.3891	28.4463	11.1755	19.2261	23.7297	7.01056	7.70783	0.813653	21.8144	28.1711	24.4564	30.2079	96.3589	99.1539	0.205037	54.5223	6.37356	16.5507	34.6461	0	47.547	4.58705	0.159659	0.155122	17.908	71.6627	0.213719	0.839351	0.254624
2700038G22Rik	33.083	152.861	1.31942	72.0773	28.1152	49.1699	0.4409	43.3532	119.3	31.8442	199.355	0	3.2193	0	0.566818	1.60119	3.69316	37.7235	0.560187	9.84466	0.307814	0	0.15965	0	2.55551	8.11749	0.154157	1.08487	232.157	0	0	1.3459	2.56957	5.16241	0	0	0	2.33868	0	0	0.370015	0.183482	0	0	0	123.436	-3.45367	1.14678	-3.01164
2700049A03Rik	67.4719	143.392	72.8321	86.3753	14.3542	70.7239	100.378	25.3197	33.3861	60.7935	29.0648	76.2203	70.9534	54.8675	81.4328	27.3434	53.0891	40.3864	25.4885	91.8835	12.0048	93.8727	71.2037	31.3314	24.8249	141.041	86.0194	39.3265	80.4676	85.4575	72.7614	125.767	62.1515	26.7021	233.947	79.793	68.3246	130.966	93.2204	60.4088	105.269	48.4392	69.2919	73.6828	179.379	277.15	0.00163807	0.366238	0.00447269
2700054A10Rik	0	9.46925	10.0276	2.54621	47.3332	17.2881	1.3227	0	0.890295	4.0529	23.4754	35.9588	25.6256	64.1645	59.3269	25.0032	21.6973	31.0664	57.6993	30.9404	1.84688	0	16.7632	0	4.74595	40.7719	9.55771	18.3072	20.5142	44.0665	126.079	8.22493	112.098	0	0.205037	90.1782	7.64828	33.1013	57.5773	48.2892	110.82	8.80713	37.0408	13.3405	61.4843	119.362	1.70043	0.819239	2.07562
2700060E02Rik	540.21	963.497	983.761	635.181	619.958	679.623	478.082	198.733	524.829	347.392	301.455	843.187	993.734	533.129	702.476	422.591	445.025	601.358	601.921	345.501	247.175	560.961	686.812	650.838	779.978	1290.77	696.171	832.367	880.231	1025.17	1353.3	1799.47	2142.7	916.951	961.008	832.201	839.526	372.75	337.488	324.39	926.703	301.277	1076.9	781.348	586.19	3291.47	0.185635	0.290315	0.639426
2700062C07Rik	150.179	198.854	57.7907	163.153	141.881	141.223	96.4101	62.8439	36.9472	264.018	202.709	104.649	90.398	202.857	129.045	63.8012	72.0165	232.555	176.179	187.517	81.2629	133.129	123.409	119.629	174.87	174.71	35.7643	148.085	265.817	356.938	360.921	385.226	393.305	119.982	169.361	339.596	82.6014	25.3657	33.8983	142.595	305.818	240.545	346.459	155.432	105.359	726.122	0.153996	0.346915	0.443901
2700094K13Rik	51.3657	20.6294	30.3467	29.1835	12.812	39.9646	19.9875	18.2156	10.6835	9.84276	13.4145	4.91744	10.6881	8.99218	5.66818	20.5691	16.1576	24.8532	23.808	21.0957	14.1594	19.9124	32.5685	14.2415	6.93638	13.2832	14.0283	10.035	4.47845	21.7185	23.0892	28.7125	39.9889	43.2574	41.6225	20.4242	39.2611	71.7795	11.9641	43.555	0	4.0366	0	26.0604	0	81.3321	-0.46077	0.385589	-1.19498
2700097O09Rik	10.8826	291.18	11.8748	3.72138	4.86381	0.673561	0.587867	6.92194	39.173	52.6877	25.3386	0	9.14282	0.762049	26.4515	0	0	0	0	9.37587	0.923442	0	0	1.18679	10.5871	0	0	0	159.49	21.089	0	0.448633	0.481795	0	0	0	0	0	2.49252	0	0	0	0	0	0	82.0111	-2.97313	1.35858	-2.18841
2700099C18Rik	17.8474	59.521	50.138	39.76	62.9923	105.075	44.9718	25.684	17.3608	151.694	64.837	14.5987	21.6337	32.6157	72.1748	42.9858	74.3248	25.297	31.6506	104.072	106.196	23.3259	0	0	20.079	0.461221	0	18.9852	41.1728	16.9971	1.06332	93.3156	98.4467	0	84.6803	18.6934	29.0634	47.6731	35.3939	9.65784	6.29026	41.4669	0	81.9042	0	184.04	-0.0893137	0.74555	-0.119796
2810001G20Rik	0	0	11.6109	4.30897	0	0	0	0	16.0253	23.7384	3.72626	0	20.0884	5.63916	48.3684	0.862179	6.92467	3.55045	15.9653	4.21914	11.0813	2.84463	16.2843	0	0	6.64158	0	0	0	0	0	0.149544	0.802991	0	0	0	0	0	0.747757	10.9834	0	0	0	2.1717	0	25.2808	1.35227	1.40414	0.963057
2810002D19Rik	0.435302	0	3.4305	0	39.5036	0	0	33.1525	4.00633	0	0	2.15138	6.30983	31.8536	0	0	0	0	1.12037	0	0	0	0	0	49.6499	53.5939	0	39.5978	5.34524	13.6921	14.5827	16.0012	48.1795	6.05248	0	0	0	0	0	5.30234	12.9505	83.8512	0	0	36.413	49.9141	-0.819112	1.53344	-0.534167
2810004N23Rik	111.437	173.152	103.179	124.373	66.6698	47.1492	66.5759	134.796	138.886	137.22	95.0197	41.4909	10.0442	25.3	50.2578	62.8159	79.4028	40.3864	21.007	83.4452	79.7239	180.918	36.4001	11.6306	6.0237	16.7884	8.32446	2.84778	6.50097	0	2.12664	0.897265	6.26333	0	0	0	0	4.49747	8.72384	0	0	0	0	3.25756	0.298467	230.808	-0.685157	0.485001	-1.41269
2810013P06Rik	14.8003	67.9757	1.84719	8.03035	13.0492	11.0015	21.7511	3.64313	13.3544	112.323	75.6431	0.30734	0	8.38254	3.77878	0.492673	30.4685	0	0	7.0319	24.9329	38.118	0	0.237359	5.29355	8.11749	0	0	0	0	0	0	12.6873	0	0	0	0	0	0	0	0	0	0	0	0	54.1254	-1.43651	1.14767	-1.25168
2810025M15Rik	21.7651	81.8414	36.9438	26.2455	17.7944	22.9011	30.863	27.6878	37.3924	72.9522	78.9967	36.8808	22.2776	50.1428	44.5896	57.3965	29.0836	76.7785	61.0604	65.6311	98.1927	62.0129	21.7123	32.9929	34.8644	12.5452	23.1235	31.5968	42.6175	44.5386	65.1663	31.2547	18.79	33.4667	48.3887	24.7514	32.6326	7.91554	28.1655	64.575	41.6267	68.2553	15.4869	51.8106	37.3084	178.236	0.618847	0.298414	2.07378
2810403A07Rik	249.428	145.083	36.1522	94.2098	201.314	42.8834	87.1512	100.186	266.198	347.392	385.668	15.367	67.6053	64.0121	8.50226	84.863	240.517	9.31993	80.1068	71.7254	194.539	107.527	34.9633	78.8032	31.3963	13.9289	14.9532	51.5313	160.213	86.087	14.127	40.0779	5.62094	0	87.9608	75.4658	3.82414	6.47635	3.48953	5.68108	36.2615	21.4674	58.5947	0.155122	39.9946	406.958	-0.87784	0.500976	-1.75226
2810408I11Rik	580.258	575.934	410.868	361.562	876.554	1204.33	680.309	760.503	517.707	502.56	231.401	821.059	761.043	651.399	441.173	273.434	433.946	501.945	626.57	419.101	557.144	249.758	352.506	180.867	366.716	783.522	392.174	904.239	669.456	759.045	773.337	738.15	1101.7	77.2582	87.5508	188.665	227.154	91.9282	139.332	134.263	264.191	230.637	634.324	245.558	586.488	2543.78	-0.068737	0.302141	-0.2275
2810474O19Rik	725.649	2126.86	1726.86	1294.45	910.363	1003.16	946.465	1181.83	906.32	684.94	511.243	1014.68	937.847	980.605	500.878	948.766	540.586	291.581	631.331	267.681	403.544	614.44	699.105	982.666	815.207	1379.6	1095.13	1363.55	1207.45	731.661	1105.24	868.553	1012.41	1060.07	550.114	402.773	275.083	221.995	608.425	263.792	332.644	249.535	396.432	504.456	211.016	3905.77	-0.565751	0.258451	-2.18901
2900057B20Rik	0	0	0	0	0.474518	0	0	0.546469	1.78059	0	0	0	1.54527	14.7837	0	0	0	27.516	5.04169	0	0	0	0	17.3272	1.46029	0.0922442	0	9.08579	7.94563	12.1183	3.18996	0.149544	21.5202	0	0.205037	0.51926	0	26.8049	0.498505	0	0.370015	17.2473	17.0835	0	0	17.2575	4.40094	1.55212	2.83543
2900060B14Rik	0	0	0	0.391725	1.30492	0.22452	0.293933	2.73234	1.33544	1.15797	0.745252	3.0734	0.515088	0.762049	0.566818	0.246337	1.84658	1.77523	0.840281	2.81276	1.84688	0.568926	2.07544	0.949436	1.82536	0.184488	1.84988	0	7.2233	0.15738	0	0.598177	5.78153	0.356028	1.23022	0.346173	1.27471	3.41807	4.7358	15.7177	0.185008	24.5866	0.319317	2.94731	5.67088	5.77123	0.992145	0.883784	1.12261
2900079G21Rik	34.3889	0.338188	29.8189	20.9573	4.98244	0	9.84676	23.4982	0	4.0529	0.372626	4.76377	0	2.43856	0.755757	8.00594	2.30822	0	0.840281	8.43828	3.38596	8.53388	0	2.61095	8.21414	9.13217	0.154157	0.813653	0	0	0.151903	0	0	0	0	0	0	0	0	0	0	0	0	0	0	22.5109	-1.59039	1.11782	-1.42275
2900097C17Rik	2.61181	5.411	24.2774	8.22622	4.0334	0	11.3164	1.63941	16.0253	25.4754	10.4335	0.15367	9.52913	1.21928	0.566818	8.00594	0	0.443806	4.2014	5.62552	9.23442	2.84463	2.55439	11.3932	4.56341	1.75264	20.9653	0.542435	0.866796	0	0.607611	1.94408	4.49675	0.356028	8.20148	49.3297	5.09885	3.23817	0.249252	0.946847	1.85008	5.50446	12.7727	0.775608	0.895402	24.342	-1.13811	0.794588	-1.43232
3010026O09Rik	13.9297	12.1748	2.63884	12.731	6.64325	10.1034	7.9362	8.56135	18.6962	5.21087	18.6313	1.84404	2.06035	0.609639	10.0138	0.985347	0.461644	6.6571	0	17.3454	15.3907	0.568926	9.41932	4.50982	18.2536	10.0546	1.84988	0.949261	8.5235	12.7478	22.7854	29.7593	7.86931	0	0.205037	26.4823	0	0	11.7149	0	12.7655	0	48.6959	0.155122	37.9054	38.2652	-0.928254	0.621579	-1.49338
3110001I22Rik	158.45	243.495	129.039	33.8842	123.019	83.297	98.7616	97.8179	98.3776	192.223	63.7191	119.555	137.4	92.5127	60.0827	136.347	216.511	109.62	199.147	114.854	148.982	137.111	113.192	74.056	152.418	113.46	124.25	65.0922	110.228	70.0342	86.7365	102.288	109.528	47.7078	0	95.1977	109.115	93.3674	21.9342	15.5283	34.5964	29.5406	74.0816	16.9083	16.7142	496.02	0.338673	0.246464	1.37413
3110002H16Rik	226.357	81.8414	31.4022	124.177	32.979	85.5422	157.695	128.602	283.114	451.03	115.514	105.725	1.93158	105.01	44.7786	87.3264	292.683	54.5882	91.3105	124.23	83.4176	229.277	17.7211	163.54	3.28565	32.6544	81.5489	48.8192	4.47845	10.3871	3.64567	0.149544	0	0	0	0	0	0	0	0	0	0.183482	0	35.0575	0	387.389	-0.30431	0.672429	-0.452553
3110009E18Rik	53.5422	36.8625	68.0822	17.8235	77.3465	31.2083	34.8311	26.5948	15.5802	17.9486	7.0799	84.0575	117.311	66.9079	161.543	47.0503	53.0891	32.3979	124.922	82.9764	32.6283	36.9802	60.1879	417.04	171.949	118.349	120.55	213.991	326.204	545.165	198.081	377.749	440.2	0.178014	97.3925	88.9666	55.0676	19.7888	23.9282	1.32559	56.2423	71.558	142.416	48.2428	65.9613	582.326	1.2661	0.399328	3.17058
3110040N11Rik	6.52954	8.79288	14.2498	0	10.4394	0	6.6135	8.7435	0	28.9493	0	0	0	9.297	13.0368	0.123168	6.46302	33.7293	33.0511	1.87517	14.1594	1.13785	1.75614	4.50982	0	9.03993	0.308313	7.05166	23.1146	31.1613	17.4688	15.4031	37.9012	0	67.8672	77.7159	54.3028	0	7.22832	14.2027	26.4561	0.183482	15.1676	0.465365	0	45.6406	0.664413	1.0111	0.657118
3110043O21Rik	0.435302	4.39644	0.791653	7.63863	15.7777	0	0.146967	2.73234	0	28.3703	0	49.3281	55.8871	20.7277	105.239	12.1937	47.0877	24.8532	38.3728	0	0.615628	47.2208	23.6281	84.0251	74.2923	4.05874	30.3689	143.067	26.2928	3.93451	28.8615	8.67357	115.149	0	0.615111	15.2316	97.8979	8.27534	4.23729	21.3987	68.2678	28.2562	1.27727	0.155122	30.4437	135.96	2.97582	0.824745	3.60817
3110045C21Rik	0	28.0696	8.70819	0	0	0	0	0	0	0	0	18.1331	9.91545	11.4307	0	0	0	0	0	0	0	6.82711	0.319299	11.3932	10.0395	17.3419	2.77482	0.406826	27.3041	0.15738	33.5705	11.2158	2.24837	0	0	7.7889	0	0	0	0	0	0	0	0	0	26.9576	0.619044	1.54358	0.401045
3110056K07Rik	67.4719	52.7573	87.8735	63.2635	1.1863	1.34712	25.2783	62.4796	104.61	151.115	147.933	0	0	0.914459	0	0	76.1713	0	0	11.7198	4.00158	3.41355	0	5.2219	0	0	1.0791	0	0	0	0	0	0	0	0	0	0	0	0	0	0	0	0	0	0	94.3089	-2.89769	1.30296	-2.22393
3110082I17Rik	0	0	0	0.391725	1.42355	0	4.70293	0	0	0	0	0.30734	11.9758	0.762049	2.07833	5.66575	0	5.32568	4.4815	0	6.15628	2.2757	4.15089	8.0702	4.92848	0	12.9492	1.4917	5.05631	0.786901	6.98753	9.27174	0.642393	0	0	52.4453	36.4568	7.91554	13.9581	73.0966	17.2057	0	65.3004	67.9433	37.01	13.6338	2.59958	1.05756	2.45809
3830406C13Rik	19.5886	0	109.776	71.098	29.6574	200.272	44.3839	8.37919	40.9536	9.84276	75.2705	77.6034	61.8106	97.2374	48.3684	45.2028	72.9398	66.1272	54.0581	67.975	60.9472	64.8575	47.0966	94.9436	148.767	67.3383	8.78693	28.2066	38.2835	39.9746	83.0908	72.828	128.96	69.0695	268.598	18.5203	78.0124	52.3505	75.5235	39.3888	88.9887	102.933	68.3339	58.7911	55.8134	273.14	0.335596	0.515713	0.650743
3830408C21Rik	0	0	38.5271	25.4621	2.13533	3.81684	1.46967	0	17.8059	11.5797	0.372626	3.38074	13.1348	13.1072	0	3.07921	0.461644	9.31993	68.6229	21.5645	0	7.96496	3.35264	0	0	0.737953	0	0	0.577864	13.3773	5.1647	7.92585	0.160598	0	50.8492	0	0	0	16.4507	0	0	0	0	0	0	34.7515	0.71005	1.15166	0.616543
4430402I18Rik	0	0	0	0	0	0	0	0	0	0	0	0	5.79474	28.8054	0	7.51327	8.77124	0	0	0	6.15628	0	4.15089	0	3.28565	0	0	0	1.30019	0	0	0	20.7172	0	0	6.92347	0	6.11655	7.72683	5.11297	0	5.87142	0	0	17.908	11.7479	6.90193	2.19196	3.14876
4632427E13Rik	0	28.746	0	5.68001	0	0	5.2908	24.0446	8.90295	23.1594	15.2777	0	0	4.57229	0	0	0	0	0	7.96949	20.9314	0	0	0	0	0.276733	0	0	0	0	0	0	0	0	0	0	0	0	0	0	0	0	0	0	0	16.0451	-1.54012	1.78694	-0.861877
4831440E17Rik	3.04712	0	7.65265	20.5655	0	0	5.87867	19.1264	0	20.2645	8.19778	0	0	1.21928	0	0	0	0	2.52084	0	4.61721	1.70678	0.638598	15.4283	0.182536	0.184488	7.24536	0	0	0	1.82283	0	0.321196	0.356028	0	0	0	0	0	0	0	36.5129	0.478976	0	0	14.0949	-2.87164	1.44841	-1.98261
4833420G17Rik	4.35302	104.162	75.4709	67.5725	78.0582	82.3989	8.23013	51.1859	32.9409	58.4776	52.9129	0.30734	89.3678	39.1693	9.44696	77.5961	0	30.6226	32.4909	37.0347	59.4081	3.41355	21.2334	47.2344	76.6653	48.7972	71.2204	29.4271	150.534	106.546	89.015	32.3016	82.2263	32.7546	0	54.8685	17.3361	21.4079	13.7089	112.675	9.6204	0	39.5954	22.0273	98.7927	228.831	-0.514753	0.585081	-0.879798
4833439L19Rik	62.2483	20.6294	2.63884	56.8001	3.203	3.14328	20.1344	23.4982	118.854	15.0536	100.236	5.53212	28.0723	24.538	30.6081	23.1557	26.7754	65.6833	7.00234	38.4411	31.7049	7.96496	25.8632	3.79774	6.57131	39.296	19.1154	31.5968	9.53476	10.2297	17.165	21.6839	6.74512	4.62837	106.209	0	7.39333	40.4772	77.5175	23.6712	56.7973	1.83482	41.1919	140.23	0.298467	110.27	-0.320477	0.530815	-0.603744
4921515E04Rik	0	0	0	23.3076	6.05011	0	8.67103	0	0	0	0	8.75919	5.40843	0	0	16.2582	21.6973	0	0	0	0	0	0	1.42415	0	11.6228	0	5.42435	3.46718	0	2.73425	4.18724	7.86931	0	0	0	0	0	0	0	0	0	0	0	0	16.392	0.504636	1.76444	0.286003
4921524J17Rik	29.1653	152.523	154.636	106.745	38.9105	155.368	54.2307	93.6284	108.616	50.9508	41.3615	166.425	119.629	194.018	153.23	13.3022	105.717	140.687	117.919	53.4425	122.202	62.0129	47.2563	173.509	230.361	101.007	179.747	499.718	198.352	373.935	335.401	343.802	386.881	27.4142	28.0901	76.6774	15.8064	37.0591	97.4577	75.5584	56.0573	57.4298	54.9226	86.5579	106.851	686.367	0.522253	0.383198	1.36288
4921529L05Rik	0	27.055	0.791653	0	0	28.2895	0	0	0	0	0	70.2272	0	4.41988	85.0226	0	35.085	7.98852	0	14.0638	0	0	0	20.6502	4.0158	14.7591	35.9185	42.7168	0.577864	3.30498	35.8491	16.1508	29.5501	128.704	0	54.0031	29.8283	0	0	0	0	0	0	12.2546	0	63.7371	2.05845	1.41665	1.45304
4921531C22Rik	16.9768	43.6262	6.33323	32.9049	13.6424	0	0.4409	51.9146	30.7152	30.6863	20.1218	2.30505	4.24948	5.48675	36.4653	0.123168	48.011	17.7523	7.00234	21.0957	3.38596	3.98248	7.18423	0	0	3.50528	0	0	0	0	0	0	0.160598	0	0	0	0	0	0	0	0	0	0	0	0	47.3081	-0.546749	1.00529	-0.54387
4921531P14Rik	0	0	0	0	0	43.5569	0	0	0	0	0	14.445	1.41649	5.48675	35.1427	0	3.69316	5.32568	0	11.7198	0	0	0	0	0	0	0	0.135609	0	0.629521	0	7.02858	13.8114	0	0.205037	0	4.84391	0	13.4596	25.9436	0	0.733928	3.67215	3.5678	0	18.9859	0.814852	2.06456	0.394685
4921536K21Rik	0	0	0	0	4.27066	3.81684	1.02877	0	0	0	0	16.9037	10.0442	30.482	31.5528	48.0357	0.923289	41.274	50.1368	0	0	0	8.94037	0.237359	12.7775	69.4599	20.657	19.1208	39.7282	83.2541	19.5955	29.0116	50.2672	118.023	0	22.1551	24.7294	24.4662	0.99701	0.189369	62.1626	23.1187	40.713	50.8799	18.2065	82.4008	4.62	1.02608	4.50256
4930402H24Rik	80.9663	151.846	63.3323	48.7697	40.4527	52.5377	97.2919	66.1227	147.789	167.906	62.9738	73.4543	8.62773	20.8801	49.8799	41.3846	59.5521	39.055	36.4122	42.6602	69.566	42.6694	23.3088	19.4634	35.9597	43.816	45.4762	87.1964	59.3755	63.8964	0.759514	35.7411	43.5221	1.95816	0	11.7699	32.1228	41.0169	9.22234	29.1629	12.3955	9.54106	7.50396	29.6282	23.2805	234.728	-0.818153	0.388447	-2.10621
4930413G21Rik	12.6238	15.5566	7.65265	5.09242	2.96574	2.91876	5.2908	17.8513	3.56118	47.4768	11.1788	0.46101	0	3.0482	9.44696	0	36.9316	0	0	4.68793	10.1579	13.6542	5.42808	1.42415	4.74595	2.58284	2.31235	5.28874	0	0	1.06332	0.598177	0	0	0	2.07704	0	0	0	0	0	0	0	0.465365	0	26.7117	-0.60285	0.920592	-0.654851
4930427A07Rik	17.4121	17.2476	2.11108	11.9476	14.2355	0	6.1726	30.9666	5.78692	0	71.1716	2.91973	0	13.5645	1.88939	0.123168	21.2356	6.21329	2.52084	6.09431	6.77191	0	0	0.474718	0	0.830198	2.31235	0	1.44466	3.30498	0	0	0	37.205	0	0	0.254943	0	0.498505	0	0	0	0	0	0	28.4772	-1.37452	1.03363	-1.3298
4930430A15Rik	15.6709	31.1133	0	24.6786	0	0	37.1826	14.026	18.6962	3.47392	13.4145	0	5.15088	0	0	2.46337	0	0	0	0	0	0	0	0	1.64283	15.2203	0	1.22048	0	0	0	0	0	0	0	0	0	0	0	0	0	0	0	0	0	21.3801	-4.03462	1.74431	-2.31302
4930430J02Rik	46.5774	26.3786	6.86099	15.2773	8.18544	0	14.9906	10.0186	19.1413	15.6326	5.21677	7.6835	0	0.762049	0	10.5925	7.84795	15.977	2.80094	13.1262	11.3891	0	0	0	0	2.12162	0	0	0	0	0	0	0	0	0	0	0	0	0	0	0	0	0	0	0	27.8104	-1.08539	1.07037	-1.01403
4930432K21Rik	5.22363	4.73463	12.1387	6.46346	6.16874	31.6573	6.31957	14.5725	19.1413	69.4783	11.5514	3.68808	3.09053	19.5085	5.2903	12.6863	3.23151	9.76374	0.840281	3.75035	6.4641	9.10281	12.9316	9.01964	1.27775	11.2538	3.23729	1.76291	2.31146	2.20332	0.151903	0.448633	0.802991	8.01064	0	0.173087	0	36.3395	0	0	2.03508	0	60.9896	0.155122	2.08927	36.7578	-1.03835	0.597812	-1.73692
4930433N12Rik	4.35302	2.7055	2.37496	2.74207	2.72848	0.44904	0.146967	0	1.78059	1.15797	1.86313	10.4496	2.70421	1.82892	2.83409	0	3.69316	2.66284	1.12037	0	0	7.39603	1.43685	3.79774	9.12682	1.10693	0	1.08487	1.15573	1.73118	15.0384	0.897265	2.40897	2.84823	2.46044	0	1.7846	0.359797	0	0	0	0	2.23522	0.155122	0	11.9392	0.882398	0.844941	1.04433
4930447C04Rik	0	25.0259	0	13.7104	1.42355	0	0.293933	86.8886	57.8692	18.5275	0	0	0	25.7573	58.5711	33.625	46.6261	7.98852	0	7.0319	24.3173	6.25818	0	7.12077	7.66653	0	0	18.8496	0	0	1.36713	0.149544	0	0	0	0	0	0	0	0	0	0	0	0	0	53.2829	0.256152	1.37547	0.186228
4930451I11Rik	0	4.39644	0.791653	1.5669	0	0.898081	8.52406	0	0	0	0	13.984	23.4365	8.99218	44.7786	0	0	15.0894	15.9653	9.84466	4.92503	20.4813	0	6.64605	41.0707	19.9247	26.8233	32.4105	86.1017	186.023	37.2162	67.7435	82.0657	0	15.9929	12.2892	13.512	2.15878	0	0	31.4513	38.7147	11.9744	0.155122	0.895402	107.097	3.41354	0.930108	3.67005
4930452B06Rik	13.4944	12.5129	7.65265	21.9366	4.98244	46.7002	13.227	10.5651	0	6.36884	41.7341	38.7248	4.6358	7.16326	58.1933	0.123168	0	6.6571	4.76159	8.90708	27.7033	0	19.9562	17.3272	31.5788	18.2643	6.01211	3.25461	20.2252	19.043	37.2162	11.2158	8.3511	1.95816	90.2163	0	6.62851	61.7052	30.1596	0.568108	10.1754	2.0183	19.9573	40.797	44.7701	68.655	-0.0190329	0.716438	-0.026566
4930453N24Rik	258.57	391.283	128.776	276.362	59.4334	313.879	188.558	226.238	182.956	400.079	560.43	146.448	160.579	195.847	228.805	132.16	220.204	218.353	117.359	238.147	188.998	129.715	156.616	122.24	45.9992	76.6549	45.322	114.318	53.5969	136.291	134.89	158.517	83.6716	140.809	179.407	194.723	170.811	275.425	172.981	173.841	96.944	179.078	105.055	118.978	161.172	744.76	-0.394856	0.270886	-1.45764
4930503E14Rik	0	1.35275	3.95827	23.8952	2.72848	33.9026	0.4409	1.45725	0.890295	0.578986	0	1.07569	26.7846	11.888	1.51151	0.369505	90.0207	1.77523	0.280094	12.1886	22.1626	2.2757	3.03334	0.712077	2.37297	12.084	0.154157	6.37361	18.2027	3.77713	8.50656	2.99088	5.94213	1.06809	4.51081	46.9065	16.3163	0.179899	2.49252	0	0.74003	0.550446	38.1584	0	0	38.5422	1.27241	0.895137	1.42146
4930503L19Rik	113.614	52.4191	30.3467	1.37104	103.682	65.5599	4.8499	43.5354	44.5147	12.1587	6.70727	45.4863	24.4667	10.5163	68.7739	82.5228	84.4809	43.9368	31.9307	26.7212	30.1658	71.1157	9.41932	44.1488	4.19834	64.9399	14.0283	44.6153	0.433398	26.5973	31.1401	14.5058	53.158	0	0	63.3497	43.8501	5.21706	34.6461	21.02	18.3158	0.183482	7.98293	41.8829	0	165.971	0.219821	0.568376	0.386752
4930522H14Rik	23.9416	40.2443	27.1801	6.26759	41.1645	84.4196	80.9786	0	0	7.52682	2.60838	22.7432	12.7484	29.8723	98.4373	0	20.3124	39.9426	0	3.28155	0	0	30.0141	0.237359	36.5073	34.1303	8.01614	1.76291	3.46718	71.1359	56.9636	107.971	54.9246	0	35.4714	12.4622	0	38.1385	5.98206	5.49171	55.6873	29.3571	26.0244	52.276	7.16322	126.644	-0.364585	0.981583	-0.371426
4930528D03Rik	0	0	1.84719	3.52552	0	4.26588	2.6454	1.82156	4.45147	0	0	0	7.98387	0	11.1474	0	0	9.76374	3.92131	5.62552	1.23126	0.568926	0.478949	9.73172	6.75385	4.42772	7.70783	0	6.06757	5.98045	4.70899	1.79453	14.4538	0	0	2.07704	17.591	0	0	0	9.43539	0	0.638635	0	0	16.3695	1.28337	1.05073	1.22141
4930539E08Rik	0	27.7314	0	0	0	0	39.0931	0	0	0	12.2967	0.30734	0.64386	0	0.944696	2.95604	18.4658	4.43806	22.4075	0	6.4641	13.0853	3.03334	0	18.9838	0	21.8902	0	16.6136	5.19355	2.88615	1.3459	1.12419	0	0	28.9055	18.3559	0	0	0	0.555023	10.0915	38.3181	0	11.3418	27.8606	-0.0563589	1.38515	-0.040688
4930547E08Rik	0	148.803	0	0	10.3208	14.8183	11.7573	0	130.873	154.589	0	10.2959	0	7.01085	0	0	14.7726	0	1.68056	1.40638	6.15628	0.568926	7.82283	0	0	0.0922442	0	0	0	0	5.1647	0	0	0	0	0	0	0	0	0	0	0	0	0	0	56.6485	-3.23824	1.5728	-2.0589
4930548H24Rik	23.9416	100.442	20.583	8.03035	0	30.7593	7.4953	3.64313	130.873	89.1638	106.944	15.6743	0	9.75423	83.889	8.12911	30.9302	12.4266	9.80328	0	6.77191	15.361	0	5.69661	0.547609	7.1028	14.4907	0	0	0	6.83563	1.49544	0	0	0.205037	14.3662	0	0	0	0	0	0	0	0	0	85.593	-1.17259	0.997707	-1.17529
4930550C14Rik	35.6948	33.4806	90.5124	33.8842	0	34.8006	7.78923	0	16.0253	68.3203	0	7.83717	26.2695	35.6639	33.6312	2.09386	0	25.297	11.4838	15.939	7.38754	7.96496	9.57897	0	14.7854	15.128	9.40355	6.78044	47.5293	56.0274	28.7096	36.0402	25.8563	13.3511	0.205037	9.69286	19.3756	0.539696	8.22533	37.4951	6.10525	2.0183	34.0073	4.96389	3.88008	94.8217	-0.643333	0.818517	-0.785974
4930558C23Rik	0	19.9531	17.4164	0	19.218	1.1226	13.8149	0	28.0443	0	11.924	22.5895	1.54527	12.0404	18.8939	0	0	15.5332	4.4815	3.28155	0	25.0327	0	0	8.0316	0	5.39548	0	5.92311	0	0.151903	14.8049	1.92718	0	0	21.8089	0	0	0.747757	0	10.7304	0	0	0	0	31.4486	0.0641783	1.25893	0.0509786
4930562C15Rik	0	3.38188	8.97207	0.979311	0.949036	0	13.5209	0	8.01265	3.47392	0	9.98855	1.54527	10.6687	0	0	15.2343	15.977	36.1321	3.28155	1.53907	0	2.39474	0	4.19834	13.0987	12.0242	0	5.48971	6.45259	8.50656	5.0845	6.90572	0	0	41.887	6.62851	3.59797	7.97608	8.14289	52.3572	0	4.94942	0	35.5176	26.0723	1.46751	1.0374	1.41461
4930579F01Rik	3.91772	0	16.0969	25.4621	6.406	1.1226	2.35147	6.73978	43.6245	15.6326	12.6693	2.15138	0	8.83977	11.3364	1.10852	12.0028	11.9828	0	4.68793	4.92503	3.41355	14.8474	27.0589	5.29355	16.1427	0	9.89944	0	0	3.49376	8.67357	0.321196	0	0	0	0	0	0	0	0	0	0	0	0	34.1011	-0.954459	0.906061	-1.05342
4930579G24Rik	0.435302	0	0	10.9683	15.4218	0.22452	10.2877	9.47213	0	0	14.905	14.2913	8.24141	13.8693	0	0	0	6.6571	4.2014	0	5.23284	0	0	0	0.730145	0	0	0	0.72233	0	0	0	0	0	0	0	0	0	0	0	0	0	0	0	0	14.6413	-0.0467237	1.48185	-0.0315307
4930593A02Rik	0	1.35275	0	0	4.74518	0	0	0	0	0	0	0	2.70421	0	13.2257	0	0	0.887613	0	7.50069	4.00158	0	0	13.7668	0	4.88894	4.31639	2.84778	9.53476	8.49853	3.49376	8.82311	7.38752	0	23.3742	8.13508	0	0	0	0	8.88037	0	0	0	0.895402	13.4135	2.15178	1.4718	1.46201
4931406C07Rik	5.22363	75.4158	24.8051	4.89656	109.376	30.9838	4.70293	23.4982	24.4831	35.8971	32.0459	5.68579	34.2534	6.55362	12.281	44.9565	39.7014	3.99426	33.3311	4.21914	19.7001	52.3412	24.1071	37.028	48.3721	5.90363	6.78289	6.91605	40.1616	34.6237	30.8363	14.0572	27.3017	51.6241	66.842	8.48125	12.7471	19.9687	0.249252	14.7708	23.126	36.3294	0.638635	22.3375	85.9586	115.587	-0.420517	0.531188	-0.791654
4931406P16Rik	436.173	372.345	449.131	518.447	346.873	724.302	491.016	309.848	266.198	357.234	415.106	475.916	417.222	405.867	487.652	441.189	358.236	531.68	402.775	475.825	474.342	513.74	318.98	541.653	418.008	359.66	455.533	521.28	323.315	531.945	236.057	391.058	412.898	499.686	534.531	364.348	328.111	508.573	405.035	571.328	374.27	596.683	398.348	664.541	309.511	1820.73	0.236771	0.173629	1.36366
4931428L18Rik	1.74121	30.4369	111.623	10.3807	32.3859	54.3339	31.7448	16.3941	34.7215	16.2116	1.86313	51.1721	36.0562	102.877	28.1519	51.8539	6.00138	67.9024	57.1391	35.1595	34.4752	30.722	22.0316	32.2808	43.4437	114.291	40.5432	5.69557	98.8148	68.1456	96.1545	91.222	85.92	38.095	124.252	83.6009	56.3423	56.6681	16.4507	24.0499	57.1674	77.2459	84.4594	7.1356	7.16322	206.148	0.701347	0.511461	1.37126
4932438A13Rik	135.379	87.2524	149.359	45.0483	8.30407	111.811	72.6015	40.2565	97.4873	31.8442	85.704	84.8258	53.9555	32.3109	82.9443	59.6135	55.3973	59.4701	136.126	35.6283	80.3395	114.923	127.241	84.2624	42.531	99.2547	39.4641	40.547	59.9534	118.193	2.12664	34.5447	147.429	74.0539	238.253	20.0781	17.3361	137.802	3.24028	14.5814	63.4576	22.5683	1.43693	88.4194	42.9793	313.963	0.0625977	0.423659	0.147755
4933404O12Rik	19.5886	24.3495	2.11108	0	5.2197	5.83753	3.82113	21.3123	51.6371	36.4761	16.3956	0.15367	0	5.33434	0.944696	5.66575	31.3918	0	12.044	7.50069	0	29.5841	1.11755	0	0	2.02937	0	0	0	0	0	0	0	0	0	14.3662	0	0	0	0	0	0	0	0	0	31.6663	-0.837196	1.12541	-0.743905
4933406C10Rik	0	0	1.58331	40.7394	0	0	0	0	0	0	0	7.06882	36.3137	0	4.91242	0	0	13.758	0	0	17.2376	1.70678	0.319299	3.79774	4.74595	11.8995	1.54157	2.71218	3.46718	25.1808	9.72178	2.24316	14.9356	0	0	0	10.1977	0	24.676	0.378739	0.370015	0	19.3187	0.775608	0.895402	27.5267	1.15233	1.41432	0.814757
4933407G14Rik	13.0591	4.39644	13.722	0.195862	6.28737	36.8213	13.6679	17.6692	12.4641	6.36884	0	3.68808	3.09053	9.75423	0.188939	0	11.5411	5.76948	15.1251	10.3135	12.3126	0	9.41932	7.12077	12.595	8.94769	0.616626	15.8662	6.3565	6.92473	8.35465	4.48633	11.5631	11.927	21.5289	0.346173	21.6701	0	8.72384	0.568108	5.92024	0	0	0	17.908	36.9726	-0.694885	0.711116	-0.977174
4933408B17Rik	47.0127	57.1537	14.5136	10.1848	16.8454	0	0.4409	6.01116	27.5991	104.796	27.5743	0	0	0.914459	31.9307	0.246337	3.23151	15.5332	13.7246	9.37587	0	0	0	0	0	0	0	0	0	6.45259	0	0	0	0	0	0	0	0	0	0	0	0	0	0	0	43.9286	-1.763	1.34791	-1.30795
4933408N05Rik	45.2715	30.4369	24.8051	32.5131	12.812	76.3369	20.5753	14.026	33.3861	31.8442	11.5514	48.0987	35.2836	60.0495	19.4607	80.6753	41.0864	87.8737	62.4609	20.6269	28.9345	6.25818	3.35264	22.7865	67.9035	42.5246	22.9693	39.0553	36.9833	42.1779	83.5465	78.6603	45.2887	4.9844	83.04	55.907	34.1623	7.37584	48.355	23.1031	53.0972	20.3665	57.6368	30.8692	0.895402	172.038	0.736566	0.421193	1.74876
4933413J09Rik	8.27075	0	14.5136	0	8.89722	62.4166	0	0	0	5.78986	0	33.8074	14.4225	8.38254	0	19.5838	0	0	16.2454	0	0	0	14.6878	16.1404	29.3884	13.6521	16.8031	10.035	13.5798	6.60997	3.64567	19.4408	17.8264	4.27234	0	0	18.3559	0	0.249252	35.6015	4.99521	5.32098	0	0	22.6835	47.9137	0.00733809	1.20412	0.00609414
4933416E03Rik	36.1301	2.36731	0	56.8001	31.7927	17.5126	14.8436	0	26.2637	51.5297	0	2.91973	0	1.5241	27.963	0	22.6206	7.98852	3.08103	37.5035	0	27.8774	38.3159	38.9269	16.7933	7.19505	16.0323	51.9382	0	0	31.7477	0	0	0	0	0	0	0	0	0	0	0	0	0	0	70.6835	-0.752124	1.16404	-0.646131
4933416M07Rik	0	0	0	0	18.0317	15.2674	1.61663	0	20.0316	0	5.21677	65.3098	20.9898	10.3639	39.6772	6.15842	3.23151	0.443806	14.845	32.3467	0	0	0.15965	23.9732	40.7056	21.9541	0	0	5.63417	39.8172	0.303806	33.797	21.0384	33.1106	0	53.3107	101.467	78.7956	18.1954	0	22.9409	1.46786	90.3668	0.155122	0.298467	59.5533	1.81761	1.18146	1.53844
4933417E11Rik	0	0	26.6523	5.09242	0	31.2083	0	0	32.4958	0	0	45.179	11.3319	8.07772	0.944696	0	35.5466	2.21903	24.6482	0	12.9282	23.8949	16.4439	11.8679	11.8649	21.0317	10.9451	23.0535	108.061	31.1613	87.9517	96.456	36.4558	92.2114	0.205037	56.2532	19.6306	7.55574	27.1685	0	29.6012	119.814	0	8.22145	56.7088	97.7582	0.922668	1.04627	0.881868
4933425B07Rik	0	42.6116	0	0	0	0	32.0387	7.1041	0	0	0	31.0413	8.24141	0	0.188939	0	7.38631	0	1.68056	7.0319	0	14.7921	8.30178	0	0	3.04406	0	0	0	0	0.151903	3.88815	19.1112	0	0	0	0	30.223	0.249252	39.5782	0.370015	46.7879	29.8562	65.3062	12.2372	23.517	-0.0374679	1.7716	-0.0211491
4933427D06Rik	12.6238	8.79288	43.5409	58.9545	57.7726	81.7254	57.9049	88.1637	28.9346	83.374	55.1487	53.3235	723.699	152.41	218.036	53.7014	57.7056	93.6432	157.973	92.3523	28.3189	40.9626	55.0791	71.445	206.449	337.429	227.381	489.683	1142.87	920.989	224.512	210.708	175.052	64.4411	124.252	188.491	134.355	75.1976	121.884	466.796	75.8531	49.1732	158.222	106.413	1072.69	872.439	1.7738	0.512844	3.45874
4933427D14Rik	6.96484	1.69094	10.2915	0.587587	0	12.1241	0	0	29.3797	5.78986	40.9889	1.07569	0	0	0.188939	9.11446	0.461644	17.7523	1.40047	4.21914	0	0	9.73862	3.08567	0	2.76733	19.732	0.542435	0.433398	0	18.9879	0	0	0	0	0	3.82414	22.6672	0	0	22.5709	0.550446	0	0	7.16322	23.8959	-1.4172	1.29087	-1.09787
4933427G17Rik	24.3769	30.7751	11.347	0.195862	19.0994	14.3693	14.4027	0	0	0	4.09889	17.211	0.386316	22.8615	0.566818	0	18.9274	0	0	0	18.7767	0.568926	30.0141	10.2064	9.49189	0.276733	18.653	347.701	37.4167	21.2463	0.607611	11.9635	30.9954	0	0	0	0	34.5405	0	14.3921	0	0	0	0	14.6249	96.3586	-0.480924	1.06526	-0.45146
4933431E20Rik	4.78833	0.338188	18.7358	7.2469	0.474518	0	0	6.37547	0	0	37.6352	5.53212	0.772633	4.87711	0.188939	0	0	36.8359	2.80094	8.90708	14.4673	29.0152	4.62984	1.42415	0	0.276733	22.9693	2.16974	0.288932	2.99022	13.6713	17.048	6.42393	0	0.410074	0	5.09885	0.899493	6.23131	5.68108	12.7655	0	0.638635	3.72292	0.895402	31.6135	0.635912	1.07565	0.591187
4933432K03Rik	9.57665	1.35275	9.49984	0.979311	30.8437	14.8183	30.2751	2.73234	9.3481	0	0.745252	41.3372	19.5734	41.4555	60.4605	9.11446	24.0055	70.1214	45.6553	24.8461	21.547	18.7745	34.0054	9.96907	25.3726	28.2267	5.24133	33.3598	14.88	12.7478	16.5574	30.0584	21.199	2.67021	262.242	52.2722	76.4828	87.4307	90.7279	31.4353	41.0717	95.9611	118.307	43.5892	70.1398	95.4776	1.84333	0.553156	3.33239
4933434E20Rik	300.794	320.602	349.647	221.912	315.317	468.574	260.572	253.562	328.074	603.882	394.238	173.954	68.8931	257.877	185.538	327.997	221.128	197.494	135.005	119.074	145.904	160.437	96.9073	172.797	201.703	183.474	98.8144	234.739	161.513	76.8016	177.574	91.8202	161.401	231.062	199.501	124.276	243.725	132.405	138.335	48.0998	323.948	168.436	240.286	67.0126	155.8	922.395	-0.76235	0.228695	-3.33348
5031414D18Rik	7.83544	0	5.27769	1.17517	0	0.673561	2.35147	0	0	0	2.23576	10.2959	19.0583	0	0	0	0	0	0	6.09431	3.07814	0	7.34388	2.13623	0	0	14.1824	14.5101	30.3379	0	10.937	11.6645	4.81795	29.1943	0	0	0	0	0	0	0.370015	0	0	0	0	21.0693	1.24958	1.40202	0.891271
5031439G07Rik	12.6238	0	5.80546	9.00966	12.4561	0.673561	3.23327	5.46469	5.34177	7.52682	11.924	14.5987	0.64386	1.82892	4.3456	7.26693	3.23151	20.8589	24.0881	7.0319	7.69535	21.6192	14.5281	0	0	5.99587	2.92898	1.22048	5.20078	1.41642	8.65846	4.93496	0.642393	21.5397	117.896	7.44273	13.512	9.89442	3.98804	43.1762	43.1068	43.3017	21.3943	0.465365	18.2065	29.4404	0.786645	0.701184	1.12188
5430416N02Rik	3.48242	37.5388	21.3746	5.09242	2.84711	29.4121	10.1407	29.6915	28.0443	24.3174	11.1788	6.60781	5.92352	10.8211	0.188939	13.6717	27.237	7.1009	10.3635	19.6893	18.7767	20.4813	0.15965	16.8525	10.9522	0	0	13.8321	18.925	10.2297	18.684	24.0766	20.396	0	0	0	0	0	0	0	0	0	0	0	2.38774	59.5171	-0.388252	0.677933	-0.572699
5730403I07Rik	8.27075	0	0	0	0	39.9646	11.7573	0.910782	1.78059	0	5.21677	0.61468	13.1348	17.8319	25.6957	1.84753	10.6178	15.977	7.00234	0	13.5438	0.568926	11.9737	2.61095	9.67443	37.3589	7.0912	0.406826	41.1728	33.2072	15.0384	17.3471	21.199	0	4.51081	27.0015	0	25.1858	2.74178	0.378739	0.74003	43.4852	2.39488	35.0575	6.26781	50.5649	0.733479	0.93503	0.784444
5730408K05Rik	2.61181	3.04369	2.90273	15.8648	6.16874	3.59232	5.2908	4.00744	10.2384	8.68479	0	1.07569	0.515088	3.0482	2.83409	3.07921	20.3124	14.6456	3.92131	13.1262	27.3955	18.2056	0.957897	2.84831	0.730145	3.41303	0	4.20387	0.144466	0	1.82283	0.299088	0.321196	0	0	0.173087	0	0	0	0.568108	0	0	0.478976	0	1.7908	22.3882	0.881391	0.711237	1.23924
5730455P16Rik	20.8945	63.2411	71.2488	0	19.6925	20.6559	14.5497	1.45725	4.00633	71.7942	13.7872	21.0528	0	50.6	0.377878	1.47802	16.6192	4.43806	0	33.7531	16.9298	0	0	0	6.0237	4.70445	0.154157	3.119	1.30019	0	5.77231	0.149544	3.05137	0	0	0	0	0	0	0	0	0	0	0	0	55.547	-0.874353	0.991325	-0.882004
5730507C01Rik	22.2004	34.157	0.791653	35.2552	10.3208	2.91876	27.7767	0	10.2384	2.89493	33.1637	1.99771	0.772633	32.7681	98.0594	0.615842	13.3877	14.6456	26.6089	22.0333	0	0	0.798248	2.61095	13.3252	24.0757	0	0.813653	31.0602	31.6334	18.3802	23.0298	30.1925	0	0.205037	0	22.18	9.89442	41.8744	5.49171	29.2312	88.0713	0	0.310243	19.1019	73.2803	0.432848	0.894086	0.484124
5830417I10Rik	0.435302	9.80744	7.91653	18.4111	0.237259	9.20533	0.146967	0.182156	18.251	48.6348	8.5704	0	0	0.609639	1.32257	0.123168	0	0	3.08103	0.468793	0.923442	1.13785	1.11755	0.237359	2.37297	0	0.616626	0	0.288932	0	0	2.24316	0	0.178014	0.615111	0.692347	5.35379	0.179899	0	0	0.185008	0.733928	5.42839	27.6117	0.895402	14.9391	-3.7023	1.06093	-3.48969
5830418P13Rik	1.74121	2.7055	8.4443	2.35035	8.65996	0	4.55597	4.1896	6.23206	9.84276	7.45252	15.367	9.78668	8.38254	22.1059	0	0	17.7523	12.6042	12.6574	20.6235	5.12033	25.7036	26.3468	15.5156	21.8619	8.47861	14.2389	0.72233	10.5445	7.59514	10.7672	17.8264	0	0	10.7314	6.37356	0	8.47458	0	10.5454	0	11.9744	0	27.459	44.8748	1.35898	0.619781	2.19268
5830473C10Rik	0	0	5.80546	0	0	0.22452	1.3227	0	7.12236	0	0	0	20.346	0.30482	0.755757	0	0	0	1.68056	0	0	20.4813	1.75614	0	7.30145	2.95181	0.154157	0.271218	1.58913	1.41642	10.3294	2.09362	0.481795	0	0	0	0	34.5405	29.9103	0	6.10525	0	0	0	42.6808	11.4039	1.83772	1.42935	1.2857
5930438M14Rik	0	0	0	0	0	14.1448	16.9012	1.45725	0	12.7377	0	0	0	10.3639	53.8477	6.52792	0	5.76948	5.88197	16.4078	0.307814	1.70678	9.57897	0.237359	5.47609	0.368977	4.16223	0	0.144466	0.15738	0.151903	0	19.2718	0	0	0	0.254943	27.8843	0	0	1.85008	0	10.8568	0	0	24.0667	1.29699	1.38217	0.938371
6030407O03Rik	25.2475	0.338188	2.63884	8.61794	0.355889	9.20533	4.99687	26.0484	1.78059	6.94783	8.94303	0	11.5895	0	0	0	1.38493	1.77523	0	0	2.77033	0	0	0.712077	0.182536	0.368977	0	8.40774	0	0	0	0	5.78153	0	0	0	0	0	13.9581	0	0	0	0	0	0	15.3218	-2.13694	1.32159	-1.61694
6030443J06Rik	0	0	0	0	0	0	0	0.364313	2.67088	0	0	1.07569	0	11.4307	1.32257	0	0	0	5.60187	0	18.161	15.9299	2.55439	0.474718	14.4204	8.7632	0	18.8496	19.214	9.28543	5.01279	0.598177	1.92718	22.4298	0.205037	3.28865	0	42.2762	24.4267	16.6645	7.77032	28.6232	0.319317	51.035	0	18.4824	4.49971	1.32466	3.39689
6030458C11Rik	86.1899	55.4628	98.165	88.7256	79.0073	29.4121	56.5822	74.1376	74.3396	105.954	19.7492	8.29818	140.619	45.2657	25.8847	69.7133	30.4685	17.7523	112.878	65.1623	31.397	110.94	42.3071	126.038	95.4665	83.7577	104.827	80.416	143.744	144.632	134.282	90.9229	96.5195	53.7603	0	55.2147	96.8782	93.3674	36.3909	82.1863	80.1083	46.9714	43.1078	105.172	157.889	335.009	-0.0207652	0.361387	-0.0574596
6330408A02Rik	0	0	0	0	0	1.1226	1.91057	0	0	0	0	1.07569	0	0	0	0	0	0	0	0.937587	0	0	5.58773	0.474718	0.365073	1.10693	7.86199	1.62731	0	1.10166	3.34186	3.58906	0	0	0	0	3.05931	0	1.49551	0	1.48006	0	0	0	0	4.12497	-0.589102	1.73231	-0.340068
6330410L21Rik	0	0	0	0.195862	13.761	0	0	13.8439	0	0	0	0	0.128772	0	0	4.43406	0	0.887613	0	0	0	0	0	0	23.3647	3.59752	5.08717	0	3.46718	4.87879	0	2.99088	1.76658	0	0	6.23112	0	0	0	0	0	0	0	5.89462	0	10.4898	-2.26755	1.86738	-1.21429
6330549D23Rik	25.6828	3.04369	11.0831	15.8648	51.4852	61.5185	16.6072	4.55391	2.67088	11.5797	1.4905	4.6101	0	9.14459	3.77878	43.1089	0	3.99426	24.0881	30.0028	12.6204	28.4463	21.2334	9.01964	1.27775	13.8366	5.39548	4.88192	2.74485	1.25904	16.5574	16.8985	26.9805	0	0	23.5398	0	5.57686	20.4387	1.70432	12.2105	103.667	0	0	0.596935	62.6974	-0.340246	0.719959	-0.472591
6430548M08Rik	37.436	8.79288	0.527769	0	1.30492	0	7.34833	18.7621	7.12236	2.31594	60.7381	1.84404	10.6881	0	7.36863	1.97069	0	8.87613	1.40047	14.5326	1.23126	0.568926	7.02458	22.5491	1.09522	0	0	1.22048	3.61165	0.472141	0	1.04681	1.28479	10.5028	0	0.173087	7.90322	0	8.22533	68.173	37.1865	39.9991	9.10054	6.51511	0.596935	27.1716	-1.31269	1.04697	-1.25381
6430710C18Rik	134.073	119.718	118.484	86.767	174.03	217.56	220.744	114.941	149.57	91.4798	14.905	133.078	120.531	118.118	78.9766	101.983	104.793	157.551	136.966	174.391	133.899	52.3412	128.358	137.668	62.0624	89.3846	18.4988	64.5498	58.3643	96.7888	70.6348	129.356	238.649	76.3681	160.339	45.3487	62.206	84.7322	111.665	81.2395	127.47	242.196	143.214	64.3755	67.1552	495.021	-0.00244158	0.344454	-0.00708827
6530403H02Rik	0.435302	37.877	21.3746	29.1835	9.72762	12.7977	14.9906	11.1115	33.8312	3.47392	0	0	5.66597	0.15241	3.02303	0	16.6192	3.10664	0	2.34397	0	3.41355	0	47.2344	8.39667	5.35016	1.84988	5.55996	0	0	5.3166	0	0	0	0	0	0	0	0	0	0	0	0	0	0	34.2607	-2.25319	1.1536	-1.95318
6720468P15Rik	37.436	29.0841	12.1387	1.37104	0	2.02068	10.8755	5.829	113.958	0	64.4643	9.83488	44.4264	6.2488	20.7833	64.9097	37.3932	37.7235	2.24075	0	8.31098	65.9954	28.258	41.5378	46.7293	22.1386	6.32042	28.2066	34.2384	67.9883	44.9632	37.2365	53.6398	69.0695	0.615111	99.0056	85.6607	43.5355	10.2194	25.1861	54.3922	0	27.6209	0.310243	6.26781	126.269	0.356169	0.733167	0.485795
6720489N17Rik	100.12	610.767	176.275	146.113	4.62655	81.9499	59.0806	142.082	155.356	108.849	105.826	59.163	41.4646	28.3482	69.5296	0.123168	18.4658	65.6833	221.274	46.8793	80.9551	118.337	17.2422	3.79774	118.649	115.951	39.6183	41.9031	104.16	111.74	149.776	55.3314	112.419	126.924	9.63674	15.7509	21.4152	80.5946	15.9522	17.0432	34.0414	61.8334	0.798293	148.607	2.08927	410.476	-0.938829	0.575236	-1.63208
6820408C15Rik	0	0	0	0	0	0	2.35147	1.63941	0	0	8.19778	0	0	12.0404	0	27.7129	0	0	0.560187	0	0	0	0.15965	10.6812	16.4283	1.19917	0	0	0	8.18377	7.44324	0.149544	1.92718	38.9851	0	0	0	1.43919	0	0.378739	0.555023	0.91741	0	0	0	13.0301	1.97266	1.81482	1.08697
7420426K07Rik	40.4831	60.1974	111.095	50.1407	183.639	304.898	119.925	111.662	61.8755	68.8993	24.5933	256.168	308.795	235.016	126.967	153.96	31.8535	33.2855	128.843	63.2871	75.7223	61.444	168.43	94.2315	223.79	175.264	274.861	66.7195	169.892	296.662	228.158	72.9776	94.4317	31.8645	141.475	178.626	3.5692	119.812	124.876	184.256	99.3491	124.401	334.485	173.426	411.586	598.06	0.520948	0.42661	1.22113
7420461P10Rik	11.7532	34.4951	32.1939	8.03035	19.3366	19.5333	19.2526	25.8662	14.6899	11.0007	19.0039	72.5322	33.8671	51.6669	39.4883	26.9739	56.3206	82.548	36.9724	36.5659	40.9393	17.6367	54.7598	28.7204	83.6017	54.5163	69.5246	36.4788	41.7507	53.6667	54.9888	65.3508	92.6651	142.767	77.914	87.4088	40.7908	53.4299	82.0041	17.6114	129.69	2.56875	105.854	71.9765	112.224	179.27	1.36637	0.28593	4.7787
7420700N18Rik	0	11.1602	1.05554	0	0	30.7593	0	0	0	46.8979	0.372626	4.6101	13.9074	21.6422	22.6727	5.91208	0	31.5103	4.2014	0	6.15628	0	18.679	6.88341	9.30935	5.25792	19.732	0	69.9216	76.6442	20.2031	65.949	51.552	38.2731	38.957	19.0395	43.5952	0	20.1895	0.378739	37.1865	4.77053	114.795	104.862	45.6655	74.239	0.575322	1.13623	0.506344
7420701I03Rik	0	0	0	0	0	0	0	0	0	0	0	11.6789	10.5593	32.9205	24.3732	0.123168	0	0	0	1.40638	11.0813	0	0	1.42415	45.6341	10.6081	15.5698	0	14.1577	33.9941	18.0764	11.814	15.7386	20.2936	36.7016	22.1551	10.7076	0.719594	0	0	0	0	0	0	0	36.0966	7.63517	1.33723	5.70969
8030462N17Rik	74.4367	31.4515	23.4857	29.3793	9.49036	0.673561	29.0994	22.2231	26.7088	21.4225	31.6732	3.84175	35.2836	25.9097	17.7603	25.8654	0.923289	33.7293	21.007	16.8766	40.9393	12.5164	14.0492	1.42415	12.0474	27.6733	65.8249	38.6485	27.7375	43.7517	0.303806	41.8724	34.0468	0.712057	0	0	21.1602	4.13767	3.98804	38.8207	27.3811	0	130.92	3.72292	86.5555	107.609	-0.12031	0.567286	-0.21208
8430426J06Rik	16.5415	5.411	25.8607	0	1.42355	0	12.4922	2.00372	17.3608	76.4261	32.7911	0	0	18.594	0	0	6.46302	0	0	4.21914	0.307814	0	0	0	1.46029	0	22.3527	0	7.94563	0	0	13.3094	17.6658	0	0	0	0	2.51858	12.7119	0	0	0	25.705	14.1161	5.37241	32.8289	-2.41237	1.47526	-1.63521
8430429K09Rik	9.14135	16.9094	1.05554	20.3697	23.6073	25.8198	8.96496	6.55763	6.23206	3.47392	42.4794	17.3647	26.9134	6.85844	0.188939	18.2289	48.4727	11.9828	45.0951	1.40638	11.3891	14.7921	49.651	6.64605	22.452	39.3883	20.657	230.128	10.6905	7.55425	8.81036	14.5058	31.3166	89.5411	75.2486	68.5423	12.2372	25.1858	24.676	0.568108	45.1419	1.65134	1.43693	70.4252	31.3391	106.97	0.446017	0.632454	0.705217
9030624G23Rik	2.61181	3.04369	26.1246	8.42208	0	17.9616	30.2751	26.0484	32.0506	42.845	0.372626	0	0.128772	0.15241	0	0	27.6987	23.5217	8.12272	5.15673	7.69535	2.2757	0	0	0	10.1469	3.5456	0	0.144466	0	0	0.149544	0.160598	0.356028	0.410074	0.173087	0	0	0	0	0	32.4763	0	0	0	32.3669	-1.20096	1.21457	-0.988793
9030624J02Rik	3.91772	1.35275	9.76372	0.391725	18.2689	3.59232	24.6904	0.546469	7.56751	0	2.60838	0	7.46878	11.2783	32.4975	22.0471	0.461644	24.4094	28.5696	34.6907	4.61721	0	29.2159	66.9352	2.0079	0.0922442	50.7175	2.57657	193.584	0	5.6204	8.37448	28.7471	0	0.410074	0	5.86368	24.1064	9.22234	34.6546	43.2918	28.8067	2.7142	0	79.3923	84.9709	1.27515	0.934626	1.36434
9130011E15Rik	0.870605	34.157	0	4.30897	11.7443	2.46972	0.8818	16.3941	71.6687	111.744	1.4905	0	0.901405	5.18193	5.47924	27.4665	6.00138	7.98852	6.16206	38.4411	12.6204	1.13785	24.7457	8.54492	6.38877	0.645709	9.40355	0.135609	17.3359	33.2072	4.55708	18.5435	21.0384	0	4.10074	0.692347	6.37356	1.79899	19.9402	6.43856	1.66507	12.6603	0.159659	0	0.596935	60.9548	-0.942543	0.829477	-1.13631
9130015A21Rik	2.61181	0	0	0	0	0	7.9362	0	8.4578	0	0	31.195	17.7705	0	49.3131	0	0	19.0837	0	5.62552	0	0	0	1.18679	6.93638	7.19505	0	6.10239	7.6567	8.81329	6.53182	4.03769	0.642393	0	0	7.61582	22.9448	0	0	0	5.55023	0	0	0	0	25.6304	2.95365	1.47808	1.99831
9130023H24Rik	4.78833	65.2702	133.526	0	23.1328	78.3576	64.2244	21.4944	5.78692	15.0536	0	5.22478	89.6254	32.1585	7.74651	4.55723	50.7809	57.6948	47.6159	9.37587	11.3891	18.2056	25.2246	42.2499	47.2769	18.7256	0	5.42435	5.05631	24.7087	38.2795	51.2937	39.0254	99.5099	0	2.5963	47.1644	19.7888	0	17.0432	35.5215	2.0183	45.9817	40.4868	0	135.498	-0.150218	0.757341	-0.19835
9130227L01Rik	56.5893	37.877	6.33323	55.2332	32.03	0	3.67417	22.2231	30.7152	28.9493	59.6202	6.60781	0.515088	3.35302	3.77878	37.1968	11.5411	14.6456	50.4169	45.0042	22.1626	59.1683	38.7948	13.7668	4.0158	7.47178	9.2494	5.15313	0.433398	0	24.3044	0.299088	1.60598	0	0	0	0	0	5.2343	0	0	6.78883	0	18.3044	0	83.4943	-0.218976	0.747881	-0.292794
9130401M01Rik	23.5063	13.1893	19.2636	0	3.91477	0	0.8818	15.4833	12.019	19.6855	11.5514	0	4.6358	0	7.74651	1.10852	2.76987	7.54471	7.84262	5.62552	1.53907	16.4988	9.41932	0	4.38087	0	0	0	0	0	0	5.38359	0	0	0	0	0	0	0	0	0	0	0	0	0.298467	22.7093	-0.892397	1.19871	-0.744463
9130409I23Rik	10.4473	51.4045	33.2494	0	0.830407	44.2305	0	0.910782	0	1.15797	0.372626	37.4955	4.76457	23.1663	0.755757	37.6895	0	23.5217	0	27.6588	40.6315	0	50.13	29.9072	81.0461	36.9899	30.2147	20.2057	70.9328	11.0166	23.2411	11.3654	53.158	5.34043	0	0	0	11.3336	44.6162	29.1629	47.547	45.687	0	0	0.298467	100.881	0.578408	0.944669	0.612286
9230110C19Rik	9.57665	65.2702	117.165	68.9435	77.7024	148.408	81.1256	92.7176	34.2764	37.6341	1.86313	57.1652	163.798	48.9235	81.6217	83.6313	66.4768	233.442	171.417	73.6006	51.405	92.1659	148.314	565.626	160.632	128.312	64.5916	141.982	190.406	186.338	179.397	465.232	350.907	155.406	185.969	126.18	218.996	109.738	171.236	103.774	145.046	62.3839	78.7117	128.441	70.1398	599.991	0.748214	0.445546	1.67932
9230114K14Rik	0	30.4369	0	21.1531	0	0	1.3227	15.4833	27.5991	0	0	2.61239	1.67404	2.89579	0	0	11.0795	0	10.3635	3.75035	0	0	0.319299	1.18679	11.3173	11.4383	0	10.3063	26.5817	33.0498	0	7.7763	0	0	17.0181	35.3097	0	0	0	16.2858	8.32534	0	49.9732	0	4.47701	29.1609	-1.35527	1.38878	-0.975876
9330102E08Rik	0	4.05825	2.63884	0	62.8737	37.0458	7.78923	57.0149	4.89662	2.89493	0	24.7409	43.3962	23.0139	45.5343	17.4899	52.1658	33.7293	86.2688	19.6893	5.23284	17.6367	8.46143	18.0393	14.0553	57.1914	45.322	63.6005	8.0901	24.5513	0.607611	30.2079	24.2503	1.2461	1.43526	46.7334	24.9844	93.3674	23.679	67.0368	91.3938	62.7508	55.8805	129.527	94.6142	111.993	1.11596	0.748466	1.491
9330133O14Rik	0	11.8366	21.1108	10.9683	1.30492	0.673561	0	8.19703	0	0	5.21677	0	6.69615	0	0	0.615842	44.7795	7.1009	10.3635	0.937587	0	0	0	0	0	6.2726	0	9.2214	0	9.28543	16.4055	22.4316	4.33615	0	0	36.8675	0	0	0	0	13.8756	0	39.5954	0	4.47701	25.2175	0.344931	1.41429	0.243889
9330151L19Rik	0	0	0	25.4621	5.81285	52.9868	0	0	18.6962	29.5283	61.4833	0	1.41649	0	0	0	1.38493	0	2.80094	0	2.1547	0	0	0	0	2.39835	0.46247	0	0	0	0	0	0	0	0	0	0	0	0	0	0	0	0	0	0	23.3979	-4.43503	1.72453	-2.57173
9330159M07Rik	0	22.3204	7.38876	4.70069	17.4385	0	32.9205	14.5725	13.7996	22.5804	23.1028	9.83488	0.128772	1.06687	3.40091	1.10852	18.9274	7.54471	0.280094	8.43828	0.923442	2.2757	0	0.949436	0.912682	1.10693	1.0791	0	0.577864	0	0	2.24316	0	0	28.0901	0	0	0	0	0	0.925038	0	0	0	0	25.5521	-1.43716	0.862976	-1.66535
9330182L06Rik	0	11.8366	1.05554	8.22622	1.89807	0	0	2.55019	0	0	0	17.0574	2.96176	0	0	0	0	1.33142	0	0	0	0	4.15089	0	0	3.9665	2.46651	0	5.48971	0	13.5193	6.57995	0.160598	0	0.205037	0	0	0	20.4387	0	0	0	9.10054	40.797	0	11.0418	0.0184514	1.69834	0.0108643
9430015G10Rik	23.071	4.73463	0	10.3807	25.8612	6.28657	2.49843	20.0372	12.9093	13.8957	25.7112	0	1.80281	2.59097	10.5806	1.10852	6.46302	8.43232	1.96066	4.21914	11.3891	0.568926	5.26843	15.4283	5.84116	3.9665	1.0791	0.271218	0.288932	10.3871	8.05085	12.1131	6.74512	0	0	0	4.58897	0.179899	0	3.21928	0	0.733928	0	80.5081	8.35709	32.5505	-1.41668	0.690667	-2.05118
9430021M05Rik	6.09423	0.676375	2.90273	5.09242	13.1679	1.79616	3.9681	3.09666	0.445147	8.68479	2.60838	10.4496	7.08246	0.457229	22.2948	4.80357	13.3877	3.10664	29.6899	17.8142	0.307814	0	15.965	19.2261	14.968	7.28729	21.8902	13.2897	2.60039	22.348	15.0384	12.5617	28.7471	0	85.9105	18.6934	0	28.0642	17.6969	4.9236	45.8819	0.183482	11.6551	47.6224	5.37241	44.5706	1.31705	0.617846	2.13168
9430038I01Rik	104.473	257.699	55.1518	61.6966	27.7593	10.5524	61.726	58.6543	406.865	184.118	248.914	54.5529	22.6639	39.9314	66.8845	32.5164	151.419	35.0607	19.3265	130.793	62.1784	44.3762	30.0141	61.9507	16.0632	16.8807	12.4867	29.8339	28.1709	20.302	15.3422	20.9362	7.70871	0	0	11.7699	3.5692	0	2.99103	15.3389	36.0765	0	0.478976	0	21.1912	276.792	-0.958069	0.426978	-2.24384
9530068E07Rik	112.308	18.9385	7.38876	2.54621	13.5238	35.6987	52.4671	5.829	24.4831	10.4217	4.09889	45.64	18.672	52.2766	91.8244	44.587	34.1617	75.8909	20.4468	26.2524	40.0158	52.3412	19.9562	20.8876	34.4994	22.8766	42.8555	47.3275	21.5254	49.8895	47.0899	14.6553	11.8843	2.67021	9.4317	35.6559	33.9074	61.8851	31.6551	109.834	44.0318	6.97231	33.5283	66.0818	39.3977	144.703	0.966826	0.46771	2.06715
9930021J03Rik	211.122	55.1246	73.096	55.6249	35.8261	104.402	60.9912	73.2268	20.9219	93.7957	0	59.0093	0	0	12.0921	1.10852	13.3877	6.6571	5.60187	25.7836	33.5517	5.68926	15.6457	17.3272	28.1106	9.13217	0	5.01752	0	7.71163	0	3.73861	0	0	0	13.1546	13.257	0	34.8953	5.11297	14.6156	0.550446	15.6465	0	30.4437	122.415	-2.10851	0.929089	-2.26944
9930104L06Rik	20.0239	10.1456	7.91653	23.1117	13.761	32.3309	18.8117	98.9109	30.7152	42.266	24.2207	47.023	0	30.3295	5.66818	13.4254	54.474	43.0492	9.80328	38.9099	15.3907	14.7921	0.957897	9.96907	0	2.39835	1.38741	1.4917	5.77864	0.786901	0.759514	0	0.160598	11.7489	0	0	0.254943	0	0	0	0	0	0	4.18829	0	73.8734	-0.0772281	0.665667	-0.116016
A1bg	9.14135	1.01456	4.74992	7.83449	0	0	0	0	13.7996	0	0	0	0	0	22.1059	16.6277	0	11.0952	10.0834	0	0	0	13.4106	5.69661	0	2.39835	1.0791	0.406826	16.4691	11.9609	16.8612	9.72038	0.802991	8.36667	0	70.2732	48.949	0	0	2.65117	0	0	63.5442	28.6975	0.895402	23.076	0.980935	1.3796	0.711028
A230046K03Rik	0.435302	47.0081	28.2356	0.195862	0	0	0.146967	2.55019	0	6.94783	27.947	0	15.1951	0	0	0	0	14.6456	0	0.468793	0	0	8.30178	3.56038	1.09522	1.56815	47.0178	5.96679	41.0283	23.1349	25.064	30.507	12.6873	14.2411	0	0.173087	0.254943	0	2.99103	14.0133	18.5008	1.83482	0.159659	0.155122	0	45.0932	-1.57167	1.2594	-1.24795
A330009N23Rik	0	0	1.58331	6.65932	0	0	0.4409	8.7435	0	0	2.98101	2.15138	3.34807	1.98133	0	0	0.923289	1.77523	10.9237	3.28155	8.00317	9.67173	3.51229	1.42415	2.73805	3.04406	6.01211	2.57657	0.433398	2.99022	6.22802	5.68268	5.29974	0.178014	2.05037	0	2.29448	0	22.4327	10.4153	1.29505	1.10089	0.957952	0.155122	0.596935	13.3953	1.1968	0.929595	1.28745
A330069E16Rik	2.17651	47.6845	0	46.4194	1.54218	12.7977	4.11507	26.0484	18.251	29.5283	36.1447	0	0	4.41988	0	0	40.6247	0.887613	3.08103	7.0319	19.3923	13.6542	0	0.237359	0	3.59752	1.54157	0	7.2233	0	0	0	0	0	0	0	0.254943	0	0	0	0	0	0.478976	0	9.55096	37.085	-1.22809	1.21591	-1.01002
A330074K22Rik	0	0	0.527769	0	0	0.44904	5.14383	0	0	0	1.86313	0	0	0	2.45621	0	0	3.55045	0	12.1886	5.54065	0	0	1.18679	0	1.38366	0	3.66144	0	0	0.151903	3.28997	1.28479	51.0901	44.493	0	14.0218	0	12.7119	5.68108	0	0	1.43693	27.4565	1.7908	5.38845	1.58863	1.8044	0.880418
A330093E20Rik	42.6596	24.0113	10.0276	46.6152	1.1863	15.0429	4.8499	0	0	9.26377	0	10.6032	23.8228	11.5831	0	10.3461	0	31.5103	5.32178	0	0.307814	31.2909	1.91579	0.237359	11.3173	27.95	0.616626	7.32287	1.30019	10.0723	1.51903	0.299088	7.06632	0.178014	54.3348	11.4237	27.5338	7.91554	0	0	53.6522	0	0	12.8751	19.9973	43.7809	-0.0968105	0.986029	-0.0981822
A430005L14Rik	7.40014	33.1424	20.3191	20.7614	21.2347	27.616	11.7573	32.7881	3.11603	27.2123	36.89	13.6766	18.0281	29.5675	5.10136	16.5046	18.4658	8.87613	34.7316	25.3148	21.547	15.9299	40.7106	41.5378	85.9746	35.145	16.0323	11.3911	62.8427	101.353	133.219	122.028	128.157	151.49	0.205037	64.3883	72.9136	0.359797	8.47458	62.3025	53.2822	6.0549	2.07556	0	66.5582	166.282	-0.0483704	0.410291	-0.117893
A430033K04Rik	177.603	26.3786	49.6103	1.95862	1.1863	15.7164	3.82113	41.896	16.4705	17.3696	81.6051	8.14451	37.7302	44.6561	24.1842	35.3493	72.9398	14.6456	52.6576	19.6893	64.641	2.2757	130.593	42.7246	32.3089	104.42	61.046	174.8	150.678	161.315	80.0528	68.1922	76.9265	11.927	0.205037	188.491	81.0717	19.6089	3.24028	15.907	44.4018	1.65134	0.159659	16.9083	64.7674	248.856	0.0179425	0.550675	0.0325827
A430035B10Rik	0	39.2298	0	6.46346	0	0	6.31957	0.728625	0	62.5305	18.2587	7.99084	14.68	9.14459	0	0	9.69453	31.9541	0	0.937587	0	7.96496	0	0	0	0	0	0	0	0	0	1.3459	0	0	0	0	0	0	0	3.40865	0	0	0	0	0	24.8662	-0.357623	1.57967	-0.226391
A430046D13Rik	8.70605	3.04369	0.263884	21.5449	0	13.9203	1.02877	0	0	32.4232	6.33464	3.0734	15.4527	8.53495	20.5944	0.123168	0	7.54471	2.52084	3.28155	20.3157	0	18.8386	42.4872	71.7368	24.9982	18.8071	23.5959	15.4579	17.4692	28.5577	30.0584	24.7321	0	0.205037	0	9.43287	8.99493	0	0.189369	11.8405	0	35.4442	0	0	64.8137	0.175439	0.822148	0.213391
A430090L17Rik	8.27075	17.5858	0	17.4317	8.54133	0	4.409	12.0223	4.00633	0	0	0	0	0	0	0	0	8.43232	0	0	4.3094	0	0.319299	17.0898	0	12.3607	14.0283	0	0	0	0	0	3.21196	0	0	0	0	0	0	0	2.77511	0	0	0	0	16.4214	-2.36424	1.75522	-1.34698
A430093F15Rik	0.870605	0.676375	23.4857	0	0	0	0	13.6617	8.90295	0	0	0	6.69615	15.6982	0	1.60119	14.311	28.8474	17.6459	22.9709	3.07814	18.2056	1.11755	19.7008	9.67443	2.58284	8.63277	15.3238	10.9794	17.1544	9.41797	21.983	19.9142	4.45035	0	10.7314	0	0	11.9641	0.189369	1.29505	0	0	0	2.08927	41.1726	1.59812	0.988542	1.61665
A4galt	12.1885	7.77832	14.5136	2.93793	9.96488	4.26588	6.76047	39.3458	15.135	45.7399	32.4185	15.0597	2.70421	15.3934	21.728	56.6575	5.07809	26.1846	1.12037	11.251	9.54224	10.8096	11.1755	3.08567	12.0474	10.7003	16.1864	17.9004	9.96816	22.8201	1.36713	2.39271	13.6508	1.06809	47.5686	3.46173	36.9667	24.1064	19.6909	8.90036	2.59011	30.458	0	27.7668	5.07395	60.4432	0.125747	0.531598	0.236546
A530032D15Rik	144.956	117.689	75.2071	166.679	68.4492	140.101	149.318	163.394	252.844	257.649	93.9018	216.982	26.9134	92.8176	114.119	108.265	328.691	143.349	30.8103	147.201	182.842	397.679	101.377	103.963	35.5946	86.525	137.816	48.4123	4.62291	2.67546	99.4963	71.0335	26.8199	7.65461	0	17.6548	5.86368	0.359797	2.49252	0	0	0	8.30225	0	0	504.612	0.285579	0.438193	0.651721
A630010A05Rik	2.17651	72.7103	21.6385	31.9256	0	5.16396	15.5785	0	13.3544	4.0529	11.1788	22.5895	56.7885	43.4368	3.02303	0	13.3877	8.87613	23.2478	0	2.77033	0	4.62984	28.7204	20.079	64.8477	0	9.89944	7.36777	15.738	1.51903	13.6085	6.26333	18.5135	25.6296	12.8084	0	61.8851	16.9492	64.3856	38.1116	27.7058	0.798293	14.8917	12.8341	67.8833	0.253908	0.944038	0.268959
A630072M18Rik	281.641	216.102	34.8327	161.782	13.1679	77.9085	168.277	271.959	316.945	556.984	412.497	78.679	15.5814	69.194	46.1012	82.2765	206.817	18.1961	1.96066	82.5076	128.974	98.4241	11.9737	13.7668	0.912682	25.2749	41.4681	0.813653	1.44466	0	1.36713	0.299088	0	0	0.205037	0	0	0	0	0	0	0	0	0	0	386.291	-1.40529	0.710792	-1.97708
A630095E13Rik	14.8003	14.2039	22.1663	23.3076	63.7041	19.0842	48.2051	9.65429	10.6835	2.89493	0.372626	57.0116	83.5731	59.2874	46.2901	20.1996	0.923289	23.0779	24.6482	39.8474	11.3891	0	7.66318	0	39.9755	61.5269	21.8902	3.119	59.3755	95.8446	21.2664	87.1843	229.495	21.0057	0	48.2912	10.1977	30.0431	85.7429	0.378739	26.6411	15.229	80.6276	26.9912	67.4536	168.754	0.807653	0.736982	1.09589
A730043L09Rik	8.70605	2.02913	0	4.70069	0	0	8.52406	15.4833	5.78692	0	0	0	0	0	2.26727	0.73901	1.84658	10.2075	0	0.468793	9.54224	13.6542	10.6965	0	6.75385	0.830198	0	10.4419	0	29.7449	0	2.24316	3.37256	0	0	0	0	0	0	1.13622	0	0	0	24.199	0	18.9305	-0.104465	1.34108	-0.0778961
A730082K24Rik	183.262	96.3835	134.845	154.144	423.033	323.758	145.056	65.5763	39.173	44.0029	91.666	782.18	739.667	475.671	989.852	238.947	330.999	586.712	640.014	206.738	231.168	130.853	291.041	579.63	1075.87	564.442	342.998	1224.82	706.15	854.575	1225.4	1553.02	1884.62	593.143	744.694	973.44	529.516	507.314	409.273	232.735	1045.48	295.039	1400.21	900.947	775.12	2393.39	1.77652	0.415549	4.27512
A830010M20Rik	1.30591	0	8.97207	0	17.4385	0	24.9843	22.0409	0	67.7413	3.35364	7.52983	0	17.8319	0	0	0	4.43806	4.76159	11.251	15.0829	6.25818	7.66318	6.88341	3.10312	2.58284	37.6142	0	6.64544	15.4233	24.7602	4.03769	4.81795	83.3106	0	0	5.86368	0	13.7089	1.89369	3.88516	0	0	0.155122	0.298467	40.5597	-0.901014	1.07372	-0.839155
A830018L16Rik	0	0	1.31942	0.391725	7.94818	0	0	0	0	5.21087	2.23576	0	2.70421	0	0.944696	0	29.0836	0	0	0	0	0	0	2.84831	36.6898	0.184488	55.3422	27.6642	0.433398	0	30.3806	0	16.8628	0	15.7878	0	0	0	0.747757	0	0	0	0	0	0	29.8807	0.916918	1.60374	0.571737
A930005H10Rik	9.14135	0	11.0831	0	0.474518	0	4.8499	10.9294	0	0	1.11788	6.91515	0	5.48675	0.755757	0	22.1589	0	4.4815	6.09431	0.307814	0	6.86493	0	3.10312	0.368977	0	2.44096	0	8.97067	8.96227	1.49544	2.89077	61.5929	0	0	0	14.7517	0	2.4618	13.8756	31.9259	3.35283	0	0.298467	14.9806	0.395771	1.25527	0.315286
A930015D03Rik	104.473	61.212	0	0	2.25396	0	41.7385	0	3.11603	190.486	5.21677	0	8.24141	1.37169	21.3501	0.369505	16.1576	0	0.280094	9.37587	21.8548	26.1706	0	0	15.1505	6.64158	0	0	5.05631	20.9316	18.5321	31.5538	22.4837	0	0	48.9835	0	0	0	0	0	0	21.3943	0	4.47701	73.2978	-1.72175	1.22816	-1.40189
AA415398	89.237	180.93	121.387	83.2415	42.7066	126.854	50.7035	120.223	378.821	237.963	176.252	40.1079	13.006	61.4211	51.0136	67.6194	42.9329	30.1788	49.0164	61.8807	70.4894	11.9474	138.097	47.9465	15.8807	40.6797	576.237	234.603	0.144466	5.82307	40.1023	5.0845	22.6443	0.178014	0.205037	87.2357	52.0083	0	29.9103	31.246	0	0	16.7642	3.10243	0	395.871	-1.46593	0.606575	-2.41673
AA465934	0	0.676375	3.16661	2.74207	0.11863	0.22452	0	0.364313	2.22574	0	14.5324	0	1.54527	2.59097	0	0	1.38493	3.10664	0	1.40638	1.53907	0	0.798248	3.56038	0.547609	2.21386	0.92494	0.542435	2.31146	1.5738	4.70899	1.49544	4.01495	0.178014	9.63674	0.51926	14.7867	3.23817	0	0	0.925038	23.1187	0	0.155122	6.86475	7.34655	-0.815968	0.992063	-0.822496
AA536875	19.1533	36.5243	109.248	77.1697	56.349	235.297	69.9561	77.0521	4.00633	12.1587	51.795	151.98	204.233	228.767	130.368	11.9473	51.2425	82.548	98.8731	78.7573	43.4018	1.70678	44.3826	930.922	212.655	108.94	149.378	124.896	243.136	334.748	242.133	308.659	493.036	71.7397	138.605	341.5	416.831	72.1393	252.244	181.037	298.972	140.914	443.212	144.108	225.044	686.09	0.675963	0.551714	1.22521
AA543401	31.3418	81.8414	7.65265	44.069	0	0	8.818	56.8328	73.4493	134.325	2.98101	22.8968	0	7.46808	0	32.886	0	3.55045	0	78.2885	19.7001	9.10281	15.0071	13.0547	6.57131	0	8.63277	8.95018	0.144466	0	5.1647	0	0	0	0	0	0	0	0	0	0	0	0	0	0	76.0704	-1.12575	1.16247	-0.968415
AA545190	554.14	436.6	1758.26	1066.67	3260.53	3945.49	1942.31	904.588	228.806	288.914	337.227	3540.71	2001.5	3693.65	2351.54	773.99	1472.18	829.03	2078.29	1177.14	807.396	721.398	783.4	1425.58	2899.04	2801.18	1637.3	3766.67	1981.5	3012.42	3889.02	3809.79	6679.28	3212.44	2922.39	3723.44	1693.33	993.04	2115.9	1175.61	2839.13	688.975	4057.57	2597.67	1469.06	9077.11	0.490792	0.452862	1.08375
AA619741	3.04712	1.01456	5.80546	7.2469	2.96574	11.0015	2.2045	9.28997	18.251	9.26377	20.8671	9.83488	7.8551	12.4976	19.0829	11.2083	32.7768	33.7293	10.6436	14.5326	28.6267	27.8774	32.5685	11.1559	9.49189	6.45709	17.5739	39.7334	7.51223	7.39687	9.56988	4.78542	4.33615	1.06809	20.0936	38.2522	34.6722	60.266	8.47458	15.5283	23.496	7.1558	26.8227	28.077	25.0713	57.2338	1.37674	0.449579	3.06228
AA792892	189.357	215.087	175.747	118.497	61.2128	66.6825	46.5884	167.22	93.0358	169.064	104.708	79.4474	30.3902	81.6916	53.8477	71.9303	120.951	72.7843	28.2895	104.541	53.8675	117.199	67.2125	103.963	55.4911	60.2355	82.6279	50.4465	38.8614	26.5973	62.1282	85.3898	53.961	10.3248	0	29.944	1.52966	11.5135	12.9611	5.49171	17.7607	9.72454	15.3272	8.06633	24.1759	356.069	-0.619012	0.265382	-2.33253
Aaas	4.35302	13.8657	3.69438	7.63863	36.0634	0.44904	21.4571	6.73978	14.2447	24.3174	30.928	25.6629	8.62773	18.594	14.3594	50.2527	53.5508	24.8532	6.72225	26.7212	17.5454	13.0853	11.4948	1.42415	0.182536	17.8954	2.92898	29.1559	19.7918	8.97067	9.26607	4.78542	0.642393	0	5.94607	9.00051	0	1.25929	19.9402	0.568108	0	13.2107	8.46191	0.155122	1.19387	66.3712	0.801549	0.586865	1.36582
Aacs	0.435302	5.07281	0	0.195862	10.3208	17.0635	0.734833	19.1264	20.9219	19.6855	93.9018	2.91973	0	0.609639	0	3.69505	12.4644	7.1009	0	9.84466	8.61879	8.53388	6.06668	1.42415	0	0	4.93301	0	0	0	0	0	0	0	0	0	0	0	0	0	0	0	0	0	0	28.6763	-1.65508	1.23349	-1.34179
Aadac	0	67.9757	0.263884	0	31.1996	0	1.46967	0	0	0	1.11788	0.15367	13.5211	20.4229	0	9.48396	27.6987	0	0	0	0	0	6.06668	0	0	123.423	12.0242	29.5627	43.7732	47.8436	4.55708	38.2833	92.6651	4.9844	0	0	0	0	0.249252	38.2526	20.1658	0	11.4954	0	46.5609	78.3014	-0.399452	1.42335	-0.280642
Aadat	0	0	0	0	15.1846	0	7.64226	0	0	0	0	16.4427	0	9.60182	1.13364	0.369505	0	11.9828	5.60187	0	7.38754	0	6.54563	0	13.5077	7.74851	1.69572	0	0	16.8397	12.9117	39.7788	22.9655	4.80638	30.3455	17.4818	25.2393	19.2492	0	0	0	0	22.1926	0	0	27.6029	1.20929	1.47565	0.8195
Aagab	2.61181	0	7.65265	3.91725	0.11863	0	0	12.3866	0	2.31594	0	0	11.2032	0	2.83409	1.23168	0	9.76374	6.44215	21.5645	0.307814	2.2757	0	0	4.0158	3.41303	3.85392	4.20387	2.88932	4.72141	5.4685	10.169	18.4688	68.3575	1.23022	58.5033	4.58897	6.29645	33.6491	28.4054	26.0861	4.58705	0.638635	17.9941	44.7701	18.7529	1.1218	1.12208	0.999755
Aak1	6.09423	49.3754	3.16661	0.587587	21.9465	1.1226	5.43777	13.1153	22.7025	7.52682	84.2135	14.906	1.03018	32.7681	0	34.2408	8.3096	31.0664	32.2108	74.5382	23.0861	3.41355	0.319299	26.1095	0.547609	0.922442	42.2389	10.035	12.8575	11.4888	20.6588	0.448633	19.2718	0.178014	43.8779	3.80791	20.1405	8.81503	5.2343	3.02991	51.4321	98.7133	2.07556	2.32683	19.6988	76.5565	0.449016	0.777737	0.577337
Aamdc	7.83544	83.1942	25.069	6.65932	36.182	14.1448	10.8755	44.4461	73.0042	35.8971	47.6962	0	0	13.7169	16.2488	11.9473	0	0	8.6829	22.5021	1.23126	0	8.62108	6.88341	25.3726	2.85957	0	4.6107	3.03379	0.786901	2.43044	2.09362	0.160598	1.95816	0	0	0	0	2.24327	15.7177	0	0	0	0	5.07395	60.1708	-2.17064	0.863418	-2.51401
Aamp	3.91772	0	3.16661	14.6897	7.59229	0.673561	3.23327	4.00744	25.3734	13.8957	20.8671	5.99313	27.9435	1.67651	0.188939	18.7216	4.1548	1.77523	10.9237	0	0.923442	3.98248	16.4439	14.2415	2.37297	3.59752	5.85795	2.30535	4.04505	6.45259	9.41797	8.82311	5.46034	0	0.205037	36.1751	24.4745	89.9493	6.23131	12.309	0.555023	6.78883	18.2011	0	24.1759	32.0152	-0.0296754	0.699542	-0.0424211
Aars	21.3298	11.4984	2.11108	17.04	24.0818	23.7991	36.0068	38.6171	54.308	55.5826	75.2705	5.83946	9.78668	9.44941	30.0413	40.8919	33.2384	24.8532	5.04169	28.5964	27.3955	21.0502	23.1492	9.257	25.0075	1.75264	8.94108	2.44096	0	2.99022	0.151903	0.897265	0	0	0	0	0.509885	5.21706	0	0	0	0.183482	7.66362	0	0	79.7003	-0.429837	0.658504	-0.652748
Aasdh	0	31.7896	11.6109	31.338	4.38929	0	0.293933	14.5725	12.4641	18.5275	7.0799	51.3258	30.6478	2.28615	44.2118	0	2.76987	1.77523	0	0	0	0	0	25.8721	27.0154	17.5264	3.23729	0.949261	8.5235	13.6921	0.151903	0.598177	0	0	0	0	1.52966	0	4.23729	0	1.66507	0	0	0	3.28314	46.2712	0.320157	1.16431	0.274977
Aasdhppt	0	52.0809	1.05554	0.587587	20.5229	0	0	1.45725	34.2764	0	24.5933	12.2936	0	0	0	13.7949	22.1589	20.4151	0	0	0	0.568926	0	0	39.0628	4.24323	0	0	18.4917	22.0332	55.4445	20.0389	39.186	0	0.205037	0	0	0	0	0	0	0	28.0999	0.310243	0	52.5233	-0.78031	1.43909	-0.542223
Aatf	44.8362	63.2411	65.7072	3.1338	0	0.22452	30.5691	26.2305	27.5991	46.3189	88.685	0	0.257544	17.0699	0.188939	13.918	7.38631	17.3085	7.28244	19.6893	19.0845	3.41355	69.2879	16.6151	46.5468	47.8747	41.6223	21.155	38.139	44.8534	13.8232	74.0244	35.3316	0.178014	50.029	0	12.2372	0	0	0	14.2456	33.5772	0	0	15.8188	119.882	-1.70656	0.706518	-2.41544
Abca13	25.2475	1.69094	62.0128	35.2552	21.2347	156.266	35.125	21.1301	23.5928	5.78986	0.745252	15.2133	34.6397	20.2705	2.64515	0	32.7768	3.10664	0	0	5.23284	6.82711	30.0141	0.474718	6.38877	15.0358	9.55771	18.1716	4.47845	10.3871	34.0262	20.338	26.4987	51.2681	94.112	3.80791	15.8064	8.45523	3.24028	14.7708	7.95533	9.90802	0.319317	17.9941	2.38774	88.1964	-1.58832	0.781863	-2.03146
Abca4	0	0	0.791653	9.79311	0	0	0	0	0	0	0	3.38074	1.28772	0	0	0.246337	0	1.33142	4.4815	1.40638	7.07972	10.2407	5.10879	0	0	0	22.3527	0.406826	0	0	0	11.814	0	0.178014	0	13.5008	46.9094	3.59797	2.74178	0	2.4051	0	0	0	10.4464	10.482	1.57474	1.82421	0.863244
Abca8b	0	0	0	0	0	0	0.4409	0	0	6.36884	0	0	0	0	0	0	16.6192	8.43232	0	9.37587	0	0	2.07544	0	6.20624	3.87426	0	22.9179	15.8913	5.03617	0.151903	12.7113	9.95709	0	0	25.963	24.2195	0	0	0	0	0	4.47044	0	1.19387	15.9925	2.66847	1.70264	1.56725
Abcb1b	43.9655	12.1748	16.0969	31.9256	45.9096	0	19.6935	2.18588	20.9219	2.31594	41.3615	0	8.49896	20.5753	23.6174	28.6982	2.30822	0	5.88197	5.15673	0	2.84463	11.1755	2.61095	10.5871	22.5998	21.7361	15.3238	9.67922	11.6461	36.6086	0.149544	8.9935	0	89.6011	0	12.2372	55.4088	0	0	17.2057	0	0.159659	12.4097	27.7575	61.5626	-1.09296	0.795666	-1.37364
Abcb4	0	0	2.90273	0	2.72848	0	0.4409	3.09666	4.45147	0	0	8.60552	7.98387	1.82892	8.50226	0.862179	0	0	5.60187	3.75035	5.84847	0	12.4527	18.7514	12.9601	11.0693	11.4076	4.6107	5.34524	12.1183	12.6079	11.814	13.4902	0	0.205037	14.7124	31.6129	28.7838	27.9163	0	30.3412	87.5209	46.6203	0.310243	13.431	25.1452	1.85991	0.812264	2.28979
Abcb5	119.273	88.6052	78.1098	190.574	72.8385	56.8036	26.7479	10.7472	12.019	82.216	16.7682	17.8257	15.1951	28.653	2.64515	1.72436	23.5439	27.516	8.12272	21.0957	20.9314	42.6694	13.4106	67.6473	32.1264	23.43	85.5569	36.0719	39.8726	3.46237	15.1903	16.1508	27.3017	0	0	0	0	0	15.7029	0	0	0	0	6.20487	0	163.72	-1.7162	0.497577	-3.44912
Abcb9	0	0	4.22215	0	0	0	0.4409	4.55391	0.445147	0	1.86313	0	1.15895	0	12.0921	0	0	0	0.560187	0	0	0	9.89827	0	0.182536	0.184488	0.154157	0	1.73359	0	0	1.49544	0	0	10.2518	10.3852	20.3954	2.33868	22.1835	6.8173	3.14513	0.183482	0.319317	0	9.25249	3.43012	-2.16954	1.84365	-1.17677
Abcc3	11.3179	7.44013	1.31942	0.391725	36.7752	7.40917	4.409	0.728625	0	1.15797	6.70727	31.656	7.08246	0	0	28.6982	0	17.3085	4.4815	15.939	9.23442	0	25.3843	0	0	1.93713	2.62066	2.57657	4.62291	6.45259	0.607611	7.47721	6.10273	1.06809	0	51.0606	2.29448	6.29645	8.97309	0	17.2057	60.1821	2.39488	0.155122	23.2805	32.6352	0.625045	0.997009	0.62692
Abcc5	0.435302	20.9676	3.16661	6.46346	13.6424	0	0.146967	8.01488	34.2764	39.371	32.4185	6.76148	35.6699	1.06687	16.2488	0.123168	1.38493	0	1.40047	9.84466	3.69377	15.361	0	0.474718	11.3173	5.71914	2.00404	4.6107	1.73359	6.60997	6.37992	0	6.42393	0.356028	0	6.05804	9.94276	5.39696	1.49551	0.189369	0	1.28437	42.7885	11.3239	0	35.6505	-0.476996	0.892329	-0.534551
Abcd3	0	0	0.791653	0.391725	0	0	10.4346	0	0	41.108	0.372626	0	6.69615	0	14.5483	0.369505	0.461644	0.443806	0	0.468793	8.92661	1.70678	8.30178	19.7008	3.65073	0	0	0	3.61165	7.39687	0	0	4.33615	0	0	0	0.254943	16.7306	0	0	0	0	0	0	0	16.3036	-0.293235	1.51021	-0.194168
Abcd4	0	0	1.05554	0	0	0	0	0	0	0	0	0	0.128772	0	0	1.84753	4.1548	3.99426	4.76159	3.75035	0.307814	3.41355	6.86493	0	2.19044	0	0	2.03413	4.91184	7.23949	2.58235	2.54225	1.12419	0	0	0	0	0	15.4537	0	0.185008	10.642	0	0	0.596935	7.08382	4.33687	1.37997	3.14274
Abce1	77.4838	66.623	32.7217	28.2042	0	19.3087	34.8311	68.1265	1.33544	31.2652	69.6811	0	1.93158	3.20061	23.0506	2.58654	38.7781	3.10664	13.4445	0	25.5486	0	14.8474	34.1797	38.6977	18.3566	0	4.47509	18.925	2.99022	26.7349	2.84134	0	48.4199	56.5902	16.0971	0	0	29.1625	110.592	3.70015	4.22008	0	0	0	84.2779	-1.78314	0.901171	-1.9787
Abcf1	50.0598	33.8188	14.7775	25.4621	12.5747	4.04136	90.6784	71.041	175.833	365.919	128.556	12.6009	7.59755	37.4928	11.5253	69.3438	29.0836	33.7293	28.2895	81.1013	62.7941	59.7372	33.6861	43.1993	15.6981	8.30198	34.6852	30.6476	165.991	21.5611	4.70899	5.83223	8.5117	0.178014	0	19.7319	59.6565	0.719594	6.48056	78.3989	19.4258	6.97231	6.70566	55.2233	26.5636	208.772	-0.918954	0.56748	-1.61936
Abcf2	36.5654	121.071	52.7769	45.2442	123.256	17.9616	111.695	103.647	121.08	180.065	215.751	27.8143	10.0442	32.4633	24.5621	72.6693	73.4015	14.6456	23.2478	43.129	56.6378	57.4615	83.9757	10.6812	45.269	34.8683	8.01614	26.5793	6.3565	21.7185	37.0643	27.8152	12.5267	114.285	0.205037	56.9455	1.27471	27.5245	80.0101	114.379	113.595	6.23839	46.1414	0	16.7142	224.138	-1.20914	0.40525	-2.98368
Abcf3	5.65893	11.4984	13.4581	6.46346	1.89807	1.79616	2.2045	20.5837	40.0633	17.3696	86.4493	20.1308	63.4846	20.1181	18.8939	61.461	2.76987	58.5824	26.6089	22.0333	3.69377	27.8774	12.293	49.8454	4.38087	3.59752	25.8983	11.6624	27.1596	17.9413	8.50656	8.37448	8.9935	54.8284	174.897	109.564	28.2986	30.5828	37.8864	168.539	31.0813	22.5683	30.0158	7.1356	86.854	90.1372	0.958087	0.574479	1.66775
Abhd10	0	0	11.8748	0.195862	0	5.83753	8.3771	39.7101	30.27	0.578986	31.6732	0	4.89334	0	65.373	1.60119	25.3904	49.2625	23.808	16.4078	28.9345	3.41355	15.965	52.4563	21.1742	0	0.46247	5.55996	7.80117	0.629521	16.4055	4.78542	3.85436	0	23.7843	27.6939	23.9646	17.0904	0	0	13.6906	0	1.43693	16.1327	15.5203	60.0554	0.983673	1.01609	0.968094
Abhd11	0	2.7055	0	0	6.88051	12.5731	3.9681	0	0	0	4.84414	5.22478	2.18913	15.0886	3.02303	23.2788	2.76987	7.1009	17.926	0	1.84688	6.82711	15.0071	0	11.1347	0.368977	6.32042	4.20387	0	0	4.25328	4.93496	0.642393	47.7078	2.05037	90.1782	1.27471	6.83615	0	0	17.3907	0	91.6441	0.155122	79.6908	21.5491	1.52522	1.07753	1.41548
Abhd12	10.012	4.39644	40.9021	15.0814	12.2188	0.673561	13.9618	16.7584	19.1413	7.52682	12.2967	36.8808	64.2573	0.15241	90.124	18.5984	11.0795	57.251	56.5789	14.5326	52.944	11.9474	34.165	37.2653	3.65073	7.56402	431.022	22.3754	9.96816	23.4497	27.1906	9.72038	19.7536	3.38227	50.029	94.8515	63.7356	83.6528	45.1147	21.02	36.6315	40.1825	73.1237	6.67023	2.98467	159.156	1.64918	0.667203	2.47178
Abhd13	60.507	106.191	90.7762	36.8221	47.0959	152.225	117.573	76.5057	24.4831	13.3167	17.1408	77.6034	82.5429	50.6	88.9904	103.092	24.0055	62.1329	120.72	16.4078	52.6362	48.9276	115.267	275.336	90.9031	136.429	222.14	457.68	150.967	171.23	129.117	96.9047	69.8602	39.3411	220.21	22.3282	69.5993	21.7677	58.5743	11.9303	105.824	87.8878	34.6459	28.3873	22.3851	451.477	0.125018	0.398086	0.314047
Abhd16a	0	0.676375	5.80546	2.35035	0	0	2.93933	5.28253	0	4.63189	0.745252	9.98855	3.2193	2.89579	0.377878	0.123168	6.46302	4.88187	3.36112	4.68793	2.77033	1.13785	0.478949	3.08567	4.56341	1.84488	0.46247	2.57657	0.577864	2.51808	2.58235	6.28086	1.28479	0	4.10074	28.2131	11.7274	0	0	21.7775	0	55.2281	0	44.3648	20.8927	11.3746	1.0303	0.768511	1.34064
Abhd17b	111.002	263.786	212.427	135.537	183.994	160.981	101.995	172.502	71.6687	92.0588	51.795	182.56	236.039	172.071	217.469	251.756	152.804	55.4758	137.246	160.796	175.146	101.838	321.215	204.603	211.012	141.687	506.559	400.181	250.649	277.619	198.233	145.507	124.945	47.7078	81.6047	73.3888	146.082	150.755	148.554	167.024	55.6873	207.151	99.7867	304.504	308.615	809.606	0.398653	0.288085	1.38381
Abhd17c	185.439	55.4628	85.2347	109.291	187.909	65.5599	156.372	202.376	107.281	82.795	180.724	149.521	93.3598	59.7446	83.5111	111.344	129.722	141.574	64.4215	91.4147	150.521	237.811	128.997	194.397	66.4432	43.816	175.122	81.5009	123.518	111.268	103.902	81.053	141.648	27.7702	171.411	97.4478	57.3621	126.469	162.513	95.4422	76.7782	147.519	75.6782	146.28	146.249	506.119	0.0294449	0.273297	0.107739
Abhd18	37.436	57.8301	8.4443	21.349	40.334	0	6.1726	21.3123	48.9662	34.1602	67.4453	12.4473	1.28772	26.2145	76.5204	10.7156	30.9302	15.977	82.9077	25.7836	0.923442	7.39603	6.54563	50.0827	25.3726	36.5287	0	25.7657	26.1483	71.9228	76.2552	69.239	18.9506	21.8957	22.7591	12.1161	0	39.2179	64.3071	0	0.185008	2.20178	0	33.196	15.5203	133.885	0.00101495	0.679424	0.00149383
Abhd3	0	21.3058	8.18042	21.1531	0	0	0	0	11.1287	19.6855	16.0229	0	0.901405	0	0.377878	0	0	0	7.28244	0	0	1.13785	2.23509	0	0.365073	3.50528	7.55367	0	0.144466	10.7019	0	0	0	0	0	0	0	0	0	0.189369	0	0	0.159659	0	0	15.2722	-2.98726	1.5987	-1.86855
Abhd4	127.108	1.01456	70.4571	65.0263	196.451	188.821	101.848	88.8923	68.5527	45.7399	100.609	107.876	160.064	91.2935	121.488	138.564	44.7795	183.736	63.3012	93.7587	72.3363	63.1507	299.183	627.577	240.035	166.409	306.001	172.901	211.498	168.554	253.526	236.429	166.54	44.5035	79.5543	51.0606	115.744	164.427	298.106	188.801	98.054	184.032	366.417	174.357	143.563	672.384	0.245149	0.395585	0.619713
Abhd5	127.108	19.9531	60.4295	4.50483	21.5906	0	4.8499	9.83644	16.4705	57.8986	0	44.5643	30.3902	17.0699	108.829	1.23168	19.8507	17.7523	4.76159	42.1914	65.8722	5.12033	4.15089	66.2231	25.9202	32.47	28.6731	8.54335	42.473	34.4663	37.9757	63.4068	31.959	198.664	0	0	9.43287	41.3767	45.364	29.3523	34.7814	2.93571	31.1334	9.46242	31.936	135.105	0.374378	0.688462	0.543788
Abhd6	147.568	230.982	2.37496	147.484	22.8955	71.1729	145.497	364.313	178.949	360.708	180.724	53.4772	62.5832	73.1567	123.377	295.358	47.0877	161.546	48.4562	207.675	197.309	92.7349	157.893	22.0744	18.2536	77.6696	60.4294	42.1743	17.7693	23.4497	22.3297	18.9921	8.8329	0	0.205037	36.8675	0.764828	0	0	0.189369	3.51514	32.6598	1.11761	0	24.4743	440.005	-0.226909	0.484487	-0.468349
Abi1	165.415	238.422	324.578	147.876	39.0291	362.825	202.961	199.825	130.428	158.642	231.401	127.546	279.951	185.33	191.584	249.909	148.188	106.514	269.73	180.485	128.358	207.658	284.017	150.96	281.836	233.562	381.229	278.54	387.747	352.689	436.113	243.907	166.54	229.816	211.598	67.6769	191.972	112.617	188.933	131.801	92.8738	195.408	89.2492	303.728	196.392	974.015	0.0936603	0.268149	0.349284
Abi2	12.6238	0	133.789	0	0.949036	2.2452	23.8086	14.9368	75.2299	2.31594	50.3045	0	48.2895	0.609639	83.5111	19.2143	7.84795	7.54471	36.1321	19.6893	12.0048	0	21.872	1.66151	38.5152	11.8073	0	15.8662	7.80117	0.15738	0.607611	2.84134	0.160598	1.42411	0	1.03852	0	0	36.8894	54.1597	11.6555	7.1558	0.638635	0.620487	7.46168	80.7048	-0.182896	1.01115	-0.180879
Abi3bp	29.1653	5.411	18.208	13.5145	41.8762	40.6382	6.46653	23.1339	8.4578	0	0.372626	36.7271	93.6173	79.2531	2.83409	62.3232	95.0987	45.7121	68.0628	38.9099	53.2518	4.5514	22.9895	24.448	49.8324	22.5998	5.85795	44.4797	38.5724	22.5054	52.2546	31.5538	36.6164	105.384	101.288	65.5999	83.1113	68.3615	73.2802	173.084	107.489	98.5298	72.1657	97.7267	75.2138	148.118	1.72161	0.561501	3.06608
Abl1	1.30591	7.10194	4.74992	18.4111	11.5071	15.2674	11.0225	57.1971	8.01265	22.0015	17.5134	9.98855	0	5.63916	13.2257	21.6776	16.6192	3.99426	1.40047	3.75035	1.84688	1.70678	13.7299	2.84831	1.46029	0.737953	12.6408	5.42435	4.33398	4.87879	0	1.94408	3.85436	61.5929	0	4.67334	0.254943	0.179899	62.5624	6.62793	7.58531	9.35758	1.43693	16.1327	0	37.0472	-0.95874	0.669136	-1.4328
Abl2	407.878	399.738	205.038	400.342	347.466	323.534	532.46	409.67	281.333	167.327	351.759	232.964	348.715	217.946	321.952	331.569	213.28	435.818	326.029	260.18	451.871	559.254	255.759	118.205	186.005	114.291	282.415	143.61	110.95	324.046	151.447	126.963	168.628	274.854	404.538	316.749	225.369	355.3	404.537	340.676	308.223	471.365	463.489	440.546	197.585	1196.52	0.103143	0.231787	0.444991
Ablim1	0	0	68.0822	14.2979	6.99914	28.9631	0	22.0409	13.3544	30.1073	0.745252	16.75	46.358	11.5831	15.682	38.059	6.92467	15.0894	8.40281	13.595	38.1689	3.98248	11.8141	0.474718	16.2457	18.3566	64.5916	2.03413	10.6905	9.12805	33.5705	7.62676	11.8843	38.4511	1.84533	66.4653	17.0811	0	39.1326	22.1562	93.4288	17.4308	0	28.5424	23.2805	75.7163	0.407081	0.751399	0.541765
Ablim2	0.435302	6.08738	8.18042	3.32966	1.54218	6.28657	3.0863	1.82156	8.90295	2.31594	0.745252	0.76835	1.28772	3.65783	12.47	9.97664	4.61644	9.76374	2.52084	6.09431	13.5438	19.3435	21.393	18.514	13.3252	0.276733	10.3285	9.2214	3.32272	4.24927	1.67093	3.43952	10.1177	0	0	0.346173	4.33402	16.3708	39.3819	12.6878	2.77511	0	3.03351	6.20487	1.19387	28.7062	1.0924	0.587605	1.85908
Ablim3	0	0	4.22215	1.95862	0	2.2452	0	0	0	0	0	0	7.59755	0.762049	2.07833	0	0.461644	0	6.16206	3.75035	0.615628	0	4.47019	5.45925	0.182536	6.18036	8.63277	3.93265	2.31146	8.02639	2.27854	0.149544	0	7.12057	90.8314	26.8284	15.5515	29.1436	0	23.8605	47.1769	0	13.571	12.5649	11.0433	9.7039	1.50057	1.24918	1.20124
abParts	13.9297	13.8657	67.2905	14.4938	32.5045	122.813	92.1481	0	2.67088	20.2645	14.905	54.8602	35.7986	106.382	63.6725	36.3347	12.926	36.3921	66.9424	56.724	9.85005	40.9626	58.5914	27.2963	32.1264	12.6375	52.4133	33.3598	46.0847	46.1124	49.5203	67.7435	95.8771	1.95816	64.1766	87.2357	31.6129	0	24.4267	33.329	27.3811	51.5584	42.7885	0	26.5636	190.797	0.498809	0.558654	0.892877
Abr	0.435302	2.7055	6.06934	1.37104	24.2004	59.7224	23.9556	38.7993	2.22574	14.4746	21.9849	6.45414	28.3299	21.3374	32.4975	7.51327	4.1548	42.6054	22.6876	25.7836	9.85005	51.2033	12.6123	24.448	11.6823	40.4952	26.0525	10.7131	14.88	3.30498	3.49376	15.4031	12.8479	81.8865	0.615111	84.8125	50.4786	87.4307	90.4787	60.0301	63.2726	102.566	49.6538	179.631	41.7854	80.7369	0.463182	0.578575	0.800556
Abt1	188.051	322.293	138.275	125.744	28.9456	31.6573	87.4451	87.6172	170.491	128.535	109.552	70.5345	20.9898	17.6795	0	51.238	29.5452	37.2797	21.5672	89.5395	54.4831	31.2909	30.3334	65.0363	9.85696	2.39835	205.028	49.3616	4.62291	2.51808	24.9121	0.598177	8.02991	0	0	0	0	0	0	13.4452	0	0	0	0	0	266.205	-1.54775	0.641687	-2.412
Acaa2	0	0	3.4305	0	0.830407	0	2.05753	0	0	0	0	3.53441	0	4.57229	1.88939	0.862179	5.07809	5.76948	1.96066	13.595	9.54224	0	0.15965	0	2.0079	0	2.00404	4.06826	0	6.92473	0	2.39271	0	0.178014	0	0	8.15816	1.61909	0.249252	15.1496	1.66507	0.183482	0.159659	14.7366	0.298467	9.0685	2.88509	1.33827	2.15582
Acaca	0	4.73463	0	0.587587	1.54218	0	10.4346	20.948	23.5928	15.0536	8.19778	0	0	0	3.77878	0	8.3096	0	0	0	0	0.568926	0	0	0	0.0922442	1.69572	2.03413	0	9.44281	0	0.299088	0	0	14.1475	0	9.94276	3.05828	0.747757	0	0	3.85312	0	0	2.98467	12.6302	-2.60973	1.58944	-1.64193
Acacb	6.52954	0.676375	8.18042	12.5352	19.3366	3.59232	4.70293	38.7993	2.22574	5.21087	0	14.906	5.5372	9.14459	13.4147	3.57188	8.77124	21.7465	3.36112	7.0319	7.07972	21.6192	10.0579	6.88341	4.56341	6.54934	8.1703	5.55996	10.2571	7.71163	3.64567	8.37448	11.4025	25.1	26.4498	40.1561	28.5536	30.5828	24.1775	29.731	69.7479	12.6603	63.5442	43.2789	44.1732	38.5876	0.293957	0.532951	0.551564
Acad11	0	2.02913	0	0	0	0	0	0	12.9093	12.1587	7.45252	3.68808	0	4.26747	0.188939	19.8301	0	38.1674	0	3.28155	0	13.0853	2.87369	0	12.7775	0	0	9.89944	1.73359	0	0	6.4304	0.160598	0	0	3.28865	0	0	2.99103	8.52162	1.85008	21.1004	1.9159	0	0.298467	18.8435	1.5948	1.57779	1.01078
Acadm	199.369	312.485	244.885	396.425	320.774	268.975	317.889	170.498	92.1455	154.01	78.2515	173.186	244.667	189.445	123.755	31.2848	274.678	119.828	268.61	165.015	180.687	223.019	77.2704	145.501	64.9829	208.749	126.254	124.76	87.6909	257.946	113.016	94.9606	306.1	364.395	230.667	176.029	92.0342	189.433	150.05	77.0734	166.322	11.7428	110.484	36.7638	92.5249	786.523	-0.225878	0.330937	-0.682539
Acadsb	12.6238	20.9676	15.8331	26.8331	5.81285	116.301	14.4027	44.4461	22.7025	86.8479	18.2587	18.2867	60.0078	3.0482	20.7833	30.2994	37.3932	39.9426	22.9677	43.5978	49.5581	21.0502	18.679	61.476	56.4037	103.682	6.16626	71.1946	28.1709	34.3089	9.72178	34.9934	56.2094	69.4255	40.1872	60.2342	11.2175	32.5616	45.1147	12.4984	35.7065	8.99061	29.3772	32.8858	18.505	156.368	0.0159777	0.475549	0.0335985
Acap2	26.5535	19.9531	53.3047	11.36	18.0317	11.226	2.35147	10.9294	0	19.6855	0	30.273	16.0965	1.37169	0	15.1497	0	9.76374	1.96066	0	6.77191	17.6367	23.7878	30.8567	12.9601	16.8807	6.01211	16.9511	45.3623	17.3118	4.25328	69.8372	18.4688	33.6447	44.6981	5.36569	7.90322	10.0743	4.98505	16.2858	0	0	5.58805	39.4009	6.86475	70.2084	-0.611131	0.777926	-0.78559
Acap3	1.74121	0.676375	0	4.11311	3.67752	0	6.76047	9.83644	9.79324	9.26377	20.4944	0	0	0.457229	1.51151	0.73901	11.5411	13.3142	0	3.75035	10.7735	1.13785	0.15965	0	0	0.276733	0	0	0	0	0	0.149544	0.160598	0	0	0	7.39333	0	0	27.6479	0	0	0	0	1.7908	12.6642	-0.458372	1.03703	-0.442004
Acat1	65.2954	58.5065	99.7483	81.087	100.361	201.17	132.858	195.089	97.9324	306.863	205.317	54.7065	237.198	186.397	126.778	205.938	77.5563	52.813	91.5906	112.51	76.6457	91.597	157.574	25.8721	63.7052	431.703	246.342	129.1	156.601	87.9755	131.7	149.993	87.3654	344.457	220.005	90.1782	86.9354	17.2703	147.308	77.4521	58.2774	204.215	48.8556	344.68	119.387	580.54	-0.0199995	0.360767	-0.0554361
Acat2	20.4592	12.1748	14.7775	33.1007	9.13447	4.93944	0.293933	5.46469	40.0633	93.2167	49.9319	0	6.30983	1.06687	22.8616	0	0.923289	3.55045	12.3241	0.468793	4.92503	11.9474	18.5193	42.962	6.38877	1.29142	3.5456	7.32287	1.73359	5.35093	5.3166	2.24316	0	6.2305	0	0	11.4724	8.45523	30.4088	9.46847	4.07017	0	0	0.155122	5.37241	51.4611	-1.83573	0.813711	-2.25599
Acbd3	46.1421	50.39	75.2071	47.5945	44.4861	45.1286	22.192	7.28625	18.251	199.171	70.4263	110.796	121.69	99.0664	182.893	185.615	112.641	79.4413	183.741	83.914	176.377	55.1858	126.123	119.392	212.29	87.263	196.704	327.902	450.301	189.958	290.894	334.68	245.876	5.51844	36.2915	63.3497	87.7002	40.4772	63.3101	118.924	103.049	7.88972	88.2912	171.099	385.62	616.461	1.39217	0.356553	3.90452
Acbd5	213.298	458.921	415.09	261.868	349.008	284.692	278.649	240.811	330.299	526.877	357.721	119.555	126.454	199.962	393.938	163.814	337	94.5308	495.206	347.845	259.487	274.222	147.357	293.138	152.418	319.349	456.458	267.827	333.283	154.862	284.058	345.298	298.231	270.76	179.407	175.856	169.027	209.582	198.654	163.994	139.681	189.72	160.297	446.285	156.397	1211.56	-0.232464	0.252659	-0.920069
Acbd6	33.083	20.6294	40.6382	29.1835	20.7602	16.6145	28.6585	25.8662	30.7152	8.68479	16.3956	5.07111	27.4285	17.3747	34.7648	25.1263	19.8507	75.0033	57.9794	24.8461	34.1674	12.5164	51.0879	55.3046	22.2694	7.19505	47.4802	40.4114	40.0171	20.302	25.2159	19.4408	13.972	0	101.288	47.0796	81.5816	37.7787	63.3101	10.4153	25.346	32.1093	82.0646	6.51511	22.6835	122.431	0.474997	0.371422	1.27886
Acbd7	7.40014	49.7136	26.9162	0	39.0291	88.91	64.6653	38.2528	9.79324	16.2116	13.0419	46.2547	44.2976	29.7199	65.373	21.4313	36.4699	6.6571	23.808	20.1581	33.5517	37.5491	2.39474	7.83284	66.0782	69.5521	55.9589	19.3921	58.5087	57.129	73.3691	49.6487	115.631	32.2206	40.8024	45.3487	21.9251	12.2331	44.6162	64.9537	69.3779	0.183482	128.685	0.155122	31.6375	172.585	0.154883	0.555401	0.278867
Accsl	459.679	191.752	535.685	387.22	690.424	661.661	590.512	703.488	393.065	464.926	358.094	475.762	558.356	375.843	373.344	248.061	319.458	499.282	499.967	341.282	306.275	456.847	565.479	602.654	963.062	710.926	425.626	401.809	954.343	701.601	391.15	589.803	367.77	969.287	678.672	439.64	402.044	511.632	501.247	445.397	579.259	828.788	379.189	859.839	879.285	2153.57	-0.128859	0.231681	-0.556193
Acd	6.52954	13.5275	18.9997	54.4497	54.6882	36.3723	55.8473	40.0744	25.3734	43.4239	105.453	21.6675	47.5169	52.429	32.6865	47.7893	24.9288	66.571	63.8614	29.0652	34.1674	70.5468	132.19	98.2666	170.672	125.544	90.7983	92.214	110.95	110.796	117.725	213.699	122.376	374.542	177.562	399.484	242.705	137.622	190.927	229.894	265.116	276.874	290.1	309.623	60.8873	311.656	0.28181	0.320657	0.878851
Acer2	95.7665	68.9903	11.347	0.979311	6.76188	6.51109	20.1344	7.28625	89.9198	93.2167	57.3844	0	1.28772	28.0434	0	5.29624	64.6302	22.6341	11.4838	32.8155	45.8643	1.13785	6.70528	1.66151	10.9522	7.1028	0	1.08487	0	0	0.151903	12.8608	4.65735	0	0.205037	0	0	0.359797	0	17.9901	0	21.2839	28.5789	4.03316	0	81.4567	-0.905978	0.902469	-1.00389
Acer3	0	9.13107	20.0552	24.8745	0	0	0	16.7584	8.01265	0	25.3386	0	0	0	0	0.862179	0	0	0	13.1262	0	0	0.15965	0	17.1584	21.7696	0.308313	0	5.63417	19.043	32.9629	38.8815	20.396	0	0	0.692347	0	1.79899	0	32.1928	0.185008	0.366964	12.9324	0	0	35.8518	-2.84786	1.47686	-1.92832
Acin1	0	13.5275	8.4443	6.26759	9.37173	0	1.02877	4.37175	12.9093	12.1587	11.5514	0.61468	5.27966	0.914459	3.96772	1.35485	9.69453	4.43806	4.2014	4.68793	0.307814	7.96496	4.94914	15.4283	7.84906	7.19505	5.54964	1.08487	2.74485	4.40665	10.3294	6.28086	0.802991	0	0.205037	8.13508	5.60874	15.4713	5.98206	0	2.22009	4.40357	4.78976	10.5483	34.0253	23.5893	-0.705097	0.633195	-1.11356
Acly	82.7075	141.024	129.303	22.72	5.81285	38.6175	16.7542	31.3309	97.9324	169.064	65.9548	5.53212	39.7906	48.9235	28.3409	79.4436	97.8686	27.516	42.2941	21.0957	169.606	35.2734	91.0002	31.094	68.4511	96.7642	47.6344	80.416	91.7359	64.998	43.748	52.6396	24.2503	22.9638	0	28.9055	40.2809	47.4932	61.8146	19.6944	83.4384	22.7518	0	0.310243	40.89	259.32	-0.21606	0.436624	-0.494841
Aco1	20.0239	0	0	1.37104	8.4227	26.7179	11.9043	0	6.23206	1.15797	0	11.5253	17.3842	7.46808	0	0	0	17.7523	0	4.68793	14.4673	10.2407	51.2475	0	0	16.7884	0.616626	4.6107	18.6361	5.50831	0	0.149544	0	0	0	0	0	0	1.24626	0	2.96012	0	40.0743	9.92779	43.5762	33.5615	0.249155	1.30977	0.190227
Aco2	24.3769	19.9531	12.4026	8.8138	0.474518	22.2275	7.78923	13.4796	14.6899	38.7921	19.3766	1.22936	131.09	4.57229	10.9585	20.9386	27.6987	17.3085	6.72225	28.5964	21.2392	14.7921	0.798248	9.257	12.2299	3.68977	8.94108	5.55996	4.04505	1.5738	5.4685	1.64499	3.37256	10.6809	159.519	19.2126	21.4152	38.4983	43.6192	88.4355	62.1626	75.0441	22.0329	46.2263	33.7268	65.9682	0.925373	0.566178	1.63442
Acot10	3.48242	0	2.90273	2.74207	0.11863	0	0	0.364313	10.6835	2.89493	2.23576	0	0	1.37169	0	0	0	0	0	0.468793	0	0	3.03334	0.237359	11.6823	0	0	0	3.61165	5.50831	9.26607	5.23405	0.481795	0	0.205037	3.28865	0	0	1.49551	0.378739	1.11005	9.90802	0	13.6507	8.05862	8.51819	-3.37667	1.38918	-2.43069
Acot13	11.7532	147.788	45.652	90.4884	0	0.22452	53.2019	71.5874	47.1856	59.6355	232.146	19.6698	12.7484	37.6452	26.4515	31.7774	1.84658	57.6948	5.88197	62.3495	23.3939	14.7921	17.0825	2.37359	12.7775	0.368977	16.9572	3.79705	6.7899	0	12.3041	0	16.0598	18.1574	0	8.48125	12.4922	0	8.72384	0.378739	0.925038	0	1.9159	0	0	133.16	-1.14176	0.769711	-1.48336
Acot3	62.2483	25.7023	46.4437	20.7614	15.1846	112.709	15.1376	48.2714	23.1477	2.31594	28.3196	39.8005	56.6597	25.6048	40.9998	18.3521	15.6959	81.2166	35.5719	75.9445	44.633	48.3587	25.7036	75.4801	64.0703	14.7591	20.1945	5.55996	52.8746	36.9844	29.1653	93.4652	51.7126	46.9957	153.368	42.2332	153.475	181.338	84.4966	105.1	103.974	75.4111	132.038	40.6419	98.4942	176.081	0.398247	0.449211	0.886548
Acot4	0	4.39644	0	0	0	0.673561	0	0	0	0	0	0	13.1348	0	26.2625	0	0	0	0	3.75035	1.23126	17.0678	0	0.237359	6.57131	12.2685	0	1.35609	0	3.46237	3.64567	8.52402	3.53316	0	0	0	0	0	0	14.5814	12.5805	0.366964	25.3857	0.155122	10.1479	14.1959	3.82388	1.63417	2.33996
Acot7	0.870605	1.01456	3.95827	10.3807	2.37259	11.6751	2.79237	4.1896	4.89662	8.1058	23.4754	0	13.6498	5.48675	18.516	0.246337	5.53973	1.33142	0.840281	1.87517	4.3094	0	9.73862	0	0.730145	4.42772	2.00404	0	1.58913	1.10166	2.12664	4.03769	2.24837	0.356028	0	0.173087	25.2393	23.5667	31.4058	18.9369	0	0.183482	41.1919	1.08585	9.25249	19.0835	-0.265171	0.805335	-0.329268
Acot8	2.17651	3.04369	2.37496	20.5655	4.62655	4.26588	1.02877	4.00744	2.22574	13.3167	32.4185	3.22707	2.83299	0	0.944696	0.985347	0.461644	0	0.280094	3.28155	0.307814	0	4.62984	1.18679	4.74595	2.21386	0	0.135609	0.72233	0.629521	2.27854	1.94408	1.60598	0	0	2.25013	0	0	0	0	0	0	0	0	0	14.3761	-2.58048	0.771581	-3.34441
Acox1	26.9888	56.8155	63.86	108.704	5.93148	46.0266	56.5822	130.606	90.3649	118.113	97.6281	36.7271	21.7625	28.5006	86.5341	67.9889	149.573	56.3634	15.6852	81.1013	30.4736	34.7045	69.6072	126.038	50.5626	98.8858	49.7926	37.428	30.4823	22.8201	52.8622	11.9635	47.2159	49.666	111.95	35.4828	45.6347	90.1292	72.5325	44.8806	49.212	0.366964	49.9732	123.632	15.8188	248.124	-0.224026	0.393202	-0.569749
Acox3	0	0	0	16.6483	0.949036	20.4313	0.293933	23.1339	0	0	0	4.30276	2.44667	16.3078	10.0138	36.2115	0	0	0	0	0	10.2407	40.551	2.61095	6.57131	0	9.40355	137.372	7.80117	3.30498	19.4436	7.92585	9.1541	0	0	2.07704	0.509885	19.0693	23.679	16.8539	18.3158	19.4491	0	0	7.16322	51.5426	0.479861	1.25332	0.382872
Acp1	11.7532	0	6.06934	0	15.066	24.2482	19.5466	8.7435	8.90295	0	8.94303	19.9771	8.88527	1.37169	6.23499	5.41941	0	23.0779	22.4075	32.8155	2.1547	14.2231	7.02458	0.712077	62.975	19.279	27.9023	28.2066	30.9157	20.4594	46.938	57.2754	57.8153	25.1	0	90.5244	6.62851	19.2492	62.3131	61.1663	12.0255	2.93571	23.6295	8.22145	37.3084	81.6467	0.495363	0.725221	0.683051
Acp6	0	0	0.791653	0.195862	14.5914	0	0	0	0	0	0	0	0	0	0	21.5545	0	0	6.72225	1.87517	4.61721	8.53388	12.9316	2.13623	11.4998	6.2726	2.00404	1.4917	7.36777	6.45259	0	5.98177	12.0449	0	0	0	0	0	0	15.5283	4.62519	0	0	19.08	7.76015	17.2229	1.36587	1.42138	0.960944
Acpp	0	64.2557	37.4716	0	13.5238	1.57164	8.67103	0	46.2953	12.7377	0	0	34.5109	3.0482	19.4607	8.25228	19.3891	39.4988	13.1644	24.8461	5.54065	0	16.6036	0	5.65863	14.4823	3.23729	6.238	42.473	67.5161	47.5456	58.6213	63.4363	50.9121	57.0003	0.173087	0.254943	3.95777	56.0818	20.0732	10.9154	0.733928	18.8397	42.1931	2.98467	89.6345	0.0873371	0.963365	0.0906584
Acrv1	0	0	0	0	0	0	0	0	0	0	0	0	38.7604	0	0	11.701	0	0	8.963	0	0	0	0	1.89887	10.222	0	24.0484	0	0.288932	10.7019	6.98753	11.0663	13.8114	0	0	0	15.5515	0	0	0	24.976	0	0	0.155122	0	19.6485	21.6817	1.87389	11.5705
Acsl1	25.2475	2.02913	24.0135	41.9145	21.8278	53.4358	1.46967	7.28625	2.67088	0	82.3504	0.15367	20.7323	36.2735	54.6034	55.9184	6.46302	78.1099	82.6276	26.2524	27.7033	9.67173	31.1317	29.1951	46.1817	32.8389	30.2147	235.959	25.1371	5.82307	55.1407	15.4031	23.6079	49.3099	0	3.28865	8.4131	22.8471	39.3819	12.1196	5.55023	15.4125	18.0414	0	0	157.015	0.771692	0.68308	1.12972
Acsl3	145.391	157.257	101.596	116.342	96.3272	252.585	72.4545	232.796	58.3143	58.4776	176.997	176.874	454.565	147.228	90.5019	104.2	85.8659	38.1674	17.6459	216.114	70.7972	19.3435	19.6369	30.3819	85.427	104.882	130.108	19.7989	226.667	42.65	60.0016	80.9034	74.5176	11.0369	3.07555	59.5418	17.591	11.3336	97.4577	105.479	86.2135	61.6499	35.1249	63.5999	174.902	482.776	0.149071	0.456537	0.326526
Actb	90.5429	146.435	1422.07	253.25	202.145	234.848	324.061	137.164	109.506	165.011	535.091	486.058	724.085	414.402	638.237	528.515	373.47	544.994	427.423	190.799	102.194	224.157	59.8686	294.088	1093.76	590.916	240.793	764.02	425.741	675.633	354.693	403.321	495.445	361.903	447.186	242.321	578.719	445.249	413.759	207.549	293.052	299.259	240.446	113.394	293.095	1797.39	0.548032	0.425984	1.28651
Actg1	14.365	0.676375	49.0825	3.1338	6.99914	3.81684	4.8499	4.37175	12.019	13.3167	56.6392	2.45872	54.4706	3.20061	4.15666	5.0499	3.69316	31.0664	4.76159	7.96949	16.622	11.9474	17.4018	13.5295	25.5551	13.3754	7.0912	3.66144	2.60039	2.3607	8.81036	8.07539	4.97854	5.51844	39.3671	27.5208	11.7274	5.93665	29.661	23.1031	15.9107	37.9808	50.1328	7.1356	23.5789	53.1847	0.046712	0.614012	0.0760767
Actl6a	21.3298	86.576	48.5547	78.149	50.8921	40.6382	27.3358	47.1785	5.78692	26.0544	23.1028	65.9244	67.7341	89.4645	39.2993	21.924	4.61644	43.0492	62.1808	41.2538	13.8516	11.3785	11.4948	122.24	795.493	12.1762	14.9532	19.9345	49.9852	76.172	23.8487	17.1976	0.802991	0	0	0	0.254943	0	40.1297	19.1263	28.6762	0.183482	0	1.55122	90.7341	167.719	0.213856	0.522273	0.409471
Actn1	11.3179	34.4951	61.4851	88.3339	0	19.3087	0	0	2.22574	9.84276	23.8481	11.0642	0	1.98133	2.64515	0.615842	6.46302	24.4094	6.44215	0	0	0	2.55439	0.474718	2.73805	10.7926	0	0	1.44466	0.786901	0.151903	1.79453	3.05137	0	0	0	0	5.57686	0.498505	0.568108	3.33014	1.46786	2.55454	11.3239	2.08927	39.179	-2.03249	1.10518	-1.83907
Actn4	4.35302	2.36731	3.95827	21.7407	0	0.22452	13.5209	10.0186	7.12236	12.1587	31.3006	4.30276	9.14282	9.14459	1.70045	35.3493	21.6973	2.21903	16.5255	11.7198	17.5454	19.3435	28.258	14.0042	10.7696	11.9917	11.8701	7.86531	9.96816	8.34115	20.9626	13.3094	10.7601	0	1.23022	32.7134	21.4152	1.79899	40.8774	7.57478	64.5677	122.933	0	0	10.1479	51.2731	0.67378	0.569972	1.18213
Actr10	7.40014	38.2152	94.7345	16.0607	2.13533	12.7977	5.58473	6.73978	46.2953	90.9008	38.3805	42.7203	139.331	8.38254	106.751	3.07921	38.3165	1.33142	0.840281	16.4078	15.0829	2.2757	34.4843	36.3159	24.8249	0.922442	19.8862	2.98339	64.2874	46.5845	1.21522	13.459	47.5371	3.56028	27.475	1.38469	2.80437	6.29645	1.49551	1.13622	3.51514	6.97231	3.51249	1.70634	4.77548	130.84	0.370446	0.718594	0.515515
Actr1a	10.8826	4.39644	46.1798	34.4718	37.9615	22.6765	40.1219	25.1376	50.7468	67.7413	24.966	41.4909	42.7523	35.3591	46.8569	100.998	28.622	91.8679	66.9424	37.9723	83.4176	114.923	133.627	51.5069	30.301	29.5181	15.2615	24.8164	23.6924	11.0166	10.7851	42.4706	11.8843	108.411	117.076	131.546	181.774	119.273	183.201	71.5816	111.005	313.02	61.7879	261.225	115.805	183.052	1.09577	0.404495	2.70897
Actr2	566.329	900.594	663.142	277.145	600.265	334.76	665.318	342.454	623.652	746.892	775.808	1223.37	581.792	1844.46	2792.33	1876.35	863.737	352.382	1346.97	1281.21	1533.53	549.582	580.805	3666.72	3540.11	4813.12	2548.83	4066.77	3121.04	3827.17	4849.65	3020.35	3468.28	323.986	232.102	362.963	286.3	175.941	594.218	515.464	219.049	89.3557	355.56	521.519	1181.04	7887.91	1.32498	0.299837	4.419
Actr3	502.774	308.427	262.037	175.688	307.606	342.842	336.554	296.915	103.719	247.227	255.622	418.443	485.986	406.324	668.656	574.088	454.258	380.342	350.117	405.038	339.211	275.929	380.605	705.905	466.015	531.142	605.681	606.307	549.549	486.462	704.677	627.488	659.577	306.184	321.703	329.73	280.947	380.486	600.2	628.138	355.955	304.58	358.434	633.827	608.276	1871.97	0.762959	0.205907	3.70536
Actr3b	0.435302	0	4.48604	0	0.11863	0	3.23327	23.316	0	38.7921	30.1827	5.07111	9.14282	1.67651	0.377878	0	25.8521	1.77523	0.560187	7.0319	12.6204	0	6.70528	20.6502	0	0.184488	4.47054	1.4917	0	0	0	7.47721	8.19051	0.356028	0	0.173087	0	3.05828	4.7358	0	33.3014	24.5866	0.478976	0	8.65555	25.267	-0.409254	1.23386	-0.331686
Actr6	14.8003	321.616	82.0681	8.8138	23.37	0	18.6648	105.286	164.705	231.015	239.599	0	7.59755	7.92531	0	0.246337	48.011	0	26.3288	48.7545	37.8611	9.10281	1.11755	0	43.4437	0.461221	0	0.135609	41.4617	29.9022	0	29.3107	5.78153	28.1262	0	0	23.7097	0	1.74477	0	0	0	0	16.4429	6.86475	173.737	-2.5103	1.06131	-2.36528
Acvr2b	7.83544	47.6845	2.37496	15.2773	11.6257	17.9616	3.82113	3.27881	1.33544	0	2.60838	0.76835	16.0965	8.07772	0	1.10852	0	3.55045	0.280094	18.7517	12.9282	5.68926	20.5948	13.7668	6.38877	10.0546	16.8031	18.3072	8.66796	43.1222	5.01279	5.53314	3.85436	1.78014	0	0	2.54943	0	11.7149	48.8573	16.8357	1.10089	7.18464	0	23.2805	43.1998	-0.630421	0.745757	-0.845344
Acy3	1.74121	1.35275	1.31942	0.783449	0	0.898081	1.61663	2.18588	0.445147	2.89493	1.86313	1.38303	4.12071	0.609639	0.755757	0.246337	0.923289	0	0	0	1.23126	0.568926	1.5965	5.69661	0.182536	0.553465	1.0791	1.76291	1.58913	0.944281	4.40518	1.94408	0	0	0	0	1.27471	0	0	0	7.03029	0	0	15.2019	0	5.74412	-0.254043	0.797585	-0.318515
Acyp1	17.4121	30.4369	4.22215	60.3256	25.7426	44.904	43.2082	46.0855	23.1477	45.7399	42.1068	22.4358	7.98387	11.1259	2.83409	0	0	0	0	0	0	5.12033	0	0	3.10312	11.2538	0	0	0	0	0	0	0	0	0	0	0	0	0	0	4.07017	0	0	0	0	52.538	-2.70406	1.27146	-2.12673
Ada	0	0	0	0	0	0	3.23327	5.829	5.34177	2.31594	24.966	7.6835	2.70421	0.762049	1.51151	28.0824	0	8.43232	0	1.87517	0	0	1.5965	0	1.82536	6.18036	17.2655	3.119	7.80117	7.08211	0	0	2.40897	0	0	2.42321	16.0614	0.539696	0	0	46.0669	0	0	0	17.3111	17.7577	0.58709	1.30701	0.449187
Adal	0	0	0.527769	0.195862	0	0	0.293933	0	0.445147	0.578986	0	0.61468	0	0	0	0	0	0	0	0	13.5438	0	2.39474	0	10.9522	0.553465	0	0	43.9177	20.302	0	0.149544	0	0	0	2.42321	0.254943	0	25.9223	20.0732	4.99521	73.9432	0	0.620487	8.35709	13.1086	3.03749	1.87437	1.62054
Adam10	159.756	125.806	456.256	154.535	64.4158	209.477	191.351	301.469	367.247	83.374	298.846	134.769	134.309	121.928	163.621	120.951	104.793	114.502	96.0721	62.8183	159.14	262.275	37.1983	42.0125	196.227	103.682	97.8895	357.193	82.0567	154.862	90.8379	131.898	156.744	162.527	108.054	52.9645	162.398	96.9653	149.053	82.5651	77.8882	37.7973	117.03	85.0067	115.805	668.861	-0.532327	0.335033	-1.58888
Adam17	96.2018	424.426	56.7352	30.7504	26.0985	8.75629	37.9174	96.3607	71.2236	313.231	323.067	40.5689	22.4063	9.90664	16.8156	64.2939	141.263	86.5423	69.1831	129.856	81.2629	95.5795	17.4018	22.0744	20.8091	117.98	183.601	39.3265	22.3922	18.0987	36.7605	43.2183	28.1047	47.8858	0	45.5218	6.62851	0	0	0.757478	52.9122	89.3557	0.638635	1.3961	0	330.204	-0.757295	0.515212	-1.46987
Adam22	2.61181	72.034	1.05554	26.6373	0.11863	0	3.23327	0.182156	15.135	1.15797	8.19778	1.07569	9.52913	0.914459	32.3086	0.246337	2.76987	0	2.80094	4.68793	0	0	1.75614	28.9578	0	15.497	2.62066	0.135609	6.3565	0.944281	2.43044	12.5617	0.642393	0	0.615111	45.3487	0.509885	0	0	0	2.77511	0	10.5375	0	0	31.5096	-0.988916	1.04468	-0.946621
Adam7	0	0	8.18042	1.17517	28.1152	0	0	0	0	0	0	1.38303	8.24141	1.21928	21.1612	27.7129	0	0	0	0	0	0	1.11755	0	0	12.084	14.0283	9.08579	10.6905	0	7.44324	7.62676	12.5267	25.634	0	4.67334	0.254943	0	0	10.0366	5.55023	2.56875	0	0	0	23.4378	0.678297	1.59265	0.425891
Adam9	15.2356	10.822	23.4857	17.4317	15.4218	3.59232	40.8567	19.855	0.445147	50.9508	22.3576	29.0436	38.6316	0.914459	36.2763	18.1058	0	16.8646	26.3288	45.0042	27.3955	37.5491	20.1158	0.237359	15.8807	0.830198	6.93705	21.833	5.05631	21.089	6.37992	4.03769	0.321196	0	0	12.2892	0	0	1.49551	14.5814	0.370015	0	41.9902	28.8526	10.1479	74.8186	0.529536	0.658111	0.804631
Adamts17	21.3298	0	0	0	1.54218	0	0.293933	0	0	0	0	0.46101	24.853	1.5241	0	0	11.0795	0	2.80094	0	0	11.3785	0.15965	10.2064	1.46029	4.33548	9.86602	0	0.577864	2.83284	0	16.3003	2.08778	0	0.205037	0	0	0	2.99103	28.0267	0	9.54106	0	0	0.298467	16.1714	1.42277	1.50109	0.947824
Adamts18	0	0	2.37496	0	0	0	1.91057	0	0	0	0	0	1.28772	3.50542	0	0	7.84795	4.88187	4.4815	7.0319	3.69377	0	1.2772	0	1.27775	0.0922442	3.23729	3.79705	0.866796	0.944281	14.5827	1.04681	1.44538	4.27234	0	9.00051	2.80437	0	9.47159	39.3888	2.96012	0	0	0	1.19387	8.69499	2.93796	1.27643	2.30171
Adamts3	0	7.10194	25.8607	32.1214	0.237259	95.6456	11.4634	0	3.56118	0	24.2207	0	10.6881	38.5597	0	33.8713	0.461644	2.66284	0	8.90708	15.3907	4.5514	6.54563	27.771	38.6977	62.9105	29.4439	36.0719	24.1258	28.958	2.27854	13.9076	94.7529	67.4674	43.2628	35.4828	6.88345	76.4569	0	0	40.7017	15.4125	0	0.155122	10.7448	91.5049	-0.71336	0.957459	-0.745056
Adamts9	0	0	2.37496	0	0	0.22452	14.9906	0	0	0	20.8671	10.2959	4.12071	0	0	0	0	0	0	0	3.38596	25.6017	0.15965	0.237359	8.21414	2.02937	0	11.5267	3.03379	4.72141	26.4311	0	0	70.1376	0	0	11.2175	4.67736	34.3968	0	48.287	0	0.798293	0	0.298467	17.8436	0.325066	1.68156	0.193312
Adamtsl1	38.7419	0.338188	37.9994	23.8952	2.60985	30.9838	15.1376	15.3011	3.56118	3.47392	1.86313	45.3327	13.9074	26.5193	24.94	46.5576	22.1589	36.3921	29.97	13.595	20.3157	38.6869	24.2667	25.3974	3.28565	5.25792	12.3325	5.28874	6.7899	12.1183	15.9498	7.17812	4.17555	52.3362	43.4678	10.7314	19.3756	9.17483	129.861	111.349	39.9616	35.2285	60.351	162.102	46.5609	78.5242	1.00933	0.519535	1.94276
Adar	20.8945	24.6877	23.7496	27.2249	50.2989	10.1034	48.499	23.1339	48.0759	18.5275	14.905	60.6997	40.692	53.191	10.3917	34.9798	29.0836	9.76374	17.0857	20.6269	6.77191	5.68926	13.0913	44.1488	0	9.40891	34.3769	58.4474	15.4579	32.5777	24.9121	24.3757	16.0598	17.0894	12.3022	33.7519	16.8262	0	12.4626	1.13622	11.2855	33.0267	4.78976	33.6614	0	112.275	0.083435	0.499964	0.166882
Adarb1	3.48242	18.2621	0	6.85518	0	0	6.46653	0	0	6.36884	6.33464	1.38303	0.515088	2.28615	0	1.10852	3.23151	7.54471	0.840281	7.50069	3.69377	3.98248	0	6.88341	2.73805	1.29142	0.154157	3.66144	79.3118	2.83284	0	3.43952	10.1177	0	7.58637	0.51926	11.2175	0.179899	0	0	0	30.2745	10.6971	0	5.37241	25.0392	-0.407695	1.07559	-0.379044
Adarb2	43.5302	83.8705	66.7628	129.269	110.325	110.913	75.5408	37.8885	13.7996	46.3189	77.1336	56.2432	51.5088	76.8145	23.0506	94.2238	112.641	37.2797	52.9377	66.0999	56.9456	193.435	26.3422	23.2612	9.12682	81.6361	78.3116	32.9529	30.9157	55.5552	39.1909	34.0961	92.6651	101.468	220.62	7.7889	77.5025	71.5996	81.2563	24.8074	26.2711	6.23839	25.8647	305.59	28.6529	268.929	0.13367	0.375573	0.35591
Adcy2	53.1069	31.1133	38.2632	102.044	53.5019	120.118	180.034	0	103.274	158.063	10.0609	83.9038	25.7544	21.3374	0.944696	52.4697	48.011	65.2395	53.4979	96.1027	105.272	92.1659	50.6089	0	53.1181	34.7761	10.791	52.8874	14.3021	0	2.12664	1.49544	0.642393	0	0	0	1.52966	0	0	0	0	0	0	0	5.67088	209.572	-0.263651	0.768329	-0.343148
Adcy5	3.91772	0	2.90273	12.3393	2.0167	15.7164	7.0544	9.28997	1.33544	12.7377	0	0.30734	4.76457	7.31567	1.13364	1.84753	3.69316	10.6514	3.64122	3.28155	9.85005	6.25818	6.54563	0	2.55551	6.54934	26.3608	2.71218	2.16699	0.15738	2.58235	2.6918	0.963589	9.61277	57.0003	5.88495	0.764828	57.2078	4.98505	59.6514	11.1005	51.008	34.3266	14.7366	0	21.962	-0.220365	0.755804	-0.291564
Adcy8	0	0	7.12488	1.76276	0	0	4.409	13.2974	0	9.84276	0	0	6.69615	13.1072	23.0506	0	2.30822	0	8.12272	3.75035	5.54065	7.39603	3.51229	0	5.84116	5.16567	7.0912	3.39022	2.88932	2.83284	8.96227	7.02858	5.46034	0	36.9066	15.0585	9.43287	1.97888	11.2164	13.6346	2.59011	0	11.1761	0	0	20.5892	1.18559	1.03306	1.14765
Adcy9	0	0.676375	1.84719	6.65932	1.1863	4.04136	7.4953	13.2974	8.4578	0	7.0799	7.06882	21.2474	0.609639	0.377878	41.8772	0	22.1903	7.28244	0	2.1547	0	19.3176	13.5295	14.7854	3.78201	7.0912	3.119	3.61165	4.87879	4.86089	3.58906	0	13.3511	5.12592	0	0	12.7728	0.249252	22.3456	10.9154	82.1999	0	26.6809	8.95402	30.3207	1.24376	0.884743	1.40578
Add1	40.4831	23.6731	49.0825	12.9269	64.4158	6.96013	44.8248	34.4275	64.9915	13.3167	73.0347	38.8785	63.0983	22.4042	42.1334	109.743	19.3891	24.8532	18.2061	22.5021	49.5581	13.6542	63.8598	5.93397	12.2299	226.275	19.5779	22.5111	21.092	19.3578	40.558	27.2171	24.5715	17.9794	48.1837	109.91	145.317	52.8902	31.9043	17.0432	66.9728	83.6678	99.7867	48.5531	7.46168	172.164	0.177282	0.491582	0.360636
Add2	20.4592	1.01456	0	3.72138	5.57559	33.229	13.374	9.65429	4.00633	0	0	0	6.18106	0	2.83409	0.246337	15.2343	3.55045	3.36112	2.34397	18.161	4.5514	2.71404	0.712077	4.0158	10.6081	20.0404	16.1374	0.72233	6.13783	6.68372	5.53314	0.481795	2.31418	0	1.38469	2.03954	8.45523	21.1865	0	4.44018	0	0.957952	2.94731	0.596935	28.3602	-0.662889	0.888145	-0.746375
Add3	50.0598	1.01456	2.11108	7.2469	112.342	35.0252	9.2589	20.5837	0	8.68479	7.82515	13.2156	13.006	11.5831	3.58984	22.2935	28.622	20.8589	2.24075	10.7822	12.9282	0	42.6264	9.73172	1.64283	32.5622	24.3567	40.0046	25.8594	51.7781	26.7349	21.5344	15.0962	0	0	24.2321	3.05931	21.5878	23.1805	35.4121	22.0159	0	1.11761	0.155122	9.25249	90.4608	-0.837535	0.673491	-1.24357
Adgra3	41.3537	31.1133	41.9576	54.6456	18.1503	0	23.6616	28.5985	62.3206	0.578986	3.72626	14.445	14.1649	35.5115	21.1612	12.3168	4.61644	70.5652	29.1297	13.595	43.7096	6.82711	48.6931	29.4325	34.6819	27.3043	68.908	4.20387	63.7095	28.1711	46.0266	16.4499	33.565	0	0	19.5588	5.86368	10.4341	53.8385	48.4786	15.3556	27.3388	0.319317	13.6507	21.7881	125.97	-0.000905939	0.567198	-0.00159722
Adgrb3	0	0	24.5413	8.61794	17.0827	0	0	0	0	10.4217	0	14.906	34.8972	1.5241	6.80181	3.20238	14.311	0	23.5279	36.0971	0	0	10.2176	0	2.0079	12.8219	0	8.81457	28.7487	0	0.151903	36.6383	0.160598	11.0369	0	8.48125	1.7846	42.2762	3.48953	0	0	0	0	0	12.8341	39.0501	1.29523	1.35815	0.953674
Adgre4	27.8594	0	8.4443	23.1117	11.7443	45.5776	10.4346	0	0	0	38.3805	39.6469	3.73439	0	0	5.29624	0	0.443806	5.88197	16.8766	0	0	1.75614	0.474718	2.0079	11.715	6.47458	9.89944	33.0827	29.9022	47.3937	15.4031	6.42393	0	85.9105	33.0596	0.254943	80.5946	0	1.13622	2.4051	0	0	11.6341	0	52.7684	-1.04397	1.0903	-0.957505
Adgrg1	4.35302	0.338188	1.58331	0	0	0	7.20136	0	0.445147	0	0	0	2.96176	4.26747	0.188939	3.32555	3.23151	0	0.280094	4.21914	1.53907	0	3.19299	0	5.29355	4.15099	0	0.271218	0	2.20332	3.79757	1.79453	0	0	0	15.4047	0	0	21.4357	8.33225	1.48006	0	0	0	10.1479	7.07382	0.639796	1.30197	0.491405
Adgrg6	0	0	0	3.1338	29.1829	0	11.1695	1.45725	0	0	0	41.3372	0	1.06687	0	0	2.30822	16.8646	0	14.0638	2.1547	0	0	0	0	7.74851	8.78693	13.2897	0	5.19355	0	12.8608	6.42393	0	0	2.42321	3.82414	10.9738	6.97907	0	23.311	0	0	0	20.2958	23.761	0.795245	1.63493	0.48641
Adh5	144.956	159.963	262.301	303.587	261.815	363.274	248.668	255.201	218.122	221.173	134.145	282.445	307.25	255.286	295.123	265.182	80.3261	193.056	273.371	378.316	245.328	88.1835	532.751	330.878	238.027	175.633	363.193	244.231	285.32	218.444	282.084	248.243	441.324	280.194	201.551	422.505	372.471	383.904	427.717	160.396	358.545	684.204	228.631	212.362	260.264	1120.26	0.211742	0.25638	0.825891
Adh7	4.35302	0	2.90273	5.48414	0	0	0	26.777	32.0506	15.0536	7.82515	0	0	0	0	0	0	0	0	0	0	0	0	0	0	11.5305	0	0	0	0	0	0	0	0	0	0	0	0	0	0	0	0	0	0	0	11.6743	-7.23127	2.30897	-3.13182
Adhfe1	17.8474	0	0.263884	0	14.1169	20.6559	0.146967	0	9.3481	4.0529	0	0	4.6358	11.5831	0	3.44871	0.461644	3.99426	7.00234	6.09431	9.54224	6.82711	29.5352	31.3314	11.8649	7.74851	6.32042	0.542435	0	27.2268	0	5.38359	9.1541	0	0	0	0	0.179899	0	0	1.85008	0	0	23.2683	0	32.7762	-0.213182	1.06444	-0.200276
Adi1	18.718	441.673	74.9432	128.877	8.30407	14.8183	26.454	20.2194	312.048	111.744	215.751	0.46101	0	3.35302	0	6.89743	82.1727	0.443806	15.6852	59.068	79.7239	9.10281	32.2492	61.0012	0	2.3061	0	0	14.3021	0	3.03806	0	0.160598	0	0	0	0	0.179899	0	0	0	0	0.159659	0	0	194.699	-2.2759	1.08213	-2.10316
Adipor1	68.3425	10.822	18.4719	43.2856	43.4184	5.83753	26.1601	88.8923	101.048	93.7957	114.024	20.8991	35.4123	15.0886	7.36863	20.1996	77.0946	143.793	17.926	65.1623	75.1066	17.0678	11.9737	26.3468	9.49189	20.6627	8.32446	6.78044	21.5254	0.15738	3.03806	11.5149	8.8329	47.5298	0	34.2712	22.4349	15.1115	27.9163	12.8771	29.4162	45.1366	3.19317	0.155122	30.4437	147.837	-0.10606	0.51841	-0.204587
Adipor2	17.8474	14.8803	27.444	28.5959	31.3182	15.2674	20.2814	113.666	62.7658	0	87.1945	11.3716	38.2453	8.23013	4.53454	40.1529	35.085	30.1788	26.889	26.2524	45.5565	29.0152	23.7878	89.959	15.6981	10.4236	37.1517	34.309	19.3584	25.9677	17.3169	12.5617	4.01495	30.9745	0.820148	38.2522	7.39333	59.1866	0	0.568108	9.6204	0	22.8312	12.2546	2.08927	125.127	-0.329263	0.507254	-0.649108
Adk	49.6245	82.5178	48.027	30.9462	69.0424	134.488	89.9436	22.4052	51.192	35.8971	32.7911	43.3349	33.352	27.1289	55.1702	35.7188	25.8521	3.99426	36.4122	0.468793	49.8659	9.10281	39.5931	13.0547	63.8877	40.4952	7.55367	195.005	49.9852	36.5122	66.6853	96.3065	74.6781	6.40851	10.6619	11.5968	115.489	0	10.9671	20.2625	38.4816	0	26.663	63.9101	93.7188	215.392	-0.861008	0.487445	-1.76637
Adm2	2.17651	20.9676	15.0414	52.8828	21.8278	28.5141	25.7192	20.5837	77.4557	61.3725	59.2476	27.6606	54.0843	46.1802	20.2165	23.8947	37.3932	86.9861	40.3335	27.6588	29.5502	48.3587	56.6756	65.2737	14.4204	17.9876	34.6852	51.9382	30.6268	38.7155	35.0895	27.6657	30.8348	20.4716	97.8026	141.066	156.28	34.5405	15.7029	16.2858	109.34	183.849	104.736	0.155122	5.67088	156.75	0.422599	0.360862	1.17108
Adnp2	20.8945	15.2184	0.527769	13.5145	4.62655	0	29.3933	98.9109	17.3608	4.63189	41.7341	1.69037	14.2937	5.48675	0	0	32.3151	27.9598	22.1274	7.96949	39.4002	0	27.1404	1.89887	0.730145	0.461221	2.77482	44.2085	2.45592	32.2629	9.87368	7.17812	8.6723	0	0.205037	13.5008	0	0.179899	0	0	34.7814	62.0169	0	13.0302	0	66.0625	-0.521066	0.880914	-0.591507
Adpgk	3.04712	15.5566	19.5274	0.195862	3.91477	0	19.3996	2.55019	37.8375	23.1594	14.905	21.6675	5.02211	1.67651	12.0921	31.0384	3.23151	6.6571	0	1.87517	1.23126	33.5666	14.0492	17.8019	8.0316	0.0922442	11.4076	2.84778	12.4241	11.8035	1.36713	2.84134	0	55.7184	0	0	48.694	5.93665	3.48953	0	2.22009	0	0.159659	0	5.67088	41.7884	-0.0166869	0.816589	-0.0204349
Adprh	13.4944	9.46925	26.1246	0	19.6925	7.85821	15.5785	11.4758	0	0.578986	7.45252	11.5253	0	2.28615	17.3824	26.1117	0	12.4266	0.280094	11.7198	14.1594	15.361	25.065	0	21.1742	7.84076	0	6.50922	14.3021	4.24927	14.2789	21.3848	18.9506	29.5504	7.7914	11.943	0	16.011	0	12.8771	7.58531	7.1558	0	12.8751	7.76015	46.4242	0.080201	0.877845	0.0913611
Adrm1	13.9297	13.8657	20.0552	36.0387	1.66081	13.2467	7.4953	17.487	62.3206	30.1073	30.928	0	0.772633	3.20061	9.25802	8.25228	27.6987	16.8646	1.96066	28.1276	17.8532	10.2407	0.957897	3.56038	0.730145	1.19917	0	3.93265	0	1.10166	0	1.19635	0	0	0	0	2.29448	0	8.22533	0	0	42.9348	0	0.155122	16.4157	43.9879	-0.843688	0.717639	-1.17564
Adsl	171.509	64.2557	18.9997	15.0814	14.7101	33.0045	92.0011	157.019	194.975	290.651	112.906	32.8854	1.03018	11.2783	66.1287	126.494	71.0932	27.0722	15.9653	177.673	167.451	48.9276	132.349	70.733	21.7218	61.4346	13.7199	14.1033	0	0	3.79757	0	3.21196	0	0	0	0	0	0	0	0	0	0	0.155122	0	260.723	-0.445514	0.786079	-0.566755
Adss	634.236	373.021	384.743	304.762	181.385	179.616	355.071	194.907	351.667	301.652	226.929	183.636	152.981	389.712	192.907	330.338	528.583	358.596	649.537	722.411	478.651	348.182	456.598	801.561	236.385	406.336	532.611	1011.64	625.971	674.846	978.862	815.465	602.564	387.181	533.916	255.13	358.704	388.221	249.252	456.57	339.674	671.911	282.117	264.172	323.837	1952.71	0.477766	0.263095	1.81595
Adtrp	0	16.5712	33.2494	0	14.9473	25.1463	0	0	20.4768	0	6.70727	6.30047	22.6639	26.6717	28.9077	30.1763	0	8.43232	10.0834	3.28155	52.6362	0.568926	8.30178	8.30756	57.499	9.96237	13.8741	34.309	55.6194	35.0958	63.6473	48.6019	40.7919	0	0	3.63482	1.7846	9.71452	0	0	3.33014	11.7428	57.4771	0	0	92.4289	0.836515	0.858627	0.974247
Aebp2	226.793	767.01	334.869	336.296	180.673	280.201	220.45	191.811	362.795	271.544	320.831	236.037	332.103	382.549	174.391	191.773	109.871	125.597	121.281	105.947	212.7	210.502	39.5931	167.338	270.519	193.436	196.241	117.437	496.096	144.003	277.982	190.071	261.133	155.584	67.6622	44.8295	191.717	176.481	247.009	103.964	211.279	110.456	174.826	298.609	96.405	1017.93	-0.452216	0.310997	-1.45408
Aen	13.4944	6.76375	3.4305	2.15449	0	0	0.734833	8.56135	4.45147	22.5804	0	8.60552	3.47685	0.762049	1.13364	0.246337	1.38493	2.21903	0	3.28155	1.84688	0	0.638598	0.949436	0	0	0	0	0	1.25904	0	0	0	5.16241	0	0	0	0	0	0.189369	3.14513	0	0.159659	7.1356	0	9.98473	-1.10291	1.14756	-0.96109
Aes	3.04712	2.7055	5.27769	10.3807	2.72848	3.3678	1.3227	1.09294	28.4894	4.63189	14.5324	7.99084	9.14282	7.7729	1.13364	3.44871	9.23289	51.0377	18.7663	23.9085	25.8564	14.2231	39.1141	2.13623	4.92848	5.71914	9.71187	2.44096	1.01126	1.88856	13.0636	8.37448	5.78153	123.186	90.0112	81.5239	75.7179	35.44	31.9043	101.502	67.8978	28.2562	10.5375	37.6946	15.5203	43.6439	1.37877	0.603557	2.28441
AF067061	1523.56	158.61	526.186	370.376	332.637	306.47	530.99	620.424	426.896	391.394	135.263	677.531	190.84	154.086	684.149	590.592	625.067	691.007	430.784	698.971	414.933	612.733	1773.87	782.572	348.644	1019.48	1192.09	701.911	75.8447	11.4888	721.538	759.984	231.422	0	0	0.173087	0	0	0	0	0	0	0.159659	0	0	2395.4	0.277142	0.444905	0.622925
AF067063	1259.77	769.039	613.531	661.427	488.754	517.968	656.794	695.655	665.05	1604.37	403.182	481.448	84.0882	239.283	585.711	503.389	886.357	430.048	236.679	628.183	463.876	1474.66	1078.11	383.809	207.179	403.661	417.302	450.628	40.8839	0.15738	291.957	281.143	33.8862	0	0	0	0	0	0	0	0	0	0	0	0	2172.02	-0.316315	0.508067	-0.622585
Afap1	0	13.1893	24.8051	27.2249	0	18.8597	1.02877	0	16.0253	0	0	0	17.2555	3.20061	14.7373	18.7216	26.3137	19.9713	14.2848	11.251	24.9329	18.7745	12.772	38.9269	20.4441	4.88894	30.3689	14.5101	0.288932	11.174	10.0256	21.2353	10.1177	56.0745	0.615111	16.4432	15.0416	14.7517	31.9043	10.6047	29.4162	15.596	0.319317	0.310243	11.0433	57.5905	0.861172	0.85531	1.00685
Afap1l2	0.435302	22.3204	66.7628	45.2442	44.0116	39.9646	26.0131	33.1525	36.5021	17.3696	68.1906	15.2133	61.5531	76.6621	10.3917	114.547	76.1713	69.6776	68.6229	33.7531	86.8036	118.905	77.43	106.574	57.864	45.0152	123.017	61.2952	121.64	90.651	30.5325	101.092	76.2841	40.4092	34.6512	67.85	26.0041	18.5296	4.7358	0.757478	33.1164	12.8437	93.8793	75.3891	0	265.062	1.00515	0.406974	2.46981
Aff1	231.146	182.283	108.193	71.2939	29.1829	16.1655	102.877	150.825	207.439	446.977	235.127	47.1767	55.8871	73.4615	72.5526	198.301	140.34	144.237	54.3382	230.178	197.309	214.485	99.9406	77.379	37.42	30.7173	51.6425	37.5636	13.2909	5.98045	15.1903	21.5344	5.29974	1.95816	150.292	30.6364	75.208	101.103	59.8206	25.3755	79.9233	34.8616	94.6776	49.9492	50.1425	423.978	-0.102377	0.435887	-0.23487
Aff3	39.6125	0.676375	3.95827	0	79.3632	19.3087	0	0.364313	64.5464	34.7392	13.0419	2.76606	26.012	20.2705	2.45621	53.5782	24.0055	51.9254	55.4585	18.2829	11.6969	0	19.1579	1.42415	14.4204	13.3754	71.837	6.37361	16.4691	7.39687	32.3553	21.2353	21.8414	61.0589	0	1.03852	22.4349	61.7052	19.4417	0	57.9074	6.42187	44.0658	26.0604	0.298467	96.4773	0.232904	0.806721	0.288705
Aff4	289.041	260.066	38.2632	83.6332	117.681	4.71492	81.8604	166.855	363.685	440.029	420.322	4.30276	5.92352	61.8784	13.9815	112.453	83.096	51.4815	94.3916	128.918	73.2598	42.1005	26.0229	93.0447	5.47609	48.1515	1.54157	16.2731	18.6361	2.20332	31.4439	1.94408	11.5631	6.58653	64.3816	8.13508	50.4786	95.1664	9.9701	0.946847	0	0.366964	0.319317	60.4975	9.55096	364.009	-1.53536	0.588821	-2.60752
Afg3l2	9.14135	28.746	20.0552	33.4924	25.7426	35.9232	8.96496	20.0372	1.78059	31.8442	45.833	15.6743	33.6095	1.67651	11.5253	82.7691	26.3137	30.1788	25.4885	1.87517	28.3189	13.0853	22.3509	9.73172	15.5156	1.47591	18.8071	3.119	11.4128	0	14.4308	10.3186	7.38752	0	0	75.812	83.6211	28.6039	16.9492	13.2559	57.1674	35.045	111.442	13.3405	125.058	81.1265	0.225323	0.5747	0.39207
Aftph	144.52	183.298	87.3457	74.6235	112.579	152.674	334.349	159.751	133.989	170.222	226.184	175.337	209.641	162.774	216.713	217.023	438.562	92.7555	303.061	233.459	207.775	277.067	158.851	180.393	79.4033	199.893	148.145	143.474	89.8579	101.038	195.347	132.197	127.354	245.304	186.994	51.5798	265.14	285.499	273.181	275.722	237.92	243.664	152.793	254.555	55.5149	744.256	0.665471	0.236177	2.81768
Agap1	28.73	3.72006	55.9435	12.9269	7.82955	45.8021	21.898	14.9368	67.2173	20.8435	0	22.5895	24.5955	23.4711	38.5436	11.8242	40.1631	22.6341	19.8867	45.9418	53.2518	40.9626	12.6123	42.962	9.30935	27.7655	27.2857	14.2389	18.3472	10.0723	20.8107	21.8335	21.199	72.8078	79.1443	52.4453	17.0811	56.848	71.2862	146.193	41.4417	79.4477	31.9317	59.1014	60.8873	107.317	0.437903	0.454316	0.963872
Agap3	3.48242	1.35275	1.05554	1.95862	0.711777	0.898081	5.14383	1.09294	5.34177	5.21087	4.47151	3.68808	2.18913	1.98133	4.91242	6.15842	0	8.43232	5.04169	2.81276	10.1579	5.12033	18.679	0.712077	0	0	0	0.813653	0.288932	0.472141	0	0.149544	0.160598	37.561	16.608	6.40421	20.6503	89.9493	27.9163	57.0002	29.9712	50.4575	8.78123	24.199	11.3418	12.7399	0.9527	0.896225	1.06301
Agbl3	24.3769	56.4773	66.235	52.687	63.5854	34.3516	34.0963	19.4907	8.01265	26.6333	17.1408	86.6699	7.08246	45.4181	11.5253	20.8155	17.0808	8.87613	28.0094	20.6269	10.4657	44.3762	28.4176	7.35813	24.6424	34.1303	31.7563	8.40774	32.2159	35.5679	25.8235	72.0803	57.8153	87.939	50.6441	54.5223	0.254943	28.0642	0	28.7842	25.346	5.87142	2.7142	39.4009	22.982	137.791	-0.279695	0.440743	-0.634598
Agbl5	0.435302	6.76375	0.791653	11.5559	8.65996	0	0.293933	0.910782	8.01265	7.52682	4.09889	9.83488	0.901405	0.15241	12.47	1.47802	5.07809	4.43806	8.12272	2.81276	4.61721	1.13785	8.78072	0.712077	3.10312	7.74851	3.5456	0	3.46718	2.20332	2.12664	0.897265	4.81795	0.534043	10.2518	0	0	23.2069	0	0.378739	0.74003	0	0	0	8.05862	17.4402	0.269043	0.740149	0.363498
Agfg1	81.4016	98.4126	87.6096	94.4056	64.7717	1.1226	43.7961	65.3941	189.633	72.9522	97.6281	53.9382	51.8952	88.7025	54.4145	70.6986	18.0041	132.698	115.118	88.1332	152.368	61.444	75.8335	96.1304	91.8158	137.444	152.769	161.51	75.4113	104.815	114.839	85.8384	91.7016	34.3567	5.33096	3.98099	105.036	164.068	49.1027	142.027	115.63	72.6588	54.6033	62.6692	97.3004	381.56	0.202763	0.365477	0.554791
Agfg2	0	2.36731	4.48604	2.35035	2.72848	0.22452	0	46.2677	13.7996	10.4217	54.776	3.22707	5.66597	0	0	0.123168	0	12.8704	2.52084	0	0	0	0.319299	0	7.11892	2.21386	2.00404	0	3.32272	0.472141	6.22802	0.897265	0.802991	0	0	0	0	0	0.249252	0	0.185008	0	0	0	0.298467	21.4956	-2.16485	1.15697	-1.87114
Aggf1	359.125	154.214	31.6661	61.6966	141.406	95.1966	147.701	69.5837	173.162	191.644	242.207	19.6698	80.4826	32.6157	52.3362	145.585	29.0836	31.5103	88.5096	167.828	264.105	128.577	15.1667	15.903	19.7139	55.2543	80.7781	45.0221	2.88932	20.302	20.0512	30.9557	15.4174	107.165	30.3455	74.6004	23.7097	58.1072	69.0429	93.9272	32.9314	57.7968	4.15113	47.0019	13.431	362.829	-0.510509	0.438235	-1.16492
Agk	9.14135	11.4984	18.4719	9.20553	0.11863	0	11.9043	16.2119	0	0.578986	10.0609	12.9083	20.6035	25.9097	2.64515	33.7481	4.61644	1.77523	18.2061	16.8766	10.1579	0	0.478949	14.4789	1.27775	14.2056	21.8902	15.0526	16.6136	45.3255	11.6965	27.5161	15.7386	4.80638	0	15.2316	0.509885	14.3919	2.49252	10.6047	17.9457	14.1281	23.9488	16.1327	2.68621	55.5037	0.96929	0.74008	1.30971
Agl	34.8242	23.3349	1.31942	0.391725	0.593148	1.1226	53.4959	4.1896	20.9219	9.84276	4.84414	1.99771	0.901405	1.5241	15.682	3.81822	12.0028	30.1788	37.2525	36.0971	19.3923	143.938	12.9316	0.712077	18.0711	3.22855	9.55771	12.2048	3.17825	3.1476	4.10138	3.58906	5.46034	0.712057	25.2195	12.1161	19.6306	27.1647	4.98505	12.1196	36.2615	26.6049	3.67215	17.2185	40.89	65.4374	1.09367	0.722063	1.51464
Agmat	1.30591	25.7023	0	0	0	0	6.90743	3.64313	34.2764	61.9515	57.0118	0	0	21.3374	21.1612	27.097	9.69453	10.2075	5.60187	6.09431	16.9298	21.6192	1.2772	2.84831	0	0	0	0	0	1.73118	0	0	0	0	0	0	0	0	0	0	0	0	0	0	0	38.234	-0.159512	1.26594	-0.126003
Ago2	82.7075	31.7896	20.583	52.0994	12.5747	12.5731	42.7673	59.0186	82.7974	70.6363	208.671	43.1813	7.46878	11.7356	44.5896	14.2875	29.0836	46.5997	3.36112	48.2857	28.0111	44.3762	32.4089	50.3201	21.7218	42.3401	0.616626	19.3921	10.835	31.6334	56.204	30.2079	57.6547	62.661	6.97126	90.5244	28.0437	33.4611	23.679	50.9404	91.7638	93.9428	124.853	0	49.844	164.368	-0.863549	0.485188	-1.77982
Ago3	19.5886	278.667	86.0263	60.3256	36.6565	11.226	92.442	105.469	162.034	135.483	61.1107	68.0758	103.275	174.357	57.6264	24.0178	77.0946	34.1731	93.5513	82.9764	86.1879	83.6321	20.2755	56.7288	57.6815	78.592	38.5392	70.3809	177.549	124.33	101.927	100.793	151.123	43.9695	32.8059	34.0981	108.86	81.674	44.6162	51.3191	48.472	49.7236	78.3924	159.155	21.1912	370.384	-0.0110556	0.400515	-0.0276034
Agpat1	4.35302	0	1.31942	17.8235	4.15203	5.61301	9.99373	16.0298	5.34177	3.47392	10.8062	10.2959	18.4144	10.2115	6.61287	11.8242	6.46302	15.977	1.68056	9.37587	2.77033	19.9124	25.3843	13.5295	7.48399	4.15099	11.2534	6.10239	4.91184	3.46237	12.7598	2.99088	3.21196	62.305	81.8097	1.90395	37.2216	61.5253	56.3311	16.0964	16.2807	176.143	39.276	179.476	5.07395	36.9366	0.686197	0.520798	1.31759
Agpat5	90.9782	178.563	48.8186	163.349	102.852	67.8051	80.8316	70.3123	163.369	99.0066	194.883	39.6469	24.7242	61.726	198.008	114.423	57.2439	81.2166	56.5789	125.637	36.6299	203.106	26.3422	37.5027	14.968	26.0129	0.308313	16.9511	19.3584	23.7644	27.4944	7.62676	13.6508	12.817	0	4.50026	11.2175	39.3978	12.9611	23.4818	14.6156	24.4031	0	6.20487	0	298.279	-0.169105	0.398677	-0.424167
Agpat9	119.273	128.85	7.38876	58.7587	126.815	88.2364	142.117	94.7213	332.08	214.804	270.899	79.7547	32.8369	68.7368	48.1795	49.6369	161.576	53.7006	57.1391	62.8183	197.001	164.988	8.94037	58.865	24.4599	28.9647	48.0969	3.79705	13.7243	37.7713	13.3674	4.63587	8.19051	0	99.648	0	53.7929	19.429	25.4238	2.27243	1.85008	16.8803	18.0414	0	65.3644	332.359	-0.525217	0.440074	-1.19347
Agps	443.138	293.209	329.064	241.694	206.771	164.124	198.699	503.662	292.907	232.752	370.018	302.73	268.619	323.261	346.514	153.96	416.403	520.585	569.43	236.272	341.674	591.683	191.101	493.944	234.012	429.858	472.644	439.372	516.899	511.014	408.619	530.882	341.914	456.606	419.506	156.124	188.148	242.323	254.985	347.493	156.146	256.324	292.654	325.6	178.185	1538.93	0.501569	0.226133	2.21803
Agr3	20.4592	28.4078	81.8042	0.783449	112.698	137.182	64.9593	48.8179	10.6835	53.2667	51.795	83.2891	40.3057	63.5549	173.257	0.985347	42.0096	22.1903	32.771	41.2538	0.307814	28.4463	20.9141	13.0547	74.1098	160.413	7.55367	43.8016	61.687	91.2805	52.2546	62.2104	159.474	0	61.306	97.794	82.0915	22.8471	48.8535	43.7443	33.3014	78.8972	37.2005	64.6857	10.7448	249.876	-0.0852287	0.625595	-0.136236
Agtpbp1	652.954	380.123	331.175	230.334	526.834	154.919	306.131	269.774	172.272	231.594	239.226	211.604	187.106	336.826	325.92	216.407	257.136	250.307	358.8	156.577	337.98	238.949	226.223	332.54	185.092	201.277	270.853	292.779	215.543	202.863	227.55	274.563	218.735	282.865	259.782	280.574	302.362	90.3091	376.87	353.363	320.803	222.931	228.631	308.537	282.947	1147.94	-0.119616	0.22186	-0.539152
Ahctf1	467.515	723.722	576.851	467.327	137.373	187.923	478.964	564.138	1027.85	1157.39	592.476	266.003	215.436	290.645	429.648	603.279	941.293	284.924	156.852	723.817	592.85	544.462	287.529	400.899	232.734	203.583	897.962	207.346	189.973	117.563	225.879	234.485	118.361	163.417	34.8563	123.238	198.6	75.0177	80.0101	7.57478	61.0525	17.9812	147.844	159.465	6.86475	1761.26	-0.152871	0.322656	-0.473789
Ahcyl1	16.9768	47.3463	109.512	125.744	59.4334	0	22.192	114.03	85.9135	105.375	101.354	46.562	118.599	61.4211	14.5483	38.9212	2.30822	4.88187	18.7663	80.1637	24.6251	71.6846	36.0808	25.3974	243.321	48.9817	57.3463	49.7684	29.76	22.348	21.874	26.1702	66.0058	77.6142	79.3493	2.5963	72.6586	91.7483	77.019	32.9503	50.8771	28.9901	33.5283	6.35999	41.7854	239.091	-0.478562	0.575463	-0.831612
Ahcyl2	3.48242	4.73463	1.31942	5.68001	3.08437	0	0	17.8513	21.8122	6.36884	115.514	0.61468	44.8127	1.67651	0.566818	1.60119	36.9316	19.9713	32.771	35.6283	16.0063	6.25818	43.4247	0	31.5788	8.39422	22.8152	3.93265	0.288932	0.786901	0.151903	14.2067	21.8414	0.712057	10.0468	18.6934	33.3975	8.99493	29.4118	39.9569	7.77032	73.3928	0.798293	40.3316	41.1885	65.1382	0.401632	0.925101	0.43415
Ahdc1	3.91772	2.36731	2.37496	12.9269	2.0167	5.38849	1.17573	7.46841	15.5802	11.5797	19.0039	4.14909	0.772633	3.0482	0.755757	5.0499	0.923289	15.0894	3.08103	3.75035	1.23126	8.53388	20.5948	1.42415	0.547609	4.05874	5.24133	2.57657	1.01126	0.31476	9.56988	1.94408	3.21196	43.4355	28.7052	36.3482	16.8262	21.228	12.7119	47.5317	33.3014	169.17	15.6465	31.6448	19.1019	22.1453	-0.639052	0.635935	-1.0049
Ahnak	54.4128	6.08738	20.0552	39.3683	51.0107	44.6795	62.1669	9.10782	43.1793	0.578986	0	11.3716	18.4144	46.3326	67.2623	56.2879	6.00138	28.4036	59.0998	39.8474	62.4863	40.9626	22.5106	29.4325	33.2216	37.3589	22.9693	15.7306	17.1915	16.8397	21.874	11.6645	65.5241	21.7177	45.1081	1.03852	31.6129	31.6622	17.4477	28.4054	4.25518	30.2745	0	16.2878	0	137.61	0.507401	0.539193	0.941037
Ahr	4.78833	32.466	6.33323	22.1324	0	0	0	1.09294	16.0253	0	0	0	0	14.4789	0.188939	49.8832	0	4.43806	48.7363	18.7517	27.0876	17.6367	23.6281	28.9578	12.595	0	11.8701	0.271218	39.8726	4.09189	15.0384	6.57995	0.321196	0	1.84533	39.6369	0	0	0	0	20.9059	1.10089	0	0	58.7981	52.3749	1.34193	1.1519	1.16497
Ahsa1	93.1547	80.1505	161.233	192.337	126.815	157.389	92.295	80.3309	125.532	91.4798	59.9928	110.796	157.102	135.035	36.8431	88.0654	68.785	152.669	85.7087	113.917	106.196	72.2535	117.342	97.0798	110.069	92.1519	32.527	93.0276	103.871	56.0274	123.801	98.2506	183.564	212.905	409.664	338.904	395.161	297.732	249.252	312.081	231.26	505.309	503.404	219.652	271.605	450.711	0.000492985	0.27596	0.00178643
Ahsa2	35.2595	39.2298	8.97207	23.3076	12.4561	18.4107	9.2589	2.55019	0	2.89493	16.0229	0.46101	2.57544	5.63916	0.755757	16.8741	0	0	16.2454	2.81276	7.69535	11.3785	1.2772	11.1559	25.0075	27.7655	10.3285	7.59409	15.0245	33.6794	28.7096	14.0572	21.199	25.8121	0	26.3092	6.37356	5.75676	20.1895	0	21.8309	0	0	47.9326	31.3391	55.6639	-1.21986	0.68009	-1.79368
AI314180	202.416	350.024	223.246	88.7256	162.997	243.604	160.488	76.1413	145.118	125.061	154.64	204.996	186.977	164.298	441.173	153.468	284.373	203.707	164.135	195.487	254.562	224.157	246.818	280.321	116.641	209.025	295.981	139.677	133.92	87.5034	140.054	175.565	132.654	181.218	322.113	47.2527	123.647	171.803	137.338	193.914	156.146	78.1633	132.517	203.83	198.182	813.765	0.511778	0.248855	2.05653
AI413582	1.30591	1.35275	2.37496	9.59725	0.711777	7.85821	2.79237	0.546469	8.01265	3.47392	10.0609	0	1.15895	4.7247	1.51151	0.492673	1.84658	16.4208	13.4445	3.75035	3.07814	0	9.73862	0.949436	1.64283	1.01469	3.23729	1.08487	3.90058	1.10166	9.11417	8.82311	4.65735	68.5355	133.069	80.6584	40.2809	35.6199	82.2533	23.1031	26.6411	23.4857	61.3089	37.2292	18.8034	17.9871	0.155378	0.722353	0.2151
AI463170	0	0	3.4305	0	0	0	6.6135	0	1.78059	0	0	0	0	0	0	1.47802	0	4.88187	0	2.81276	0	0	5.42808	0	4.56341	0	0	0	2.74485	6.45259	1.06332	6.87904	7.22692	15.8433	0	5.36569	0	0	0	0.189369	0	1.65134	28.2596	0	0	7.48753	-0.29789	1.83451	-0.162381
AI464131	1.30591	30.7751	5.27769	35.4511	0	59.7224	0	6.55763	34.2764	1.15797	66.3275	3.84175	7.21124	12.4976	0	15.8887	32.3151	41.7178	3.92131	12.6574	25.5486	5.68926	0	21.5997	0	0	0.770783	4.74631	0	0	0	0.598177	0	0	0	0	0.254943	0	0	0	0	0	0	0	0	51.4835	-0.440872	1.15385	-0.382088
AI597479	47.448	2.36731	25.069	24.6786	36.0634	83.297	63.1957	17.1227	20.0316	23.1594	44.3425	112.64	66.9615	36.1211	62.3499	8.74495	13.8493	47.4873	92.9911	49.2233	36.6299	0	28.7369	1.18679	126.863	56.8224	56.4213	120.827	63.7095	220.332	203.398	93.4652	274.783	138.673	48.7988	24.5783	110.9	78.2559	76.022	53.4022	54.9473	0.183482	101.703	95.2447	71.6322	295.944	0.619923	0.582603	1.06406
AI661453	9.57665	0.676375	0	18.9986	0.474518	4.26588	4.99687	8.19703	40.0633	22.0015	14.1598	4.14909	0	6.09639	0.377878	11.9473	2.30822	32.3979	0.840281	6.09431	18.7767	19.9124	4.78949	0	0	0	0	0	0	0.629521	0	0.299088	0	0	0	0	0	0	0	0.189369	0	0	0	0	0	27.0177	-0.0352447	1.04528	-0.0337179
AI846148	16.1062	10.4838	6.06934	7.05104	0.474518	0	1.46967	12.0223	0.445147	4.0529	5.21677	2.76606	0.257544	6.55362	4.53454	0.123168	6.46302	1.77523	0.560187	6.09431	16.9298	34.1355	18.9983	0	1.46029	3.32079	2.46651	1.08487	0	0	0.607611	0.897265	0.160598	1.42411	33.8311	11.943	16.8262	5.39696	0	5.49171	0	57.7968	4.78976	0	0.298467	20.7422	0.4708	0.91758	0.513089
AI854703	1.30591	0.338188	2.11108	10.5766	14.3542	0	4.11507	2.00372	0	16.2116	6.70727	0.92202	0	0.609639	0	5.41941	0	6.21329	1.12037	7.96949	0	0	0	0	0	0.276733	0	23.1891	0	0	0	0	0	11.5709	0.205037	0	0	0	0	0	0	0	0	0	0	12.6534	-1.24238	1.57403	-0.789301
AI987944	326.042	663.186	509.033	495.532	394.68	342.169	490.722	221.502	251.508	300.494	366.664	773.114	322.059	575.347	335.556	210.125	659.69	261.402	574.752	200.644	185.304	278.205	267.413	707.33	630.116	649.307	660.715	818.128	694.015	965.37	790.502	814.418	893.729	130.484	323.343	408.312	336.779	282.98	101.446	314.164	419.227	153.574	384.777	182.423	185.945	2191.7	0.178758	0.266569	0.670588
Aida	71.8249	93.678	102.123	61.3049	112.105	34.3516	54.2307	223.141	84.1329	72.3732	106.944	84.5185	66.0601	118.27	75.0089	176.87	269.6	165.984	197.746	228.771	98.5005	141.662	126.283	183.004	105.506	80.3447	107.293	69.8385	208.753	49.5748	56.204	105.13	79.3355	281.084	79.9644	63.3497	145.827	210.661	102.443	127.446	106.379	68.6222	153.113	216.55	96.1065	484.707	0.824595	0.286936	2.87379
Aig1	0.870605	0	6.06934	0.587587	38.6732	0	37.1826	29.8736	18.6962	20.8435	0	53.6308	53.5692	57.0013	249.589	22.0471	37.3932	30.6226	57.4192	0	0	0	15.6457	25.6348	49.8324	66.9693	39.0016	206.532	45.5068	149.354	123.345	155.526	176.658	27.9482	18.2483	31.6749	61.6961	8.63513	13.7089	4.16613	94.7239	0.183482	21.2346	28.2321	0.895402	243.774	2.05441	0.893548	2.29915
Aim1	43.9655	29.7605	1.05554	15.0814	0	0	31.4509	0	25.3734	0	23.4754	3.84175	25.6256	0.914459	107.317	16.2582	0.923289	9.76374	3.92131	1.40638	15.3907	27.3084	22.0316	38.6895	3.65073	22.5998	2.92898	11.798	31.3491	2.99022	29.0134	35.5915	20.2354	0	35.2664	0	1.27471	45.8741	4.7358	5.30234	31.8213	0	42.6289	0	4.77548	77.8934	0.559359	0.860759	0.649844
Aimp2	33.5183	84.5469	30.6106	74.6235	1.89807	43.7814	75.6878	92.8997	80.1265	53.2667	73.78	7.6835	1.67404	19.356	21.728	23.6483	28.622	59.4701	17.0857	13.595	80.6473	3.98248	13.5702	14.0042	12.595	9.77788	53.4923	6.64483	10.2571	6.29521	0.151903	5.38359	7.54811	0	0	0	0	0	0.249252	1.51496	0.185008	0	0.159659	55.0682	15.8188	126.645	-1.03865	0.551434	-1.88354
Aip	7.40014	2.02913	3.16661	0	0	0	1.46967	8.7435	18.6962	19.1065	3.35364	0	1.15895	0.762049	0	0	8.3096	3.10664	8.963	1.87517	4.3094	1.70678	15.6457	2.84831	4.19834	4.24323	3.23729	3.79705	0	4.24927	0	2.24316	0	78.8603	78.5291	66.8115	0.254943	16.5507	3.73879	0	8.32534	30.825	61.6282	37.0741	2.98467	16.0782	-0.8154	1.05651	-0.771787
Aire	0	0	0.527769	0	0	0	0	0	1.78059	0	0.745252	3.38074	4.37825	0.762049	0	1.47802	0.461644	4.43806	0	0	1.23126	0.568926	2.07544	0.474718	0	0	0	0	0.577864	0.944281	2.12664	1.79453	0.321196	30.6184	0	14.3662	10.1977	6.65625	2.99103	4.73424	5.55023	0	0.798293	0	6.86475	3.74611	2.87639	1.36922	2.10074
Ajap1	54.4128	19.2767	0	25.0704	26.3358	55.681	17.1951	61.9332	56.5337	12.1587	6.33464	0	0	42.9796	19.8386	13.179	87.2508	96.306	12.6042	33.7531	30.7814	0	68.6493	136.956	46.5468	22.0464	80.4698	59.6679	0	0	13.8232	24.6748	3.05137	0	0	0	0	0	0	0	0	0.183482	0	0	0	143.086	0.124235	0.909569	0.136587
Ajuba	10.4473	19.9531	1.58331	10.9683	10.2021	0	1.91057	34.2454	21.3671	17.3696	93.1565	7.37616	0	15.5458	0.377878	0	3.23151	9.31993	14.5649	6.56311	27.7033	29.5841	14.8474	6.64605	0.365073	0	0.308313	0	3.61165	0	0	0	0	0	0.615111	0	0	0	0	0.946847	0	0	0	0	0	41.8489	-0.735092	1.09753	-0.669771
AK005418	55.7187	74.4013	49.0825	57.9752	14.3542	19.3087	14.9906	52.0967	74.3396	178.328	54.776	25.0482	0.64386	20.1181	0	8.99129	42.0096	19.9713	0.560187	47.8169	53.5597	56.3236	31.1317	58.1529	19.3489	12.8219	11.0993	32.4105	59.2311	0	2.88615	4.78542	0.321196	0	0	0	0	0	0	0	0	0	0	0	0	135.348	-1.05055	0.716742	-1.46573
AK010824	11.7532	4.05825	1.31942	4.50483	3.44026	2.02068	6.90743	15.8476	8.4578	42.266	10.0609	3.99542	0	7.01085	2.07833	6.03525	6.46302	2.66284	1.68056	4.21914	6.15628	14.2231	1.91579	0	0.365073	1.19917	3.85392	1.89852	0	0	0.303806	0	0	0	0	0	0	0	0	0	0	0	0	0	0	19.8791	-0.798638	0.763856	-1.04553
AK010878	520.186	643.571	428.812	340.409	113.647	178.269	195.319	192.357	467.85	332.917	466.155	23.6652	9.40036	40.6934	30.6081	37.5664	119.566	49.2625	46.4955	227.834	196.693	60.3061	7.18423	1.18679	0	2.76733	64.5916	9.62822	0	3.30498	15.3422	0	4.01495	5.87447	0	0	0	0	0.249252	0.189369	1.11005	0	0	0	0	549.999	-2.0643	0.666219	-3.09853
AK016192	88.8017	45.6553	45.1242	96.1684	0.237259	94.2985	48.0581	41.3495	20.0316	62.5305	32.4185	27.6606	6.82492	79.1007	17.0045	2.95604	36.4699	78.1099	90.4703	14.5326	0	93.3038	80.1441	0	7.84906	90.7683	89.1025	5.15313	10.6905	0	201.119	4.78542	5.78153	0	0	0	0	0	0	0	0	0	0	0	0	193.349	-0.18675	0.820389	-0.227636
AK045290	0	34.4951	0	0	0	0	13.227	13.8439	23.5928	49.2138	14.1598	0	2.3179	14.1741	0	0.123168	0	0	0	0	1.23126	0	0	0	0	0.368977	0	0	0	0	8.35465	0	0	0	0	0	0	0	0	0	0	0	0	0	0	19.2993	-2.69627	1.92452	-1.40101
AK049985	132.767	181.269	207.413	240.127	116.257	21.7785	18.8117	66.3049	263.082	492.717	119.613	54.5529	42.4948	90.2266	57.8154	26.9739	142.186	122.047	122.401	177.673	80.9551	219.036	112.393	276.998	93.4586	134.677	34.3769	130.998	13.8687	0	88.2555	71.4821	3.69376	0	0	0	0	0	0	0	0	0	0	0	0	477.679	-0.506887	0.565178	-0.896862
AK139503	19.5886	33.4806	29.2912	34.08	11.863	13.4712	15.4315	19.6729	11.1287	29.5283	8.19778	6.60781	0.128772	8.83977	1.88939	0.985347	20.3124	9.31993	4.4815	12.1886	4.92503	34.7045	21.7123	3.08567	9.12682	16.7884	5.24133	2.30535	3.32272	0	9.11417	3.58906	1.12419	0	0	0	0	0	0	0	0	0	0	0	0	48.8109	-1.01588	0.603022	-1.68465
AK139826	3.04712	14.8803	4.48604	9.79311	1.06767	10.1034	4.99687	12.0223	31.1603	19.1065	16.7682	11.2179	0	0.609639	0.377878	0.615842	3.69316	7.1009	3.92131	10.3135	5.23284	8.53388	0.319299	7.12077	2.0079	1.38366	15.8781	2.71218	0.577864	0	1.67093	1.64499	1.12419	0	0	0	0	0	0	0	0	0	0	0	0	25.1765	-1.10617	0.719103	-1.53827
AK163292	55.7187	80.8269	75.7348	59.9339	22.5396	17.2881	21.4571	24.4089	178.059	134.325	133.4	17.211	3.99193	11.1259	19.4607	7.3901	137.108	67.9024	36.4122	59.5368	53.2518	157.592	18.8386	21.1249	16.2457	13.7444	16.8031	17.4935	3.75612	0	13.5193	12.5617	8.3511	0	0	0	0	0	0	0	0	0	0	0	0	176.678	-0.322967	0.532454	-0.606563
AK163333	218.522	160.977	178.122	138.866	92.1752	88.0119	140.647	142.811	258.631	173.117	221.713	203.92	21.7625	85.0447	243.354	69.7133	256.213	154.888	93.2712	98.9154	108.351	381.18	81.9002	66.6979	28.4757	67.246	264.224	56.6845	22.8256	0.472141	98.1292	156.274	17.8264	0	0	0	0	0	0	0	0	0	0	0	0	539.355	0.0902944	0.465033	0.194168
Ak2	16.5415	7.44013	29.2912	8.03035	29.3015	50.517	11.9043	8.01488	8.90295	14.4746	4.47151	52.0941	58.4625	12.3452	48.3684	54.3173	5.53973	56.3634	70.8637	39.3786	44.3252	27.3084	78.8669	30.1446	43.0786	190.484	37.7684	39.0553	34.2384	52.0929	67.4448	56.8268	50.9096	183.533	24.6044	216.878	151.181	235.307	83.2503	183.499	86.7686	77.0624	228.472	28.6975	170.126	180.395	1.43683	0.428957	3.34958
Ak4	157.579	31.4515	120.595	36.4304	144.372	38.6175	110.813	61.2045	19.5865	74.1102	49.9319	51.9405	24.5955	39.9314	109.585	94.7165	48.4727	97.6374	75.6253	35.1595	23.3939	60.3061	48.2142	34.6544	38.6977	28.6879	50.4092	52.2094	63.565	112.842	75.3438	36.4888	67.13	17.2674	68.8924	28.5593	56.5972	82.9333	23.1805	99.7977	42.5518	0	72.485	36.1433	52.5303	270.669	-0.206258	0.355801	-0.579699
Ak5	0	0	0	15.2773	0	10.777	22.4859	0.728625	2.22574	0	30.928	0	0.128772	12.4976	24.1842	0.492673	0	17.7523	5.60187	7.50069	15.6985	6.25818	2.07544	27.771	20.6266	0.830198	3.69976	28.6134	10.1126	35.8827	0	14.2067	5.94213	0	0	12.2892	6.62851	24.2863	0	0	33.4864	0	0	33.196	12.5356	42.0955	0.281566	1.05964	0.265718
Ak6	1016.43	669.273	256.76	205.264	39.9782	100.136	139.912	166.673	359.234	887.585	313.006	66.8465	21.1186	129.701	84.0779	80.0594	111.718	31.0664	40.8937	101.728	224.089	171.816	59.23	29.6699	16.0632	35.3295	65.0541	26.7149	5.77864	0	53.4698	30.507	13.3296	0	0	0	0	0	0	0	0	0	0.159659	0	0	628.968	-1.75601	0.507727	-3.45857
Ak7	0	66.2848	3.69438	0	0	0	0	20.5837	8.4578	16.7906	11.924	11.8326	9.27159	1.67651	0	8.62179	22.1589	19.5275	0	2.81276	0.923442	13.6542	1.5965	0.949436	5.65863	0	1.38741	2.57657	1.30019	0	0.151903	0.747721	10.5995	0	0	0	0	0	0	0	14.2456	0	0	0	4.17854	28.7915	-0.263183	1.12108	-0.234759
Akap1	55.7187	35.5097	19.5274	35.0593	31.7927	37.9439	47.6172	87.7993	111.287	180.065	90.5482	25.6629	15.0663	25.6048	44.7786	29.9299	63.7069	32.3979	32.2108	73.1318	45.5565	64.8575	8.94037	10.2064	4.0158	11.715	34.8394	3.39022	9.10136	2.67546	3.79757	8.22493	9.63589	0	17.4281	9.00051	26.514	6.29645	26.4208	0.568108	48.657	20.9169	10.0585	57.395	61.1858	151.406	-0.495562	0.377841	-1.31156
Akap10	83.5781	19.2767	68.6099	68.5518	59.4334	27.1669	60.8442	47.1785	67.6624	41.687	41.3615	135.076	102.76	66.4507	60.4605	95.7018	88.1741	155.776	72.8244	127.981	89.2661	150.765	81.7406	110.372	39.7929	46.9523	58.8878	44.6153	81.6233	51.306	29.9249	9.72038	76.4447	215.931	264.498	122.026	112.43	170.364	88.2354	171.569	148.006	323.662	144.172	241.059	65.0659	302.462	1.12817	0.291471	3.87062
Akap11	46.1421	52.4191	46.9714	53.4704	76.3974	53.8849	17.489	12.0223	61.4304	66.0044	50.6772	21.3601	15.3239	8.38254	62.3499	87.819	29.5452	7.54471	14.0047	51.5673	32.9361	1.70678	29.5352	3.08567	94.3713	73.7031	41.9306	54.2435	76.4225	107.963	86.4327	39.3301	19.4324	0	0	21.1166	10.7076	26.4451	40.3789	23.6712	27.1961	34.4946	4.94942	19.08	8.65555	192.601	-0.53885	0.468857	-1.14928
Akap12	140.603	72.7103	67.2905	66.789	37.6056	5.38849	35.125	23.8625	112.622	63.6884	125.948	78.218	134.567	115.069	25.6957	103.585	36.9316	73.2281	97.1925	68.9126	47.0956	100.7	133.627	206.265	105.689	98.3323	123.017	38.6485	134.642	161.944	61.9763	93.6147	69.0572	45.7496	27.2699	93.1207	34.4172	195.73	110.917	124.605	132.28	61.6499	33.8476	123.322	152.517	369.979	0.477765	0.356144	1.34149
Akap13	18.718	21.3058	20.583	23.1117	0.11863	67.8051	18.0769	0	34.2764	28.3703	17.8861	0	23.179	20.2705	0	8.49862	15.6959	7.54471	8.6829	18.7517	10.1579	22.757	21.0737	37.2653	35.2295	21.4929	6.47458	42.1743	18.2027	18.2561	8.05085	9.27174	2.89077	0	0	0	13.7669	6.29645	3.24028	0	2.77511	20.183	29.5369	0	0	76.6536	-0.738396	0.697087	-1.05926
Akap6	22.2004	0	44.3326	26.0497	0	0	0	0	2.67088	2.89493	8.19778	5.53212	14.8088	0	0	0	0	0.443806	0	6.09431	0	0	0	0	9.85696	0.0922442	17.1114	0.135609	4.47845	8.18377	8.96227	4.63587	0	0	0	0	0	0.179899	3.48953	9.84721	9.43539	0	40.5533	0.155122	3.58161	23.3449	-1.71306	1.5196	-1.12731
Akap7	333.442	155.228	305.314	185.482	112.461	328.249	119.043	163.941	106.39	81.637	152.777	386.019	258.832	267.479	256.013	210.248	180.965	174.86	178.14	105.947	105.272	192.297	158.851	251.126	305.748	327.651	384.158	220.093	425.019	301.698	300.312	355.915	409.686	279.126	124.457	100.39	155.26	162.448	366.401	265.307	102.494	152.657	296.965	288.681	243.549	1028.66	0.354345	0.272538	1.30016
Akap8	705.625	284.754	409.285	492.789	187.316	304.225	350.662	762.142	922.346	1656.48	782.142	101.73	27.8148	164.298	163.055	479.864	700.315	250.307	219.313	420.039	427.862	786.255	206.108	237.122	118.284	109.309	807.627	269.726	57.2085	29.2727	85.3694	38.5824	17.184	0	0.205037	4.15408	0	11.5135	0	0	1.66507	0	0	0	0	1479.06	-0.69563	0.476462	-1.45999
Akap8l	0	10.822	6.59711	2.15449	8.30407	3.3678	2.79237	2.73234	15.5802	10.4217	26.4565	1.07569	0	0	0.755757	0.123168	26.3137	3.99426	0	7.96949	0.307814	0	1.91579	13.0547	2.19044	3.87426	0	2.16974	0	0	0	0	0.321196	0.178014	0	0	0	0	0	7.38541	0	0	0	0	0	17.7953	-1.05897	1.15601	-0.916059
Akap9	199.369	104.838	124.29	185.873	120.29	76.3369	132.858	69.7659	73.8945	276.755	26.0838	59.9313	92.4584	91.5983	124.7	67.4963	125.567	76.7785	164.975	152.827	96.038	53.479	83.816	42.962	83.2366	74.3488	62.1251	127.065	105.46	5.66569	46.938	50.546	21.199	52.3362	80.1694	6.75038	29.5733	84.7322	45.1147	46.2061	50.5071	50.4575	39.276	98.5023	37.01	397.612	-0.14398	0.352584	-0.408357
Akip1	67.9072	164.359	39.5827	48.1821	13.2865	17.9616	44.6779	28.9629	53.8628	58.4776	65.5822	15.367	51.2513	22.0994	41.3777	5.66575	14.311	110.064	84.3082	34.2219	19.3923	15.361	100.579	13.5295	11.4998	25.4594	10.4827	35.9363	40.1616	45.0107	95.8507	31.8529	80.9415	93.2794	7.7914	179.664	85.9156	67.2821	66.5504	0	76.9632	53.0263	97.7111	33.5063	22.982	191.331	-0.286692	0.466894	-0.614041
Akirin1	140.167	29.4223	32.9856	50.3366	0.830407	118.098	38.6522	120.223	79.2363	113.481	123.339	22.1285	11.847	20.4229	77.654	59.983	44.7795	44.8244	25.4885	90.4771	45.5565	62.5818	0.638598	53.6431	0	7.933	16.4948	22.3754	4.76738	0.944281	26.8868	0	1.44538	0	85.7054	0.692347	0	0	0.249252	0	5.92024	0.366964	0	0	0	176.476	-0.57106	0.675019	-0.845992
Akirin2	339.971	206.971	196.594	250.508	156.591	398.748	193.408	397.101	361.46	308.02	372.626	242.799	489.72	184.568	431.159	394.139	444.102	147.788	240.6	362.846	351.832	207.658	184.395	167.575	297.899	324.515	225.223	298.475	343.251	313.659	211.145	445.791	497.051	19.9376	124.047	94.1592	88.465	83.473	108.674	49.9935	96.574	97.9794	97.8708	64.5306	555.448	1281.18	0.319906	0.233906	1.36767
Aknad1	4.78833	16.5712	13.4581	6.65932	0	0	0	0	15.5802	0	16.0229	0	10.6881	16.4603	30.4192	0	17.5425	12.4266	12.044	0	0.615628	0	4.15089	11.8679	4.0158	28.4112	0.154157	16.6799	1.87806	7.55425	33.4186	25.5721	10.5995	15.4872	0	0.173087	0	12.2331	3.73879	5.87045	56.2423	0	90.2071	0	70.7368	41.6797	0.72002	1.07495	0.66982
Akr1a1	85.7546	170.785	151.734	63.0677	22.1837	30.5347	44.3839	59.2008	158.027	174.275	177.37	54.5529	303.516	93.8844	24.5621	27.5897	89.559	75.8909	47.0557	76.4133	89.2661	49.4965	91.3195	11.6306	83.054	29.7949	96.0396	84.4843	116.44	125.904	76.559	117.542	73.0722	0.178014	1.6403	92.9476	36.2018	87.7905	59.8206	15.907	28.3062	11.0089	201.01	114.945	67.7521	375.931	-0.0101402	0.405754	-0.024991
Akr1cl	38.7419	44.979	911.985	12.3393	68.4492	0	38.5053	2.18588	35.6118	0	24.5933	49.1744	21.8913	70.2609	62.9167	4.92673	24.9288	63.0205	40.8937	0	8.31098	19.9124	10.8562	15.903	67.3559	52.0257	6.32042	10.9843	22.9701	5.98045	47.0899	33.9465	41.4343	27.9482	214.059	160.451	41.3007	16.011	33.8983	36.7377	65.1227	67.1544	2.07556	10.7034	78.1984	128.071	0.474708	0.685701	0.692296
Akt1	23.071	9.46925	8.18042	48.9656	10.9139	15.0429	37.4765	22.2231	35.1667	24.3174	49.5593	10.4496	9.40036	8.23013	11.1474	23.5252	6.46302	45.2683	27.7293	13.1262	10.7735	49.4965	25.8632	6.64605	4.92848	4.51997	9.86602	6.78044	2.74485	3.61975	8.05085	7.47721	7.22692	81.7085	30.3455	41.3677	84.8959	92.288	63.5594	71.3923	28.8612	99.6307	44.0658	60.9628	42.6808	71.8403	-0.220188	0.417438	-0.527475
Akt1s1	0	0.338188	3.4305	0	0	0	0	0	1.78059	2.89493	0.372626	1.07569	12.1046	2.74338	0.566818	0.123168	15.2343	3.99426	3.36112	6.56311	4.00158	5.68926	18.2	1.89887	4.0158	2.3061	0	0.406826	3.03379	4.40665	9.87368	3.58906	0.802991	0.356028	7.17629	2.94247	9.68782	71.0599	72.034	17.2326	0.74003	23.8527	24.4278	0.155122	65.9613	14.7362	2.95283	0.931799	3.16896
Akt2	8.70605	17.5858	12.6665	9.40139	12.812	18.8597	14.2558	25.5019	36.0569	17.3696	26.0838	15.828	12.2333	11.7356	23.6174	24.141	12.4644	31.9541	12.6042	10.7822	20.6235	27.3084	32.2492	18.2766	10.0395	5.07343	32.2187	12.2048	0.866796	6.13783	4.86089	10.169	3.69376	4.09433	51.2592	134.835	10.7076	41.0169	52.0938	29.731	6.84528	51.9254	53.1663	41.7277	29.2498	67.2641	0.216828	0.406206	0.533789
Akt3	242.028	184.989	100.54	218.386	121.239	152.449	161.222	250.101	120.19	120.429	91.2934	115.099	91.4282	93.4272	133.013	76.4876	279.757	103.851	156.852	152.827	119.74	186.039	92.2774	303.819	91.4507	79.699	96.0396	335.496	88.9911	76.9589	50.5836	17.3471	179.87	215.753	165.055	169.106	98.9177	226.312	164.756	159.638	155.406	341.643	165.406	253.469	45.367	589.966	-0.0832414	0.328701	-0.253243
Aktip	65.7307	69.6667	56.999	34.4718	18.1503	41.3117	6.1726	46.4499	29.8249	48.0558	37.2626	42.2593	98.2531	79.4055	8.50226	44.7101	15.6959	34.6169	61.0604	39.3786	67.1035	47.2208	4.78949	33.705	43.2611	40.2185	26.9774	3.25461	46.5181	59.9619	84.0023	62.659	76.4447	122.652	2.87052	30.8094	70.1092	50.5515	16.2014	61.9238	24.791	30.6415	63.7038	118.823	90.4356	190.906	0.47253	0.437131	1.08098
Alas1	6.09423	7.77832	1.05554	8.03035	8.65996	0.898081	16.1663	11.2937	0	49.7928	19.0039	8.75919	1.03018	1.06687	0.377878	8.00594	1.84658	15.977	24.9283	7.50069	0.307814	0.568926	6.38598	7.12077	4.38087	12.9142	2.62066	10.1707	0	0	5.3166	4.03769	1.76658	0	0	0	0	0	0	0	0	0	34.167	0	0	30.8529	-0.578581	0.801219	-0.722125
Aldh18a1	38.7419	16.233	18.9997	16.4524	3.79615	42.6588	35.125	0	22.2574	9.84276	37.6352	19.3624	17.1267	26.8241	1.70045	7.51327	18.0041	3.10664	9.52318	24.8461	24.3173	35.2734	56.9949	21.5997	47.642	343.425	9.2494	16.2731	38.428	11.174	38.1276	16.4499	15.7386	32.9326	23.1692	7.96199	17.591	36.5194	15.2044	11.7409	32.5613	72.4754	7.02498	0.775608	16.7142	137.556	-0.228886	0.608212	-0.376327
Aldh1a2	0	0.338188	0	0	39.5036	3.14328	0	0	9.79324	0	0	2.76606	29.36	18.1368	50.8246	0	12.0028	9.76374	22.6876	15.4702	25.8564	0	0.319299	2.37359	9.49189	8.7632	45.322	0.135609	12.8575	38.086	31.292	60.1168	71.948	0	0	2.76939	9.68782	10.4341	0	1.89369	20.1658	53.7602	0.159659	0	9.25249	72.0665	1.83768	1.12443	1.63432
Aldh2	0.435302	0	0.791653	2.15449	0	0.22452	3.0863	1.09294	0	1.15797	8.94303	5.99313	1.41649	1.67651	10.3917	6.03525	2.30822	0	0	3.75035	6.77191	3.41355	2.71404	3.32302	0.730145	3.9665	2.77482	1.08487	1.87806	1.41642	0.151903	2.09362	4.01495	0.534043	0.205037	2.94247	4.58897	0	0.249252	39.7676	1.85008	10.8254	2.07556	0.155122	76.7061	10.7011	1.43904	0.791607	1.81788
Aldh4a1	0	5.07281	20.8469	11.5559	23.9632	0	0	4.37175	5.34177	0	0	0	75.0741	9.60182	14.3594	15.396	6.00138	11.539	10.0834	3.75035	4.92503	0	15.0071	9.73172	2.0079	0.645709	17.5739	9.49261	0.866796	3.61975	2.58235	0.897265	0.642393	0	0	0	0	0	2.49252	3.97676	1.85008	3.85312	0	0	1.19387	37.9638	1.25388	0.976837	1.28362
Aldh5a1	0	0	29.2912	14.8855	23.0141	0	37.9174	0	9.3481	41.687	35.0269	0	8.88527	0	0	0	14.7726	19.0837	0	2.81276	19.7001	0	0	9.257	4.0158	18.8178	6.78289	8.95018	3.75612	0.31476	11.2408	0.598177	10.7601	5.87447	0	37.2136	39.771	0	31.9043	0	13.3205	3.66964	0	0	0	40.3916	-1.39983	1.18858	-1.17774
Aldh6a1	21.7651	0	7.38876	37.6056	42.8253	30.5347	61.1381	9.65429	0	30.6863	52.1677	32.117	0.772633	58.8302	136.792	23.402	70.17	6.6571	19.6066	86.7268	29.858	1.13785	15.1667	0	14.2378	53.7784	10.791	42.4455	99.826	28.1711	16.8612	96.3065	61.3485	9.79078	78.1191	59.0226	0	56.4882	104.188	25.9436	59.9425	0	35.7635	43.7443	118.492	156.313	0.772871	0.745531	1.03667
Aldh7a1	0.870605	1.35275	0.263884	1.37104	15.5405	1.34712	6.76047	17.487	6.23206	5.78986	1.86313	11.0642	8.37019	0.914459	0.377878	23.6483	22.1589	9.76374	8.6829	11.251	0.307814	1.70678	13.0913	9.73172	22.2694	0.645709	23.1235	5.55996	3.17825	1.41642	1.06332	2.09362	14.4538	0	0	5.88495	0	38.8581	2.24327	0.568108	10.7304	101.466	0	0	14.9234	32.9032	0.844898	0.71771	1.17721
Aldh9a1	130.155	54.11	26.9162	44.4607	118.63	153.123	73.4833	100.915	107.281	56.7406	54.776	131.388	155.943	134.273	261.492	141.397	105.255	181.961	188.223	139.7	165.604	191.159	62.7423	77.379	112.442	80.4369	137.199	161.646	153.134	187.282	118.94	137.132	109.689	21.0057	356.149	124.103	220.525	126.109	194.168	284.433	87.3236	159.079	50.4521	300.471	287.424	529.33	1.11291	0.266213	4.18052
Aldoa	16.1062	7.44013	67.2905	83.6332	27.5221	63.7637	55.4064	56.1041	69.8882	33.5812	45.0878	45.179	165.215	31.244	73.8752	57.6428	63.2453	45.7121	19.8867	7.0319	12.0048	18.2056	29.8545	29.1951	38.6977	12.5452	12.1784	1.89852	7.6567	16.9971	16.1017	6.28086	15.7386	84.3787	1.23022	56.2532	29.8283	73.2187	57.8266	44.6912	35.8915	86.6035	8.62157	103.311	203.853	158.646	0.2464	0.468267	0.526195
Alg10b	11.7532	25.7023	32.7217	0	22.421	10.1034	12.1982	34.974	56.0886	4.63189	61.1107	21.2065	5.66597	5.48675	15.3041	64.9097	10.6178	12.4266	5.60187	3.75035	10.4657	3.98248	32.8878	18.0393	29.5709	11.715	20.3487	20.6125	72.9553	52.0929	62.2802	6.4304	34.5286	29.9064	0	10.5583	26.514	0.359797	4.23729	0.378739	9.43539	26.2379	27.142	76.3199	48.6502	102.426	-0.556002	0.5647	-0.984598
Alg11	0	29.7605	21.3746	0	0.11863	0	28.3646	0	0	0	40.2436	0	0.257544	0	0	0.123168	0	2.66284	18.7663	0.468793	1.84688	0	3.67194	0	0	33.5769	22.8152	19.1208	0.144466	60.5914	10.6332	39.3301	23.9291	41.1213	0	11.4237	19.8855	0	0	5.30234	24.421	0	0	0.155122	0	47.3642	-2.03922	1.39058	-1.46646
Alg12	2.17651	14.8803	0	2.35035	0	0	4.8499	14.5725	12.019	6.94783	4.47151	0.61468	9.52913	21.6422	0	0.369505	1.84658	0	0	15.4702	10.7735	0.568926	0	0	0	0	0	3.79705	0	0.472141	2.73425	0	0	0	0	0	0	0	1.99402	0	36.2615	70.0901	0	0	0	15.5457	0.21155	1.33379	0.158608
Alg14	0	3.38188	10.5554	1.95862	0	6.06205	9.6998	0	0	13.3167	0	0.15367	34.6397	0	0	20.5691	0	9.31993	0.280094	0	0	31.8598	0	0.474718	10.7696	0.0922442	0	0	10.9794	0	10.6332	16.749	12.6873	0	0	0	0	0	0	0	4.07017	0	0	0	0	26.8671	1.31634	1.4671	0.897239
Alg3	0	3.38188	0	5.68001	4.62655	0	0	0	8.90295	0.578986	0	5.07111	7.34001	0	0.377878	14.1644	0	5.32568	0	7.50069	2.77033	18.7745	3.99124	31.5687	32.674	2.95181	0	18.8496	2.74485	0.15738	15.9498	17.4967	9.95709	0	0	0.346173	26.0041	0	0	0	0	0	0.159659	0	0	29.4845	1.55073	1.09549	1.41556
Alg5	0	0	2.90273	18.8028	16.6081	5.38849	0	0	0	0	24.966	19.6698	0.772633	16.003	0	1.47802	0	15.977	23.808	11.7198	0.307814	18.7745	17.7211	0	0	0	9.55771	0.135609	0	0	50.5836	0	18.1476	0	0	0	0	0	0	0	0	0	0	0	0	36.1571	0.800357	1.46051	0.547999
Alg9	11.7532	15.5566	2.90273	19.1945	1.89807	0.22452	6.02563	2.36803	11.1287	0	24.5933	7.52983	8.37019	6.09639	33.0644	14.2875	0.923289	57.6948	0	4.68793	0.307814	0.568926	22.9895	9.01964	33.0391	0.368977	0	0.542435	2.74485	22.5054	0.303806	8.97265	4.17555	12.105	0	0	0	0	0	0	5.18021	0	2.23522	35.5229	5.37241	42.8019	0.730863	0.893009	0.818427
Alk	0.435302	0	1.05554	2.15449	0	1.57164	0.4409	0	0	9.26377	10.0609	3.53441	0	1.21928	6.42393	0.123168	0	22.6341	5.88197	0	0.615628	15.361	0	0	5.47609	3.78201	11.8701	5.69557	0	0	7.59514	2.09362	0	0	0	0	0	0	0	2.27243	0	0	0	0	0	14.9679	1.45429	1.28412	1.13252
Alkbh1	61.8129	80.8269	0	0	68.212	0	16.6072	26.9591	58.7595	102.48	75.2705	7.52983	0.901405	0	0	0.615842	30.4685	0	2.80094	9.37587	31.0892	1.13785	0	0	1.64283	3.32079	0	12.7472	16.0357	6.76735	0	3.28997	0	0	0	0	0	1.25929	63.8086	0.757478	0	0	0	0	0	70.1962	-2.41181	1.18781	-2.03047
Alkbh2	3.48242	0	2.11108	4.50483	2.49122	12.7977	1.02877	5.64685	7.12236	13.8957	8.5704	3.22707	8.88527	1.67651	6.23499	5.0499	3.69316	0	9.52318	2.34397	1.53907	5.12033	3.19299	0.237359	7.30145	3.78201	8.01614	5.55996	4.33398	2.83284	0.455708	8.07539	3.85436	7.4766	7.38133	20.9435	31.3579	13.1326	0.99701	0.189369	28.6762	37.0634	111.601	20.1658	32.2345	19.8712	-0.130338	0.608319	-0.214259
Alkbh4	0	24.3495	2.37496	6.07173	0	8.98081	22.4859	12.7509	22.7025	11.0007	18.2587	14.7523	0.64386	9.14459	0	9.97664	27.237	0.443806	0	8.90708	7.07972	1.70678	18.2	18.2766	0	0	0	0	0.288932	0	0	0	0	0	0	0	0	0	0	5.68108	4.44018	0	0	0	0	29.1361	-0.53683	1.2833	-0.418321
Alkbh5	396.125	373.697	617.753	450.679	182.571	227.663	306.572	541.004	170.046	259.965	308.162	245.257	160.965	266.717	391.104	326.889	301.915	322.647	240.04	254.086	218.548	419.867	105.848	220.269	232.186	243.986	182.676	195.548	214.821	265.973	332.971	312.248	278.798	74.944	19.4785	166.336	101.212	140.861	141.575	121.575	123.215	128.07	61.9476	165.36	227.731	1206.9	-0.121173	0.220998	-0.5483
Alkbh7	1.30591	0	3.69438	3.52552	0	0.673561	7.0544	2.55019	22.2574	18.5275	25.7112	0	6.05229	0	1.13364	4.06456	1.38493	0	2.52084	15.4702	3.69377	0	0.957897	2.37359	7.84906	5.07343	0	33.3598	0.288932	10.3871	12.6079	21.2353	8.9935	34.1787	0	22.6744	0.254943	0	0	36.5483	18.6858	0	14.8483	1.3961	21.4897	28.0175	-1.06426	0.975336	-1.09117
Alkbh8	71.3896	8.45469	20.3191	64.2428	22.0651	0	9.40586	1.09294	7.56751	26.0544	11.924	5.83946	0	7.01085	27.3962	0.492673	30.4685	15.0894	23.5279	10.7822	6.77191	23.3259	0	0.237359	0	19.5558	0	9.89944	0	4.56403	0	0	21.3596	0	0	2.5963	0	0	0	0	0	0	0	0	0	54.5074	-0.53288	1.0489	-0.508039
Alms1	191.968	278.667	223.246	198.213	199.654	160.532	53.2019	165.034	202.097	468.979	124.457	37.6492	14.1649	70.7181	27.5851	31.9006	173.117	63.0205	45.9354	30.9404	74.491	125.164	58.4317	64.3243	34.1343	128.773	37.4601	86.9252	79.8897	7.55425	18.684	48.4523	83.0293	0.534043	0	6.40421	74.6982	0	13.7089	0.757478	0.74003	62.9343	0	95.5549	47.7548	430.946	-1.5558	0.377142	-4.12524
Alms1-ps2	0	0	1.31942	0.195862	0.355889	14.8183	6.6135	3.46097	0	8.68479	0	2.61239	3.60562	0	0	0.369505	0	2.66284	0.840281	1.87517	0	0	0.319299	11.6306	0.730145	0.737953	0	9.49261	16.4691	4.87879	3.03806	5.68268	15.0962	0	0	10.3852	0.509885	0	2.49252	1.89369	0	7.1558	2.7142	4.80877	3.28314	15.5481	-1.37305	1.10373	-1.24401
Alox12	247.687	252.288	30.0828	90.4884	26.9289	26.2689	67.1638	198.186	175.388	284.861	73.78	27.0459	6.56738	49.0759	0	7.63644	23.0822	24.4094	8.40281	75.4757	43.7096	22.757	10.2176	0	5.65863	26.7508	40.389	9.2214	14.5911	15.8954	30.2287	8.67357	24.8927	0.178014	0	63.869	8.4131	0	36.1416	4.9236	40.8867	39.4486	31.6124	0	0.298467	222.452	-2.14947	0.583363	-3.68461
Alppl2	570.246	308.089	75.9987	150.422	159.913	110.239	269.096	696.019	616.529	1328.19	620.795	44.4106	1.67404	47.7043	136.225	392.661	319.458	76.3347	35.2918	331.906	330.592	327.701	170.665	63.6122	29.3884	59.1285	49.3301	48.0055	0.433398	0	6.98753	4.03769	0.160598	0	0	0	0	0	0	0	0	0	0	0	14.6249	836.429	-1.07592	0.709547	-1.51635
Als2	153.662	140.686	60.9573	39.5642	39.9782	12.1241	55.9943	212.212	81.9071	127.956	53.2855	49.9428	205.263	36.1211	30.7971	107.403	91.4056	62.1329	20.1667	71.7254	89.8817	106.958	30.6527	27.2963	4.19834	49.2584	48.251	23.1891	11.4128	11.8035	27.3425	14.0572	7.38752	52.8702	30.5505	16.2702	3.05931	15.4713	27.667	1.51496	3.51514	77.7963	29.3772	32.5756	10.4464	256.252	0.0605756	0.417164	0.145208
Als2cr12	0	0	3.4305	0.391725	0.474518	0.22452	1.46967	0	0.890295	0	0	1.84404	3.34807	0.457229	0.566818	0	0.923289	0.443806	2.52084	3.28155	1.23126	0	0.638598	0.474718	1.27775	0.645709	2.77482	1.62731	1.58913	2.67546	2.73425	4.18724	4.01495	1.2461	6.97126	3.11556	4.07908	2.15878	5.48355	2.65117	3.33014	0	0.638635	0.155122	1.19387	5.9888	1.20608	0.855171	1.41034
Alx1	0	14.2039	0	8.22622	0	64.4373	0	0	0	0	0	17.9794	8.24141	7.7729	2.83409	0	0	0.443806	2.24075	0	15.0829	2.84463	49.1721	55.542	42.3484	0	0	2.98339	10.6905	0	0	18.2444	23.9291	0	0	0	1.01977	0	12.4626	0	0	9.35758	0	0	17.3111	46.6449	-0.522212	1.49891	-0.348395
Alyref	717.814	504.914	426.701	491.223	213.533	310.511	558.326	1073.99	989.118	2169.46	658.058	263.237	37.3439	271.442	448.542	550.439	1223.82	418.953	216.512	578.022	635.944	1305.12	304.611	255.636	58.2291	201.092	260.679	281.388	19.214	5.35093	33.7224	29.9088	0.963589	6.2305	41.6225	13.1546	23.9646	3.95777	3.24028	8.90036	7.58531	0	12.9324	0.620487	3.88008	1812.04	-0.267428	0.543324	-0.492207
Alyref2	0.870605	4.39644	11.347	9.00966	4.86381	30.5347	2.6454	7.1041	18.6962	6.36884	23.1028	28.1216	19.5734	27.7386	16.6266	1.47802	36.4699	19.0837	21.8473	8.90708	24.6251	22.757	33.2071	12.1053	12.2299	24.537	9.55771	16.0018	8.66796	14.7937	51.7989	80.0062	51.8732	0.178014	111.54	102.814	126.197	87.2508	2.49252	1.51496	54.5772	18.1647	177.381	30.8692	86.2571	88.0597	1.08974	0.49896	2.18403
Ambra1	4.35302	2.36731	1.84719	12.5352	4.98244	0.22452	3.67417	11.1115	31.1603	48.6348	16.7682	6.60781	12.6197	3.81024	49.691	19.2143	20.774	19.9713	15.4052	31.878	3.38596	16.4988	17.7211	27.5336	0.912682	13.2832	25.4358	15.7306	2.60039	13.0626	26.583	16.8985	3.85436	0	0	14.5393	35.1821	0	27.667	82.9438	4.8102	0	0.159659	0	0	62.8661	0.821146	0.580208	1.41526
Amfr	12.6238	7.44013	30.8745	20.1738	16.3709	1.79616	15.1376	50.4573	31.1603	16.7906	43.9699	11.2179	6.05229	34.2922	25.3178	26.358	3.23151	33.2855	15.9653	16.4078	31.7049	21.6192	76.1528	54.3552	26.4678	45.1074	77.2325	34.1734	16.3247	60.2766	12.1522	20.6371	53.8004	1.60213	0	58.3302	26.514	0	21.685	62.1132	55.8723	7.70624	62.7459	7.29072	30.4437	123.35	0.0697204	0.420653	0.165743
Amhr2	20.8945	5.74919	0.527769	13.3186	0.355889	0.898081	16.7542	7.83272	27.154	49.7928	45.833	8.91286	2.3179	3.96265	0.566818	17.1204	6.46302	0	0	2.34397	20.6235	22.757	7.02458	3.08567	1.64283	2.95181	0	0.135609	0.866796	0	0	0	0	0	0	0	0	0	0	0	0	0	0	0	0	32.7988	-0.924556	0.951186	-0.972003
Ammecr1l	521.492	477.521	213.482	136.124	132.628	77.4595	200.756	138.257	456.721	738.786	369.273	135.537	75.2029	92.3603	175.713	353.863	334.231	46.5997	74.2248	240.022	168.682	204.813	253.523	236.884	127.593	141.134	231.543	109.165	127.708	122.914	91.7493	83.8943	115.631	71.2057	116.666	18.001	93.8188	28.6039	16.9492	40.9038	55.6873	117.245	125.013	147.986	159.083	842.968	-0.662044	0.328088	-2.01789
Amn1	84.884	24.0113	40.1104	0	0	36.3723	0	22.4052	0	2.31594	0	4.30276	20.8611	18.4416	0	30.4226	28.1603	7.54471	12.8843	0	10.4657	0	8.14213	0	23.3647	18.3566	0	5.69557	3.75612	2.51808	12.6079	29.1611	43.6827	7.65461	0	19.3857	0	0	0.99701	0	2.22009	14.6786	0	7.91121	7.46168	62.6778	-0.484856	1.14225	-0.424476
Ampd3	127.979	57.8301	18.9997	108.704	82.9221	128.426	43.6491	81.7882	32.0506	21.4225	63.7191	41.3372	62.8408	100.895	43.8339	90.6519	61.8604	26.1846	55.1785	38.4411	65.2566	56.3236	96.4283	33.2302	22.9996	63.833	102.977	61.5664	63.7095	69.2473	139.902	60.8645	57.3335	10.8589	65.8169	61.0996	109.37	139.961	62.8116	77.2627	74.1881	101.282	74.4009	44.0546	7.46168	281.987	-0.116644	0.336435	-0.346707
Amz2	10.8826	0	24.8051	45.0483	28.9456	4.93944	8.08316	5.829	18.251	46.3189	2.98101	0.15367	4.24948	5.02952	0.377878	54.8099	3.23151	40.3864	23.2478	6.56311	7.38754	21.0502	19.9562	7.83284	21.9044	182.551	0.308313	40.0046	4.62291	14.1642	24.6083	17.9453	48.9824	0	0	86.8895	0	23.3868	21.1865	10.7941	28.6762	15.229	46.6203	81.594	96.405	97.8379	-0.0561797	0.749763	-0.0749301
Anapc1	20.8945	95.7071	95.2623	45.44	35.1143	70.9484	76.5696	65.9406	194.084	226.383	95.3923	81.1378	61.1667	52.1241	9.82484	51.8539	69.7083	109.176	123.521	60.0056	96.038	55.7547	147.995	180.63	60.7846	35.145	42.8555	18.5784	75.1223	43.1222	55.2926	38.732	38.8648	38.8071	21.5289	31.5018	123.902	135.644	22.4327	41.4719	119.515	113.942	0	127.045	7.46168	314.056	-0.169184	0.377625	-0.448023
Anapc10	197.627	300.311	186.566	109.879	238.327	101.259	49.6747	73.409	128.648	92.0588	118.122	66.0781	189.424	109.583	155.686	86.9569	22.6206	7.54471	16.8056	78.2885	80.3395	62.5818	78.8669	45.8103	117.918	218.803	107.139	120.556	273.041	446.33	187.904	287.574	446.142	13.7071	66.637	40.8485	47.9292	0	70.7877	0	22.2009	5.32098	130.92	64.8409	43.2778	634.176	-0.674176	0.428911	-1.57183
Anapc11	63.9895	45.6553	26.1246	27.2249	8.89722	33.9026	40.5628	49.5465	113.513	165.011	59.6202	10.4496	1.15895	19.8133	7.74651	46.4345	61.8604	25.7408	10.0834	59.5368	23.3939	40.9626	43.9036	5.69661	12.0474	24.4447	1.38741	40.547	2.74485	5.19355	11.6965	15.7021	9.63589	9.07872	0	43.964	15.8064	0	0	0.189369	46.6219	16.3299	4.94942	6.67023	5.96935	130.243	-0.861083	0.512229	-1.68105
Anapc13	0.435302	0.338188	5.80546	0	0	0	7.0544	1.09294	0	18.5275	1.4905	0	0	0.762049	0	0.123168	0	2.66284	0	13.595	3.69377	4.5514	1.2772	0	8.39667	0.922442	9.71187	0.271218	2.02252	2.99022	2.73425	1.04681	2.56957	0	0	0	0	9.89442	0	0	4.44018	0	0.319317	0	0	11.2532	-0.294177	1.18054	-0.249188
Anapc15	133.638	244.51	242.246	205.068	145.558	237.318	147.114	226.785	313.829	423.239	374.862	247.562	115.895	199.657	85.9673	87.3264	204.047	252.082	114.838	103.603	135.13	101.838	514.391	405.172	372.009	246.384	261.295	410.759	205.142	253.854	494.292	432.482	378.53	707.25	457.027	392.215	358.959	158.131	122.632	157.555	256.051	360.542	514.74	445.354	228.328	1073.68	-0.49844	0.230287	-2.16443
Anapc16	51.801	69.3285	59.374	37.2138	84.8201	171.084	58.1988	77.2343	67.2173	230.436	94.2744	117.558	78.1647	97.5423	130.179	46.5576	125.106	111.395	174.778	110.635	119.432	68.84	186.63	281.745	151.505	373.589	81.5489	177.105	304.39	230.719	215.246	219.68	335.971	383.265	82.6299	114.757	106.056	149.496	98.9532	114.568	131.355	72.1084	128.845	97.5715	119.685	628.404	0.427585	0.284656	1.50211
Anapc2	0.435302	2.02913	7.12488	9.20553	0	0	3.23327	6.19332	28.0443	73.5312	27.2017	1.69037	4.24948	1.67651	10.7695	11.701	20.3124	24.8532	11.2037	2.34397	0	5.12033	4.94914	0.474718	9.49189	1.29142	2.46651	1.62731	3.46718	7.55425	6.98753	7.92585	0.802991	0	0	19.3857	0	21.5878	4.98505	19.5051	53.0972	0	0.478976	0	25.6682	34.8352	-0.424545	0.796053	-0.533312
Anapc4	1.74121	88.9434	12.9303	15.4731	1.66081	0.22452	72.6015	46.4499	86.8038	87.4269	104.335	0	0.772633	0	3.21197	56.4111	37.8548	20.8589	6.16206	17.3454	20.6235	27.8774	1.75614	13.0547	31.2137	15.497	26.5149	55.0572	3.32272	38.8729	61.0649	2.54225	0.642393	0	0	0	12.2372	0	0	31.6247	1.48006	0	0	0.155122	23.5789	114.725	-1.25383	0.812528	-1.54312
Anapc5	119.708	13.8657	56.4713	73.2525	38.3173	68.0296	64.6653	58.29	139.331	81.058	62.6012	37.0345	71.5973	23.6235	35.3316	29.9299	7.38631	40.3864	30.8103	33.7531	77.5692	56.8926	71.6826	15.4283	14.2378	14.2978	11.2534	26.1725	20.5142	51.306	19.2917	21.5344	30.3531	64.2631	46.7484	91.0436	116.254	46.5937	174.227	157.934	121.18	466.778	55.4016	264.482	201.167	186.616	-0.595737	0.360121	-1.65427
Anapc7	21.3298	32.1278	3.69438	10.3807	15.1846	0	4.99687	21.3123	64.1012	182.381	52.1677	0.30734	0.772633	1.21928	1.13364	13.918	16.1576	21.3027	0	26.7212	15.6985	6.82711	22.1913	5.2219	5.11102	15.128	17.1114	4.06826	18.2027	14.3216	20.8107	19.2912	15.0962	0	3.69066	0	8.66805	0	0	0	0	0	0.159659	0.155122	10.7448	77.2776	-1.73814	0.706816	-2.45911
Angel1	15.6709	3.38188	21.1108	25.2662	35.9448	12.3486	17.489	51.1859	11.5738	2.31594	3.72626	30.4267	28.2011	26.2145	16.4377	20.6923	5.53973	83.8794	8.6829	17.3454	24.6251	41.5316	26.9808	46.5223	15.3331	7.1028	29.4439	9.76383	19.5029	10.7019	17.7726	16.4499	10.7601	83.8447	0.615111	22.6744	21.1602	39.038	38.3849	110.781	3.33014	100.732	24.4278	35.2126	26.8621	92.3689	0.722785	0.466837	1.54826
Angel2	709.108	557.671	666.044	610.894	895.534	1117.21	570.671	378.157	509.249	601.566	278.352	591.783	519.467	516.364	788.254	603.279	467.646	514.372	733.005	484.264	465.107	781.135	735.027	891.045	619.894	609.826	891.334	858.539	774.771	614.098	447.658	525.648	567.715	891.851	945.015	921.168	813.776	930.256	810.818	671.315	544.847	869.154	639.273	756.063	457.849	2700.52	0.0463221	0.20583	0.225051
Angpt1	0	0	0	1.17517	0	0	3.67417	0	0	0	51.795	0	2.06035	0	0	2.7097	0	9.76374	39.7733	23.9085	0	15.9299	0	0	6.93638	0	19.2696	9.08579	0	0	3.03806	0.448633	0	0	0	4.50026	10.7076	0	0	9.08973	0	0	0	0.155122	0	23.5712	1.00528	1.84538	0.544758
Angptl2	49.1892	20.6294	24.8051	14.6897	211.042	21.3294	75.2469	80.8774	35.6118	15.0536	54.776	45.4863	52.0239	37.95	54.4145	33.2555	30.0069	74.1157	69.1831	43.129	35.0908	59.1683	106.486	178.494	59.5069	59.4053	66.5957	45.4289	70.066	78.6901	32.6591	65.949	52.6762	172.318	161.364	67.1577	54.3028	185.296	166.75	57.0002	172.242	157.428	192.868	110.757	67.1552	255.964	-0.0754853	0.38957	-0.193766
Ank	18.718	0	20.8469	0.195862	0	0.22452	2.79237	1.09294	7.12236	0	9.68828	0	3.34807	2.89579	2.45621	1.10852	9.23289	13.758	15.1251	9.37587	0	20.4813	10.3772	0	6.20624	3.68977	8.01614	24.5452	15.8913	7.71163	3.49376	10.0195	11.4025	54.2943	0	3.46173	10.9625	14.5718	23.1805	50.5616	14.0606	14.6786	3.83181	0	38.2038	30.9513	0.530639	0.910023	0.583105
Ank3	0.435302	3.38188	12.1387	0.391725	4.98244	0	18.0769	0	8.4578	1.73696	8.5704	7.99084	4.89334	0	11.5253	4.6804	0	6.6571	10.0834	11.251	0	13.0853	10.8562	61.0012	15.8807	12.2685	0	0.949261	4.76738	0.15738	8.50656	5.38359	2.24837	0	0.205037	0	11.7274	0.539696	0.249252	14.9602	0	20.7335	17.5625	0.310243	11.0433	32.4894	0.424667	0.945919	0.448947
Ankdd1b	0.435302	9.13107	17.4164	1.76276	28.1152	0	44.9718	0	40.5084	0	0	0	6.56738	1.82892	39.6772	11.4547	8.77124	15.5332	7.00234	6.09431	7.69535	1.13785	0	13.0547	0	0.276733	0	3.25461	0	2.04594	0	4.93496	0	1.60213	0	0.51926	2.03954	7.01605	1.74477	19.1263	5.18021	2.0183	0	19.7005	11.9387	33.7566	-0.296971	1.2094	-0.245552
Ankfy1	39.1772	46.3317	9.76372	28.0083	10.2021	57.4772	11.6104	30.6023	18.6962	18.5275	78.9967	0.46101	13.1348	42.9796	0.755757	5.54258	22.1589	35.5045	43.4145	27.19	12.6204	40.3937	5.10879	12.1053	9.30935	7.37953	3.23729	29.4271	4.76738	0.15738	9.11417	6.72949	17.0234	1.60213	0.410074	22.5013	10.9625	10.614	25.1745	7.76415	9.8054	0.366964	12.613	0	2.08927	85.5824	-0.344217	0.574186	-0.599487
Ankhd1	43.5302	11.4984	27.444	12.731	30.8437	0	26.454	52.8253	30.27	52.1087	66.3275	21.6675	15.4527	1.67651	8.12438	15.7656	4.61644	35.5045	0.280094	39.3786	9.54224	15.361	39.2738	0	0.365073	5.16567	0	5.83118	0	1.25904	22.9373	1.3459	0	0	15.1727	6.92347	25.7492	1.07939	13.4596	0	27.0111	0	9.2602	72.4418	4.77548	71.1368	-0.879801	0.875095	-1.00538
Ankib1	50.0598	16.5712	9.49984	66.789	0.949036	27.8405	0	0.910782	0.445147	2.31594	19.7492	4.14909	42.366	13.1072	6.61287	16.3814	57.7056	11.539	0	7.50069	0.307814	9.67173	15.486	0	27.3805	36.8054	6.47458	27.2574	0.72233	0.15738	41.7733	2.09362	23.7685	34.3567	0	5.88495	31.103	32.3817	6.48056	1.89369	44.0318	0.733928	0	6.51511	0	69.8457	-0.0548218	0.895632	-0.0612101
Ankle2	77.0485	241.466	266.259	152.577	40.8086	4.4904	94.9404	56.8328	176.278	99.5856	131.91	143.374	144.482	108.516	52.3362	111.098	87.7124	94.5308	61.3405	95.1651	101.271	125.164	48.0545	105.15	58.4116	218.711	71.0662	131.269	97.2256	60.2766	66.8372	97.3533	136.187	14.5972	46.1333	50.5413	111.92	71.5996	18.1954	25.5649	53.0972	2.0183	36.2425	22.958	105.956	449.492	-0.042338	0.363849	-0.116361
Ankmy2	0	40.9207	8.97207	70.3146	22.3024	40.8627	1.91057	45.1748	6.67721	15.0536	69.6811	23.5115	5.5372	9.14459	8.31332	0	57.2439	0.887613	0	0	24.3173	10.2407	0	7.83284	2.55551	14.4823	0.154157	5.42435	1.44466	28.6432	24.3044	11.0663	7.54811	0	0	0	0	0	0	0	9.8054	0	0	0.155122	0	68.88	-1.10376	0.8866	-1.24493
Ankra2	38.3066	44.979	102.387	82.8497	96.9203	151.551	34.3902	54.2826	58.7595	49.7928	45.833	118.633	89.7541	100.133	64.9951	139.55	133.877	116.277	97.1925	58.1304	63.1019	172.953	62.7423	85.6866	57.864	32.3777	90.9524	62.1088	49.5518	99.4643	57.4193	66.6967	47.8583	127.814	202.782	63.3497	68.5795	83.1132	108.923	182.173	39.4066	36.6964	120.702	110.136	107.448	338.173	0.718031	0.273001	2.63015
Ankrd10	545.869	350.362	173.108	156.886	93.2428	48.2718	360.656	416.227	641.903	1043.91	699.792	86.0552	0.515088	66.4507	236.174	263.58	480.11	157.107	178.14	389.567	314.894	184.901	42.6264	237.834	46.1817	137.721	109.451	71.6014	3.32272	0	0.455708	0	5.46034	0	0	0	0	0	0	0	0	15.4125	0	0	0	868.929	-0.741907	0.746605	-0.993707
Ankrd11	24.3769	12.1748	4.74992	3.52552	0.355889	0	4.70293	0	19.5865	23.7384	7.0799	0	9.14282	0	3.96772	0	4.1548	3.10664	0	8.43828	0	0	0.638598	0	0	0	0	1.08487	3.46718	4.87879	4.40518	1.3459	1.44538	0.178014	0	0	0	0	5.2343	6.24919	0.185008	0.183482	0	0	0	16.8868	-1.51787	1.1986	-1.26637
Ankrd12	49.6245	159.286	215.594	175.101	180.317	222.275	170.187	97.2715	131.319	87.4269	131.91	160.431	60.0078	156.83	79.1655	64.6634	108.948	146.456	59.66	79.2261	132.976	71.1157	107.763	92.0953	131.061	277.932	49.9467	130.049	112.828	154.39	183.954	122.477	240.094	228.392	56.3852	87.755	9.43287	59.9062	81.5056	81.2395	69.7479	34.8616	155.188	64.5306	208.032	562.156	-0.397562	0.290362	-1.36919
Ankrd13a	13.9297	45.3171	40.1104	37.8014	38.5546	3.14328	34.2432	34.974	24.4831	22.0015	47.3235	33.8074	26.2695	44.5037	4.91242	46.3113	8.77124	36.8359	39.7733	42.1914	39.708	95.5795	9.57897	4.74718	7.48399	10.7926	7.0912	18.036	5.92311	60.9061	7.44324	18.8426	0.481795	0	6.56118	93.6399	120.333	162.808	36.3909	27.4586	54.5772	9.72454	53.6453	10.5483	118.193	113.855	0.450926	0.494031	0.912748
Ankrd13c	728.261	397.032	469.45	469.874	371.785	198.476	584.927	526.067	473.637	647.306	475.844	442.877	189.037	464.393	592.702	356.696	425.636	276.935	410.057	388.63	414.626	444.331	210.737	219.557	147.124	276.64	272.241	396.113	220.166	298.078	227.854	199.492	263.863	325.944	276.8	268.804	307.716	233.508	349.951	90.3292	214.609	286.415	375.996	220.273	120.879	1551.92	-0.0923204	0.183118	-0.504158
Ankrd17	691.26	476.168	606.67	430.505	803.952	436.467	539.368	614.049	461.173	710.416	444.543	457.322	702.709	428.881	252.801	613.871	416.403	126.041	263.848	368.472	201.31	227.001	753.386	333.964	451.047	475.703	730.702	479.377	466.914	202.234	342.845	417.528	365.843	131.374	348.563	384.599	297.263	251.678	177.219	340.486	333.569	454.485	317.242	484.29	256.682	1945.59	-0.431897	0.249961	-1.72786
Ankrd22	250.734	273.256	73.8876	205.46	94.785	79.7047	85.5346	188.532	174.053	157.484	0	51.1721	41.0783	32.4633	22.4838	60.8452	97.407	97.6374	64.4215	51.0985	43.4018	121.75	56.037	2.37359	25.19	20.386	6.62873	17.2223	3.17825	0	0.303806	1.79453	0.963589	0	0	0	0	0	0	0	0	0	0	0	0	283.17	-1.04034	0.649727	-1.60119
Ankrd26	43.5302	36.8625	127.72	40.5435	41.8762	6.28657	108.902	4.73606	35.6118	10.4217	3.72626	49.1744	4.50702	43.2844	1.51151	2.21703	17.0808	4.43806	0	0	7.38754	1.13785	64.1791	23.0238	0.912682	36.4365	44.3971	80.5516	2.74485	33.0498	19.1398	9.72038	21.0384	264.885	4.30578	0.173087	83.8761	96.9653	74.2772	30.1097	25.9011	21.8344	1.27727	63.5999	94.0172	117.861	-1.64327	0.742642	-2.21273
Ankrd27	41.789	30.0987	0.791653	22.72	15.6591	0	23.8086	2.9145	21.8122	5.21087	14.5324	22.1285	8.37019	17.3747	32.3086	10.8388	60.9371	17.7523	18.7663	28.1276	24.0095	3.41355	12.1334	0	0	6.2726	18.8071	4.6107	9.67922	1.25904	20.9626	3.88815	4.97854	0	13.5324	26.8284	43.5952	45.1545	68.0459	57.3789	99.7191	199.445	28.2596	74.6135	87.7494	62.6888	0.600161	0.682188	0.879759
Ankrd28	92.7194	59.1828	92.0957	147.876	81.024	15.4919	60.9912	158.658	47.6308	80.479	80.8599	14.445	67.219	45.1133	127.156	98.781	59.5521	115.39	42.014	82.9764	81.5707	164.988	70.0862	18.514	102.403	18.2643	69.3705	55.5996	80.612	32.7351	75.04	51.5928	50.9096	171.25	60.896	6.75038	53.5379	38.4983	78.5145	65.3324	92.3188	101.282	50.7715	124.873	5.67088	306.618	0.129597	0.347917	0.372495
Ankrd35	0.435302	3.04369	0	0	2.25396	5.16396	0	22.4052	19.1413	56.1616	13.7872	0	0	0	0	0	0	0	4.4815	0	6.15628	32.4288	0.15965	0	0	3.32079	0	0	0	0	0	0	0	0	0	0	0	0	0	0	0	0	0	0	7.46168	18.4472	-1.29311	1.81244	-0.713463
Ankrd36	0	0	0	0.195862	0	5.83753	0	10.7472	0	8.1058	0.745252	0.30734	3.2193	2.59097	3.21197	1.60119	0.923289	3.55045	0.840281	7.50069	0	0	0	0.474718	11.3173	1.84488	2.77482	0.135609	1.87806	3.93451	0.911417	11.2158	4.17555	0	0	0.865434	0	15.4713	0	0	7.77032	0	0.159659	26.2156	6.26781	11.42	0.0955823	1.08809	0.0878441
Ankrd37	8.27075	58.5065	21.3746	10.7724	0	48.4964	17.489	13.2974	0	0	1.4905	54.5529	10.8169	54.5627	18.3271	3.20238	18.9274	3.55045	0	23.9085	9.85005	0	1.43685	35.8412	54.0308	5.99587	6.32042	8.54335	0	0.629521	6.53182	14.8049	2.73017	0	0	0	23.7097	0	0	0	3.14513	0	0	0	0	65.9467	0.28298	0.945825	0.299188
Ankrd40	86.6252	108.558	44.5965	25.658	51.4852	76.7859	51.4383	67.7622	84.1329	122.745	56.6392	29.9657	62.3257	22.7091	109.774	68.3584	57.7056	57.6948	71.4239	108.291	64.0253	54.6169	46.7773	42.0125	36.5073	22.9688	54.2631	51.9382	71.7996	73.9687	38.8871	24.8243	29.0683	57.8546	16.1979	63.0036	65.7752	91.0287	31.1566	47.7211	40.7017	32.6598	26.9823	123.787	21.4897	246.925	0.0562304	0.267862	0.209923
Ankrd42	4.35302	4.73463	22.1663	0.391725	0	0	0.734833	41.1673	4.45147	16.2116	46.2056	5.37845	124.136	0	3.96772	0.123168	4.1548	0.443806	0	0.937587	11.3891	39.8248	0.957897	8.54492	12.4125	9.87013	6.93705	226.331	8.23456	12.1183	0	3.88815	4.01495	0	0	1.21161	0	0	0.498505	36.3589	4.62519	0	1.11761	3.72292	0	34.1937	-0.805437	0.949753	-0.848048
Ankrd44	450.103	692.27	672.114	635.573	484.72	809.844	630.781	654.488	522.603	714.469	600.301	794.32	847.32	1016.42	430.026	913.54	962.067	580.499	727.403	631.934	719.054	858.509	904.095	2136.47	818.311	745.886	1037.01	819.619	1232.01	965.685	925.392	826.232	724.137	1259.63	784.676	419.389	724.037	692.25	788.136	1267.83	607.935	631.728	723.413	1124.01	794.222	3437.81	0.471686	0.174664	2.70054
Ankrd46	6.52954	10.4838	28.4995	0	0	0	19.9875	2.36803	0	0	2.60838	27.9679	15.5814	3.20061	0	5.66575	0	31.9541	0.840281	10.7822	30.4736	0	3.67194	9.73172	1.64283	7.47178	0	0.135609	18.2027	0.944281	9.72178	0.299088	4.97854	0	0	7.09656	0	0	0.498505	0.378739	0	0	21.7136	0	0	32.7789	1.0111	1.11633	0.905729
Ankrd49	26.5535	123.777	65.4433	28.0083	197.993	98.1153	58.6397	11.658	6.23206	4.63189	32.7911	227.585	132.506	87.1784	177.792	9.85347	125.567	50.5939	152.371	171.578	74.7988	47.2208	98.3441	118.679	59.1418	198.971	67.8289	73.7712	96.9367	78.8475	186.992	92.2688	117.397	169.113	26.8598	18.1741	156.025	94.4468	208.624	122.522	174.832	131.924	93.4003	33.9716	164.456	412.051	1.02856	0.484833	2.12147
Ankrd50	7.40014	0	10.2915	0.195862	0	0	43.5021	5.10038	45.405	0	28.3196	8.45185	3.86316	5.33434	10.5806	18.2289	0	15.5332	15.9653	0	21.2392	24.4638	10.8562	9.96907	0.365073	0	0	0	2.88932	0.786901	0	4.03769	0	0	0.205037	0	0	0	0	0	0	0	0	0	0	35.4861	0.0241028	1.19084	0.0202401
Ankrd52	6.52954	0	2.11108	2.54621	7.11777	0	7.78923	0.546469	8.01265	33.5812	3.35364	1.07569	6.56738	0.30482	5.10136	4.43406	0	6.21329	0	7.96949	6.77191	1.13785	4.31054	10.2064	8.39667	0.368977	0.154157	1.35609	0.144466	1.10166	1.51903	0	0.642393	0	0.410074	34.2712	2.54943	7.19594	13.4596	23.1031	5.73524	8.07321	0	0	21.1912	16.6244	-0.58345	0.905547	-0.644307
Ankrd54	11.7532	11.8366	0.263884	15.669	1.54218	16.1655	8.08316	24.9554	25.3734	47.4768	4.47151	0	0	0	0	1.23168	2.76987	11.539	6.44215	15.939	17.5454	27.3084	0.15965	0	0	0.276733	2.62066	2.03413	0	0	0	0.299088	0	0	0	0	0	0	0	0	0	3.85312	0	0	0	29.1231	-0.855848	1.04156	-0.821696
Ankrd6	205.898	127.835	79.6931	98.9104	79.6004	19.9823	219.862	222.413	99.2679	67.1624	171.035	128.622	90.1405	142.656	34.3869	81.168	106.178	114.946	99.7133	71.7254	111.737	162.713	73.5984	142.89	71.1892	92.7977	69.0622	35.6651	72.6664	153.288	83.0908	155.077	94.1105	221.272	83.04	60.0611	86.4255	101.103	164.756	64.1962	88.9887	64.2187	56.5192	226.167	89.2417	452	-0.0996452	0.307688	-0.323852
Ankrd66	0	0.676375	0	0	0	0	0	0	0	0	0	0	1.54527	0	0	0	13.8493	0	11.2037	0	0	0	0	4.0351	0	0	11.7159	0	13.2909	5.82307	0	3.28997	10.5995	0	0	0	0	0	0	4.3555	0	0.550446	0	0	0	10.4195	5.23456	2.0868	2.50842
Ankrd7	0	14.8803	0	0	17.4385	0	8.67103	0	0.445147	0	0	0	0	0	0	0	0	0	0	0	0	0	4.15089	26.3468	1.82536	6.08812	0	3.66144	1.87806	0	6.53182	0.897265	0	0	0	0	0	0	0	0	0	0	0	0	0	12.1227	-6.25421	1.79411	-3.48597
Anks1b	10.8826	15.5566	2.90273	0.979311	0.474518	0	0.587867	1.63941	20.9219	6.36884	0	22.4358	1.93158	4.87711	0	31.0384	0	0	22.6876	16.4078	4.00158	17.6367	7.82283	16.3778	2.55551	17.6186	0	2.98339	6.93437	0.31476	5.92421	9.72038	6.74512	25.9901	31.9858	29.5978	0	6.83615	0.249252	6.05982	2.03508	0	0	0.155122	0	32.8612	1.285	0.916937	1.40141
Anks4b	0	2.36731	6.06934	24.4828	0	0	32.3327	7.65057	0	4.63189	0	9.52754	43.9113	2.43856	0	0.985347	8.3096	0	0	0	1.23126	31.2909	0	0	5.47609	0	0	308.51	25.1371	15.738	23.6968	15.2535	27.4623	0	0	0.173087	14.5317	0	46.6102	1.70432	3.33014	7.33928	1.27727	0	126.55	81.0644	0.50748	1.37992	0.367762
Anln	391.337	420.367	93.679	248.941	139.034	257.974	248.08	377.064	81.462	365.34	515.342	136.152	133.794	136.559	224.271	103.585	602.908	91.4241	154.612	188.924	140.979	200.831	57.4738	64.3243	163.005	97.4099	147.22	48.5479	215.543	165.879	146.738	173.621	167.183	65.6872	0	144.008	27.0239	87.6106	55.8326	100.555	14.0606	0	138.105	19.8556	7.76015	822.94	-0.412982	0.321672	-1.28386
Ano10	28.73	1.01456	5.27769	3.32966	1.77944	0	3.9681	0	2.67088	0	4.09889	5.07111	5.15088	19.356	4.3456	7.88278	1.84658	31.9541	22.6876	0.937587	9.23442	15.9299	28.258	23.4985	13.3252	31.732	1.38741	2.84778	30.1934	8.97067	16.1017	8.22493	12.5267	68.5355	3.07555	34.2712	23.1998	16.3708	0	44.1231	9.06537	1.10089	9.73918	111.688	17.3111	46.8354	1.52404	0.706789	2.15629
Ano6	0	0	9.23595	2.54621	0	0	4.409	9.47213	0.445147	0	4.84414	0	0	0	2.64515	1.10852	31.8535	19.9713	25.2084	21.0957	13.5438	33.5666	2.23509	0	14.968	115.397	4.6247	1.62731	1.73359	1.10166	0	6.13131	19.2718	0.356028	0.205037	0	0	0	0	8.33225	4.62519	0	0	0	0	45.4751	2.36457	1.17817	2.00699
Anp32a	0	0	13.9859	0.195862	16.4895	0	0	16.2119	0	0	1.11788	5.07111	16.0965	9.14459	0	0	0.461644	0.443806	0	0	3.69377	0	0.478949	0	6.93638	1.01469	0	322.884	9.10136	6.76735	2.73425	2.09362	25.6957	0	0	1.03852	0	0	2.74178	21.02	33.1164	0	9.73918	0	18.8034	19.0273	-0.275181	1.37232	-0.200523
Anp32b	588.964	324.998	271.273	239.148	540.595	405.708	439.136	527.16	206.103	470.716	259.348	336.076	473.366	303.448	446.652	641.954	595.983	264.952	515.652	780.541	797.546	493.827	731.993	255.636	159.537	441.388	494.997	439.508	650.819	307.521	661.385	501.272	437.309	433.821	673.546	481.7	601.664	790.474	644.068	1091.15	527.272	1288.04	431.557	885.9	656.031	1928.49	0.540586	0.246149	2.19617
Anp32e	123.626	156.581	62.5406	99.1063	42.3507	128.65	68.3395	155.379	178.504	308.599	179.606	137.074	25.2393	76.3573	216.902	97.4262	327.768	71.8966	64.9817	146.732	140.671	199.124	33.5264	172.323	53.6657	52.9482	52.1049	51.3957	56.7751	12.7478	39.7985	49.0505	10.2783	60.1688	75.8637	81.6969	17.591	61.3454	21.9342	34.0865	58.0924	88.6218	59.2334	12.72	11.3418	433.788	0.183119	0.36888	0.496418
Antxr1	299.053	44.979	203.455	84.6125	273.678	81.7254	218.098	174.688	43.6245	473.031	380.824	52.2478	51.7664	144.332	26.0736	147.063	341.155	81.2166	58.5396	85.7892	151.137	331.115	45.0212	103.014	29.3884	43.2625	97.427	27.2574	6.7899	4.87879	15.0384	20.1885	32.1196	0	0	2.07704	0	26.4451	15.2044	0	0	0	3.51249	2.94731	0	496.387	-0.495384	0.459364	-1.07841
Antxr2	96.2018	171.123	187.886	25.8538	203.806	71.8465	64.2244	89.2566	60.5401	56.7406	2.60838	282.906	56.6597	217.032	47.0459	126.617	146.341	225.454	129.123	172.047	119.432	201.4	182.958	129.361	142.743	164.471	177.434	95.4686	141.432	200.66	138.687	149.096	198.339	72.2738	138.195	134.835	137.159	225.233	227.318	167.213	131.17	79.6312	105.375	240.594	42.9793	585.763	0.865259	0.384572	2.24993
Anxa2	0	5.74919	55.9435	0	0	9.42985	0	0	19.5865	0	0	0	0.257544	0.15241	16.4377	0.73901	0	3.55045	8.12272	0	1.84688	0	0	0	69.9114	0.368977	0	5.55996	5.77864	7.86901	5.92421	9.42129	0.642393	4.9844	0	0	0	3.05828	0	1.13622	0	0	0	2.1717	14.9234	29.45	-1.33692	1.47844	-0.904282
Anxa4	0	0	39.8465	0	0	0	0	0	24.4831	0	0	0	20.9898	28.8054	0.755757	9.3608	0	0.443806	1.12037	4.68793	0	0	5.42808	0	34.4994	7.28729	23.1235	17.2223	7.80117	0	0	8.52402	0	0	0	0	60.4214	0	4.7358	2.4618	0	47.1549	0	0	3.28314	30.6264	0.309879	1.65631	0.187089
Anxa6	0.435302	0.338188	24.8051	4.70069	0	0	0.587867	0	0	0	0	0	9.40036	0	0.566818	0	0	1.77523	9.52318	0	0	13.6542	0	0.237359	0.182536	1.6604	12.3325	0	6.64544	5.50831	7.74704	4.33678	4.01495	0	19.0684	6.5773	0.509885	0	0	3.21928	26.2711	14.3116	7.18464	0	16.1172	14.3399	0.342298	1.46511	0.233633
Anxa7	659.919	172.138	293.967	361.562	617.585	671.54	516.882	501.476	357.899	423.239	296.238	340.994	1293.39	422.48	822.263	856.636	306.532	502.833	383.448	381.129	438.327	349.32	770.469	394.253	336.78	524.408	496.693	801.99	614.847	539.499	408.163	426.351	295.501	456.784	232.717	387.541	562.403	440.392	724.328	1323.31	271.036	560.904	862.636	800.738	1576.5	2156.98	0.497518	0.278214	1.78826
Aoc2	11.3179	0.338188	3.4305	7.44277	0	10.777	10.5816	2.73234	15.5802	23.1594	17.5134	0	0	0	0	7.14377	2.30822	0	7.00234	15.4702	3.69377	7.96496	0.319299	22.7865	3.83326	0	0	0	0	0.472141	0	0.299088	0	0	0	0	0	0	0	0	0	0	0	0	0	20.3424	-1.07774	1.29547	-0.831933
Ap1ar	174.121	115.66	71.7766	161.978	221.363	226.316	104.493	192.357	105.945	115.797	192.648	98.0415	101.472	104.858	167.967	138.811	84.9426	161.989	133.605	133.606	189.613	213.347	100.42	149.061	83.7842	35.514	180.209	91.8071	69.7771	94.7429	35.6972	97.3533	118.2	140.275	90.8314	62.3112	227.154	107.759	82.5026	57.5683	101.384	88.2548	33.8476	243.851	92.2264	539.514	-0.000946253	0.258837	-0.00365578
Ap1b1	6.96484	7.44013	1.58331	6.26759	5.81285	15.7164	1.61663	9.47213	1.78059	12.1587	23.1028	18.7477	16.4828	17.8319	3.02303	12.3168	2.30822	18.1961	11.2037	10.3135	11.3891	6.82711	43.4247	20.6502	5.47609	12.7297	16.0323	3.93265	16.9025	1.88856	12.6079	13.3094	7.54811	2.4922	0.820148	36.6944	0.254943	3.95777	11.7149	28.7842	4.25518	24.9535	1.9159	0	84.4663	48.763	0.712079	0.491577	1.44856
Ap1g1	80.531	119.042	10.5554	12.3393	80.6681	0.898081	26.0131	67.2157	83.6877	126.219	188.549	55.4749	45.199	4.41988	19.2718	163.198	18.9274	0	53.778	56.724	68.3347	52.9101	74.3967	1.42415	32.674	43.6315	29.1356	36.6144	134.642	9.60019	23.0892	26.7684	46.4129	9.61277	0.205037	25.4437	1.52966	48.5726	44.8654	4.16613	41.9967	1.10089	33.3687	0.310243	2.98467	220.815	-0.333892	0.62346	-0.535547
Ap1m1	2.17651	0.338188	10.5554	13.9062	0.11863	44.006	8.52406	2.36803	16.0253	66.0044	43.5973	3.53441	6.69615	25.4524	10.3917	7.26693	12.0028	21.7465	2.80094	32.8155	15.6985	11.9474	74.8756	75.2428	7.84906	26.7508	3.85392	4.74631	10.4016	4.40665	21.1145	20.338	15.578	0	152.753	68.1962	11.2175	42.636	26.67	17.0432	45.6969	54.6776	21.8732	140.23	53.7241	78.3597	-0.271013	0.652236	-0.415514
Ap1m2	6.09423	12.1748	0	4.50483	1.1863	37.4949	14.1088	40.9852	37.3924	61.3725	29.4375	13.3693	35.9274	6.70603	35.8984	37.5664	7.38631	4.88187	10.6436	14.0638	52.3284	0.568926	38.3159	23.0238	35.5946	15.866	39.4641	16.8155	39.5837	32.4203	21.4183	31.8529	12.0449	27.7702	0	7.7889	34.4172	28.9637	3.48953	27.4586	31.6363	106.97	32.73	0	23.8774	98.3516	0.0963231	0.579139	0.166321
Ap1s1	7.40014	15.8948	0	8.22622	0.11863	31.4328	9.99373	0.546469	23.1477	33.0022	26.8291	12.2936	22.7927	19.356	11.1474	15.5192	12.926	12.8704	31.9307	14.0638	3.38596	39.2559	32.8878	3.08567	30.4836	13.3754	2.46651	10.8487	9.82369	9.28543	0.151903	30.0584	14.6144	0.890071	43.0578	5.01952	41.5556	4.49747	17.9462	37.4951	23.681	47.8888	19.159	108.43	32.5329	64.7687	0.550042	0.658394	0.83543
Ap1s3	5.22363	24.6877	0.791653	0.195862	0	0	17.3421	17.6692	0	9.84276	15.2777	6.45414	0	14.3265	12.8479	52.2234	32.3151	3.10664	3.64122	7.50069	13.8516	0	0.478949	54.1178	0	19.279	0.154157	21.833	4.04505	6.45259	28.2539	7.62676	11.5631	2.31418	0	0.346173	18.6108	0	0	3.02991	1.11005	0.733928	5.90737	0	0	49.8644	0.869923	0.977197	0.890223
Ap2a2	6.52954	15.2184	7.91653	3.32966	0.474518	27.8405	19.9875	25.1376	5.34177	37.0551	86.4493	13.6766	0.257544	1.67651	12.47	15.8887	14.311	7.98852	40.3335	6.56311	2.77033	22.1881	10.5369	4.74718	0	0.368977	2.31235	1.4917	3.17825	0	1.21522	0.149544	0.802991	4.9844	4.71585	18.5203	0.254943	11.6934	0.747757	30.2991	14.2456	25.3205	0	68.5638	12.5356	47.1418	-0.539744	0.7354	-0.733946
Ap2b1	30.4712	19.6149	3.4305	25.8538	12.6934	18.6352	11.7573	53.3718	32.4958	48.0558	4.09889	13.523	47.9032	17.0699	69.1517	15.1497	12.0028	42.1616	52.9377	59.5368	20.3157	25.6017	6.38598	7.59549	56.4037	9.5934	9.86602	26.4437	51.2854	18.4135	19.4436	35.8906	59.5819	14.9532	1.02518	46.5603	5.86368	52.5304	22.1835	18.1795	79.5533	13.2107	6.22669	8.06633	36.413	120.957	0.75821	0.461945	1.64134
Ap2m1	31.7771	10.1456	10.0276	5.87587	21.4719	20.6559	27.7767	12.7509	28.9346	25.4754	38.0079	21.3601	41.8509	1.21928	11.7142	7.0206	5.53973	32.8417	26.889	20.1581	14.7751	13.6542	34.8036	44.6235	23.1821	13.4677	29.9064	31.3256	7.36777	19.8299	13.3674	29.3107	20.8778	85.9809	80.3745	86.7165	50.2237	14.212	41.1267	101.123	82.6984	75.2276	70.0902	25.2848	27.459	89.8619	-0.0151283	0.416029	-0.0363637
Ap2s1	1.74121	13.5275	41.166	15.8648	7.47366	0.44904	0	0	12.019	0.578986	0	4.6101	10.6881	11.4307	0.377878	0.369505	21.6973	54.5882	31.6506	1.40638	13.5438	22.757	51.2475	11.8679	25.9202	7.1028	1.84988	28.6134	4.33398	3.61975	15.9498	17.6462	27.7835	111.437	197.451	171.529	185.598	95.5262	33.1506	125.741	125.065	107.153	198.456	6.20487	28.3544	60.5953	1.0541	0.833969	1.26396
Ap3b1	0.435302	50.39	15.3053	0	22.5396	3.3678	12.4922	3.09666	1.33544	2.31594	14.905	9.83488	44.9415	13.1072	14.9262	20.4459	2.76987	40.3864	29.97	30.9404	3.69377	24.4638	48.8528	22.3117	36.1422	85.6948	43.4722	46.785	71.5107	33.522	57.2674	54.7332	44.6463	33.1106	0	0	2.03954	14.212	1.49551	25.5649	51.9871	2.56875	0	4.18829	40.2931	122.668	1.07432	0.585423	1.83512
Ap3d1	1.30591	14.8803	10.5554	24.0911	69.161	9.87889	47.6172	63.7547	49.4114	61.9515	61.1107	7.37616	9.27159	10.6687	36.0874	39.7834	51.2425	3.10664	24.9283	52.5049	34.1674	13.6542	8.46143	0.474718	13.8728	0.737953	31.7563	2.71218	2.45592	1.25904	4.86089	0	1.44538	0.356028	91.0364	12.9815	47.1644	23.2069	17.4477	49.6148	20.5358	82.3834	1.43693	33.3512	10.7448	91.7198	-0.415771	0.644346	-0.64526
Ap3m1	188.051	125.129	273.912	217.407	465.858	401.667	274.975	195.818	105.055	184.118	145.324	365.735	506.332	296.437	124.7	341.3	240.978	271.166	261.888	205.8	203.465	235.535	217.443	322.333	464.92	339.459	413.448	431.371	380.379	389.044	395.707	417.827	496.248	444.501	446.775	222.416	291.144	278.123	385.843	338.971	318.583	260.728	123.097	444.113	428.898	1311.45	0.378119	0.268699	1.40722
Ap3m2	0	4.39644	1.31942	0	0.11863	0	2.05753	10.5651	0	0	0.372626	3.53441	0	21.0325	0.377878	2.7097	0	13.3142	0.280094	6.09431	7.69535	0	3.03334	5.69661	11.4998	12.084	0.770783	31.4612	2.45592	10.7019	3.18996	6.28086	5.94213	0	0.205037	0	0	6.47635	0.249252	24.2393	0	0	0	0	0	22.3205	1.72732	0.995429	1.73525
Ap3s1	32.6477	34.157	74.1515	75.7987	133.458	85.0932	179.152	84.1562	69.443	132.588	155.012	155.668	172.555	105.468	339.713	139.919	156.036	171.309	155.452	173.922	170.221	96.1484	92.7564	150.248	127.958	217.235	156.161	148.22	183.905	216.398	204.309	245.402	401.495	93.9915	407.613	146.951	171.066	116.035	242.772	193.914	193.703	254.306	109.526	266.499	117.298	665.796	0.962578	0.288291	3.33891
Ap3s2	6.09423	7.10194	13.1942	0.587587	16.2522	1.57164	4.55597	20.5837	13.3544	10.4217	8.94303	3.53441	17.513	24.2332	0.755757	1.47802	0.923289	29.2912	12.3241	6.09431	27.0876	18.2056	57.4738	31.8061	20.2615	6.45709	10.3285	34.4446	13.1464	5.82307	16.4055	20.4876	25.2139	0	0.410074	14.02	27.2788	0	16.6999	3.78739	0	27.3388	0	4.96389	0	63.7883	0.650609	0.561639	1.15841
Ap4b1	19.5886	42.2735	14.7775	56.4083	0	30.9838	6.46653	2.55019	117.074	24.3174	76.3884	0	0	26.9765	6.42393	5.0499	45.2412	20.8589	0	33.7531	16.9298	51.7722	7.34388	11.1559	0.365073	2.58284	0	8.27213	0.288932	0	0	1.49544	0	0	0.205037	0	0.254943	27.8843	5.2343	19.6944	0	0	0.159659	0	0	72.2396	-0.768428	1.01176	-0.759493
Ap4e1	55.2834	115.322	30.3467	25.2662	0.11863	12.1241	57.317	76.3235	85.0232	201.487	81.6051	23.6652	20.2172	18.4416	57.4375	48.282	20.3124	1.77523	40.3335	53.9112	26.1642	31.8598	19.4772	0	1.09522	1.75264	6.62873	2.71218	13.7243	5.19355	10.3294	12.7113	0.481795	0	107.234	1.38469	0	6.65625	0	0.378739	14.6156	0.183482	34.0073	0	1.49234	133.456	-0.853107	0.618853	-1.37853
Ap4s1	16.1062	41.2589	3.16661	0.391725	9.96488	29.4121	26.454	11.658	51.192	48.6348	30.1827	23.8189	0	29.4151	0	3.20238	2.76987	10.6514	14.845	31.878	28.9345	0	0.15965	3.56038	0	11.1615	7.70783	0	3.90058	23.2923	0	10.7672	7.38752	0	0	9.69286	23.1998	0.179899	0	0	0.185008	0	0	0	10.1479	57.9879	-0.66802	0.917557	-0.728042
Ap5m1	0	0	30.8745	0	3.44026	32.78	14.6967	0	28.4894	0	0	0	18.1569	0	0	0	0	0	0.840281	8.90708	0	0	0	10.4438	2.37297	20.7549	0.92494	0	3.90058	0.944281	1.51903	7.17812	36.2952	0	0	0	0.254943	0	0	0	6.47527	0	0.478976	0	0	29.1747	-1.79081	1.54961	-1.15565
Apaf1	57.0246	67.6375	0	45.44	23.7259	90.0326	13.374	66.8514	191.859	27.7913	78.9967	25.3556	22.9214	34.7494	11.7142	1.23168	38.7781	36.8359	34.7316	6.09431	30.7814	18.7745	6.06668	4.50982	0	25.6439	71.5287	12.6116	84.6571	16.8397	23.8487	28.862	4.33615	0	36.4966	16.2702	0	0	0	18.5582	6.66027	22.9352	0	0	20.5942	147.42	-1.12543	0.654852	-1.7186
Apba1	3.91772	7.44013	1.58331	8.8138	0	0	21.3102	0	0	5.78986	12.6693	16.1354	4.37825	2.59097	11.3364	0.246337	0	10.2075	20.4468	6.09431	0.615628	0.568926	0.638598	0	2.73805	4.98119	2.31235	7.05166	8.0901	10.0723	4.55708	0.448633	0.160598	10.1468	6.15111	14.1931	18.1009	6.65625	3.24028	9.84721	29.9712	24.0361	2.23522	0	1.19387	22.5281	0.487563	0.957654	0.509122
Apba2	0.870605	3.04369	5.0138	0	6.99914	1.79616	0.4409	8.19703	0.890295	1.15797	5.96202	16.289	9.52913	12.1928	17.1935	9.85347	0.461644	6.6571	17.3658	12.6574	13.8516	7.39603	9.10002	16.6151	1.64283	3.22855	11.5617	5.83118	8.5235	5.50831	14.4308	14.2067	7.06632	2.67021	33.421	57.2917	29.3184	35.44	14.2074	48.0998	23.681	16.3299	44.0658	4.34341	24.1759	33.915	1.99374	0.552584	3.60803
Apbb1	4.35302	0.338188	0	2.35035	10.2021	5.16396	3.9681	4.37175	1.33544	1.15797	0	1.22936	4.6358	3.65783	14.3594	0.246337	6.00138	0	3.08103	7.96949	22.1626	17.6367	20.7544	1.66151	2.55551	2.76733	2.77482	130.184	4.76738	1.88856	3.94947	9.27174	0.642393	16.9113	35.4714	25.963	22.18	15.2914	14.4566	26.3223	14.6156	0.550446	43.7465	0.310243	27.7575	39.2218	1.29058	0.84885	1.52039
Apbb2	8.27075	17.5858	41.9576	43.2856	36.3006	28.5141	19.3996	74.8662	35.6118	68.3203	8.94303	0	3.73439	24.0807	19.0829	28.8214	23.0822	10.2075	6.16206	34.2219	12.3126	14.2231	10.6965	61.2386	29.3884	106.819	10.3285	18.9852	15.6023	13.8495	0.455708	1.64499	11.4025	103.604	99.648	49.3297	57.8719	67.6419	64.8056	25.7542	32.1913	0	71.8464	3.72292	7.76015	104.33	-0.984975	0.604239	-1.63011
Apc	1002.07	1058.87	794.292	661.819	625.059	599.02	738.654	831.726	562.221	660.623	553.722	764.355	339.701	604	833.222	754.529	734.476	560.528	979.488	706.941	694.736	1073.56	569.63	783.047	365.438	707.882	763.538	945.329	547.671	487.092	524.824	407.957	452.244	1236.31	552.985	210.993	228.938	373.11	923.481	499.935	403.502	793.743	207.077	814.699	339.954	2871.45	0.156223	0.177079	0.882219
Apeh	0	0	3.69438	0	0	0	0	1.45725	8.01265	9.84276	0.372626	0	12.7484	0	0	3.07921	0	0	6.72225	7.96949	0	0	4.15089	0	0	1.01469	0.770783	2.84778	0.72233	3.30498	7.74704	2.24316	1.12419	0	0	0	0.764828	3.59797	0	36.5483	0	0	8.46191	0	0	9.92834	0.780922	1.43358	0.544736
Apex1	34.3889	71.6958	59.374	68.5518	0.11863	42.8834	33.0675	1.27509	108.171	79.9	39.871	0	89.3678	17.2223	0	1.97069	24.9288	16.4208	19.6066	32.3467	4.3094	14.2231	0.15965	4.0351	18.9838	30.1638	58.7337	4.33948	17.7693	7.86901	10.0256	6.57995	12.5267	10.6809	0	0	0	0	0	0	0	0	0	0	0	112.911	-1.02579	0.772602	-1.32771
Aph1a	0	0.338188	12.9303	0.391725	5.45696	1.57164	0.293933	0	0.890295	0	1.4905	0.30734	2.06035	5.63916	0	2.3402	4.1548	0.443806	5.04169	2.34397	2.77033	0.568926	8.78072	0.474718	1.46029	0.461221	2.46651	0.271218	0.144466	0.786901	5.01279	1.3459	3.21196	6.2305	0.205037	19.0395	37.4765	9.35473	0.99701	6.05982	17.3907	9.1741	51.8891	4.96389	2.08927	9.57078	0.212633	0.895081	0.237557
Aph1b	0.435302	3.38188	15.0414	0	0.11863	0	0	0	9.3481	5.21087	0	1.69037	0	40.6934	10.2027	47.543	38.3165	0	0	0	23.7017	0	11.6544	0.237359	4.74595	0	84.0154	0	24.1258	23.2923	31.8996	7.47721	3.21196	0	0	0	0	0	0	14.5814	5.55023	0	0	0	0	50.8822	2.47409	1.30964	1.88915
Aph1c	0	0	0.263884	0	0	0	1.91057	1.82156	0.445147	0	0	0	0	25.6048	0	1.47802	0	27.516	0	0	0	0	0.638598	5.45925	7.30145	0	9.40355	6.64483	10.1126	11.6461	18.3802	18.0949	0	0	36.2915	32.7134	5.86368	0	0	0	18.1307	2.0183	0	6.67023	0	20.205	3.76255	1.52713	2.46381
Api5	280.77	338.526	147.511	175.688	204.992	37.2704	156.666	150.279	70.7784	193.96	302.2	63.1584	148.603	193.56	81.4328	308.044	116.796	112.727	69.1831	183.298	142.21	26.1706	82.6985	144.789	176.878	186.333	142.903	130.049	340.94	203.02	161.776	160.162	186.294	29.7284	44.0829	28.3862	92.2892	52.8902	75.2743	145.625	69.1928	7.88972	187.28	49.9492	200.869	689.696	-0.320701	0.326172	-0.983226
Apip	154.968	184.65	401.104	247.57	295.862	397.176	266.304	93.4462	84.578	170.801	38.7531	134.922	203.331	317.317	203.11	123.907	145.418	82.548	113.998	130.793	82.4942	109.803	210.897	405.884	480.801	522.287	326.812	439.237	562.551	618.032	848.073	855.692	897.262	179.616	134.504	150.412	94.3287	166.046	197.906	39.7676	204.248	143.116	384.618	168.927	131.624	1373.69	-0.372001	0.339162	-1.09683
Apitd1	307.759	351.039	155.428	235.622	63.5854	215.988	244.993	256.112	561.331	837.214	470.254	237.42	141.778	244.313	111.663	105.309	324.998	342.619	207.269	322.061	241.942	211.64	189.823	136.956	178.155	246.107	65.0541	471.24	641.574	406.985	400.568	442.053	516.002	292.477	192.735	404.331	169.537	102.003	58.3251	100.555	181.677	66.9709	627.938	185.526	252.802	1247.5	-0.342707	0.33148	-1.03387
Aplf	20.8945	0	11.347	1.17517	29.776	0	1.3227	0	12.9093	0	0	3.68808	14.9376	12.1928	0.755757	12.1937	0	3.99426	7.84262	0	0	0	21.872	11.8679	9.49189	16.5117	66.4415	2.84778	15.0245	0.15738	14.2789	13.7581	6.74512	0	0	0	25.2393	20.1486	0	20.6413	0	0.733928	45.6624	1.24097	12.2372	41.8254	-0.291538	1.05031	-0.277574
Aplp2	111.437	91.987	159.122	38.5849	154.812	28.065	27.9237	46.2677	202.987	75.2682	62.2286	13.523	15.0663	29.4151	42.1334	55.5489	23.5439	27.9598	11.2037	23.9085	51.405	26.7395	2.07544	32.9929	55.8561	38.0968	19.1154	25.9013	37.8501	17.9413	12.456	36.9374	17.6658	0.178014	3.69066	0	14.0218	4.13767	11.9641	35.2227	32.9314	0	100.425	53.517	30.4437	196.307	-1.47735	0.3969	-3.72222
Apmap	20.0239	0	10.8193	30.3587	11.1512	0	23.5147	10.2008	26.7088	41.687	0.745252	4.30276	1.54527	0.914459	0	4.55723	50.7809	0.887613	13.4445	0.937587	4.00158	1.13785	11.3351	0	0	0	0	0	0	0	0	1.3459	0	0	0	0	0	0	0	0	0	0	0	0	0	31.1636	-0.954863	1.23089	-0.775751
Apoa1bp	66.166	63.9175	50.9297	0	0	11.4505	53.9368	36.7956	101.048	149.957	45.0878	1.69037	1.15895	30.482	0	0	21.2356	2.21903	5.88197	28.5964	33.8596	11.3785	7.02458	2.13623	8.21414	4.15099	0	0	0	4.24927	0	5.0845	0	17.2674	0.205037	8.30816	0	0	5.73281	1.13622	0	0	0	0.310243	0	83.3171	-1.88672	1.02943	-1.83278
Apol7b	3.91772	7.10194	0	2.74207	0	9.42985	6.02563	0	16.0253	33.0022	19.0039	0.46101	0	0	26.4515	0	0	0	3.92131	4.68793	0	0	0.319299	0	0.730145	15.6815	0	3.25461	0	0	0.151903	0	4.01495	0	0	0	0	0	0	0	0	0	0	0	0	18.4197	-1.15013	1.49925	-0.767133
Apol7e	2.61181	6.76375	0.527769	2.54621	0.237259	4.04136	4.26203	9.47213	6.67721	5.78986	2.23576	3.68808	0.772633	6.85844	8.50226	1.23168	15.6959	16.4208	0.840281	6.09431	3.69377	23.8949	7.18423	0.237359	0.182536	1.56815	2.00404	0.949261	0.433398	0	1.06332	0.897265	0	0	0	0	0	0	0	0	0	0	0	0	0	17.8864	1.10584	0.704584	1.56949
Apom	4.35302	2.36731	4.22215	25.2662	1.30492	32.3309	17.0481	25.1376	16.9156	103.059	48.4414	26.4312	0	24.9952	5.47924	3.20238	28.622	6.21329	4.4815	34.6907	49.2503	43.2383	20.4351	0.949436	3.46819	20.386	0	17.0867	0	0	2.88615	0	0	0	0	0	0	0	0	0	0	0	0	0	0	67.2693	-0.114844	0.92874	-0.123656
Apopt1	3.48242	29.0841	14.5136	0	13.761	0	11.4634	2.73234	14.2447	9.26377	7.82515	3.84175	142.422	3.50542	0.377878	0	0	0	10.6436	0	2.46251	10.2407	4.78949	0.237359	0	0	3.5456	9.89944	255.271	0	0	0	0	0	0	0.173087	0	0	0	0	20.9059	0	1.59659	0	0	19.5668	-1.41512	1.20397	-1.17538
Appbp2	158.45	237.408	162.553	115.167	8.65996	106.423	117.132	214.944	352.557	446.398	215.378	115.406	66.5752	30.7868	11.3364	56.6575	37.3932	88.3175	18.4862	195.956	105.58	80.2185	67.0528	27.0589	20.8091	85.5104	26.0525	14.5101	194.307	23.2923	65.4701	49.6487	26.8199	0	0	35.4828	47.1644	73.2187	23.1805	57.947	48.657	11.1924	70.7288	9.46242	16.7142	418.883	-1.18388	0.453916	-2.60815
Appl1	88.3664	360.17	180.233	172.946	215.669	117.424	77.1575	78.1451	106.39	28.3703	90.5482	178.257	119.114	78.491	183.838	62.0769	106.64	102.519	52.6576	132.2	180.687	101.838	56.8352	375.502	138.18	166.685	216.898	389.468	252.527	183.191	180.612	125.169	192.718	195.638	155.213	122.718	126.197	139.062	128.116	39.1995	62.7176	18.8986	181.053	134.335	110.134	663.568	-0.0815203	0.334738	-0.243534
Aprt	1.30591	4.39644	0.791653	24.0911	3.08437	1.1226	15.4315	17.6692	34.7215	60.7935	52.9129	7.06882	0	6.40121	4.91242	0.246337	11.5411	7.98852	7.00234	4.21914	11.6969	6.82711	7.50353	2.13623	0.365073	0.922442	0	0	0	0	1.67093	2.39271	1.12419	0	0	0	0	51.2711	0.249252	0	0	0	0	0	0.895402	33.8188	-1.42666	0.829676	-1.71954
Aptx	25.6828	29.4223	6.59711	0	0	1.57164	8.67103	19.1264	7.12236	0	16.7682	0	5.15088	0	41.3777	0	24.9288	0	0	13.1262	0.307814	0	0.798248	0	33.4042	0	0	0	0.288932	7.55425	0	8.37448	3.85436	0	0	0	0	0	0	0	0	0	0	0	0	31.0234	-0.258721	1.45885	-0.177345
Aqp11	0	9.46925	0	0	4.15203	19.9823	8.52406	32.4238	0	11.0007	26.4565	15.828	9.40036	0	0	0	0	10.2075	0	1.87517	8.31098	0	0	0	0	0	0	0	0	0	0	3.28997	0	0	0	0	0	0	0	0	0	0	0	0	0	19.3184	-1.05889	1.71689	-0.616752
Aqp9	470.997	409.545	231.954	19.5862	86.2437	4.71492	85.8285	798.938	35.1667	320.758	326.048	42.2593	100.185	69.0416	101.271	192.512	1.84658	46.1559	130.244	76.4133	217.317	244.069	124.527	145.264	210.464	126.006	166.489	55.3284	61.5425	36.1975	72.9133	48.0037	65.8453	0.356028	142.091	48.1181	19.6306	10.7939	0.498505	22.3456	41.6267	135.226	35.1249	35.2126	0	618.405	-0.975113	0.537459	-1.8143
Aqr	112.743	77.1068	249.899	37.018	53.0274	189.944	157.254	292.543	147.344	189.907	108.434	0	11.5895	42.3699	124.322	244.982	146.341	44.8244	49.5766	138.763	148.982	152.472	113.351	136.007	157.894	76.9317	111.764	114.589	8.5235	1.88856	25.2159	35.8906	1.12419	0	0	0	0	0	0	0	0	0	0	0	7.16322	428.312	-0.423065	0.61483	-0.688101
Arap2	742.626	1073.07	567.088	690.023	584.369	588.692	938.529	822.618	678.405	952.432	465.41	656.325	538.911	691.331	595.914	445.13	981.918	488.631	641.134	699.909	651.95	990.499	464.74	603.129	355.216	518.597	677.981	439.779	338.773	471.983	354.237	271.273	227.407	1113.3	743.669	120.988	575.15	551.209	724.328	410.742	444.388	774.294	301.116	1148.37	355.475	2521.08	0.0298571	0.171768	0.173822
Arcn1	228.969	29.7605	2.90273	63.0677	38.1987	0	59.5215	62.6618	205.658	357.234	76.761	57.6263	32.4506	2.43856	38.7325	41.2614	30.0069	29.735	2.24075	69.3814	67.4113	75.6671	72.9598	7.59549	97.8395	48.8894	34.9936	79.3311	72.233	82.9394	41.7733	91.5211	32.6014	3.91631	0	15.4047	20.1405	0.539696	36.1416	0.378739	44.4018	0	0	0	1.19387	269.324	-1.0866	0.595624	-1.82431
Arel1	72.2602	23.6731	27.9717	47.2028	5.33833	32.1064	32.9205	65.212	16.4705	63.1095	103.217	30.734	55.7583	73.9187	6.80181	26.6044	17.5425	28.8474	53.778	35.6283	36.6299	24.4638	5.10879	49.608	41.0707	30.3483	40.6973	21.9686	30.4823	40.6041	19.7474	13.459	32.2802	68.7135	9.63674	34.7904	50.9885	35.9797	56.5803	0.568108	72.708	99.6307	39.4357	114.17	26.2651	151.338	-0.0777273	0.396665	-0.195952
Arf1	117.096	52.7573	93.1512	94.4056	150.66	116.751	145.203	143.721	147.344	202.066	162.465	146.294	214.663	162.316	190.451	236.237	137.57	177.523	138.646	138.294	197.617	198.555	139.055	133.633	227.258	85.3259	291.356	111.877	343.396	410.133	191.398	293.854	181.476	82.2426	9.63674	262.746	108.606	108.119	131.855	201.11	318.953	300.727	151.516	196.074	496.351	754.081	0.626985	0.242329	2.58732
Arf2	65.7307	107.882	59.6379	102.632	1.06767	71.6219	53.4959	131.153	39.173	96.6906	113.651	0	24.9818	15.6982	0	11.701	120.489	3.10664	19.0464	15.939	34.783	18.2056	0	36.7906	0	0	24.8192	0	0.288932	5.19355	0.455708	0.897265	0	0.178014	0	0	19.6306	0	0	0	0	0	0	0	0	135.711	-1.54395	0.990817	-1.55826
Arf3	105.343	12.8511	55.1518	120.259	127.408	200.946	91.1193	219.681	87.2489	138.378	185.568	178.411	391.21	164.45	382.791	145.831	213.28	280.929	223.795	279.87	377.688	145.645	387.948	277.473	243.686	172.404	367.818	211.278	247.326	215.611	379.757	185.136	176.497	557.006	672.931	614.631	662.596	841.746	629.861	755.016	332.459	1156.49	478.497	1219.1	388.605	917.591	1.21988	0.300621	4.05786
Arf4	58.3305	333.453	155.164	96.5601	38.5546	58.5998	52.0262	41.7138	170.937	62.5305	465.037	36.2661	24.0804	37.3404	44.9675	0	87.7124	4.88187	11.7639	56.724	72.9519	13.0853	4.31054	7.59549	32.8565	1.10693	164.639	0.271218	35.972	69.5621	31.5958	7.92585	22.6443	36.1369	15.5828	0	6.11862	11.3336	110.668	60.0301	2.22009	0.183482	0	33.8165	0	271.299	-1.79426	0.680535	-2.63655
Arf5	21.7651	11.4984	45.3881	27.8124	31.0809	34.3516	26.307	33.3346	46.7405	25.4754	27.2017	57.9336	41.8509	47.7043	37.9768	52.9624	20.3124	68.79	34.1714	11.7198	21.8548	34.1355	81.5809	44.1488	25.3726	27.581	43.6263	42.4455	33.5161	11.4888	15.3422	18.8426	17.5052	96.8397	75.8637	64.0421	153.985	187.454	89.9802	211.336	120.07	356.689	34.4863	109.826	36.7115	144.52	0.566497	0.324063	1.74811
Arf6	518.01	622.603	344.369	251.095	196.332	237.542	368.004	466.502	689.088	723.153	501.182	259.702	125.166	211.088	169.101	319.622	639.839	300.013	184.862	598.18	399.543	403.937	76.9511	34.417	83.2366	175.633	113.151	122.997	65.732	40.4467	67.2929	94.2129	90.2562	71.9177	56.7952	41.0216	68.8345	41.9164	52.0938	102.828	33.3014	118.162	90.2071	36.1433	65.9613	1129.75	-0.274314	0.266332	-1.02997
Arfgef1	1397.32	761.937	980.067	1289.75	686.509	746.979	890.912	1016.07	630.329	898.007	665.51	1023.13	449.157	861.572	680.748	966.256	1092.25	855.659	1043.07	902.427	788.928	1307.96	706.13	603.841	467.111	776.788	528.295	445.068	680.724	705.536	462.24	341.858	476.816	1167.6	1747.53	456.084	542.008	939.251	901.297	524.932	764.636	1376.66	789.672	1154.26	347.714	3281.66	0.160635	0.171372	0.93735
Arfgef2	82.2722	38.8916	43.8048	38.5849	62.8737	143.693	59.5215	92.5354	133.099	58.4776	66.7001	29.1973	26.7846	53.3434	51.5804	159.996	25.3904	141.13	30.2501	56.724	89.5739	36.9802	145.441	55.0673	43.8087	31.9165	78.1574	60.7527	106.616	50.9912	39.6466	26.4693	35.8134	44.6816	0	14.02	70.3641	48.3927	86.9891	74.9903	46.9919	127.703	7.98293	76.6301	25.3697	278.404	-0.0714999	0.353335	-0.202357
Arfgef3	6.96484	31.4515	20.3191	19.978	9.37173	7.40917	10.7286	7.83272	0	23.1594	28.6922	84.8258	7.21124	6.85844	0	6.89743	11.5411	42.6054	0.840281	14.0638	17.5454	0	13.0913	32.0435	13.3252	21.9541	15.5698	9.357	7.51223	13.2199	10.0256	8.37448	6.26333	68.0014	17.0181	0.692347	13.0021	8.81503	6.72982	5.68108	36.0765	0.366964	0	0	15.5203	64.8801	0.444454	0.668733	0.664621
Arfip1	539.775	438.968	426.701	628.13	452.216	329.596	435.021	312.398	430.458	151.115	508.262	30.1193	203.202	71.785	20.5944	19.4606	6.46302	53.2568	17.3658	6.56311	81.8786	77.3739	126.921	62.4254	291.876	41.0487	21.1195	293.051	345.274	304.216	178.942	317.034	130.566	280.55	262.242	428.39	124.922	153.813	283.151	494.633	308.963	402.376	399.466	356.625	784.969	914.603	-2.77117	0.46751	-5.9275
Arfip2	0	0	0	0	2.60985	0	0	0.364313	0.445147	12.7377	0	0	0	0	9.82484	0	0	35.9483	1.12037	0.937587	0.615628	17.6367	1.43685	9.01964	0.730145	5.25792	2.46651	6.50922	0	21.5611	0	0.299088	6.74512	0	0.205037	10.039	2.29448	13.8522	30.4088	0	0.925038	0.91741	8.78123	22.6478	34.6222	17.7778	2.3557	1.44231	1.63328
Arfrp1	32.6477	52.7573	18.7358	37.018	2.37259	23.3501	90.9723	62.4796	62.7658	81.058	71.5442	0	0	0	12.6589	10.962	48.011	0	13.7246	37.9723	23.7017	10.2407	1.11755	0	13.1426	0	15.724	0	0	0	0.303806	0.448633	0	0	0	0.173087	0	0	0	0	0	0	0	0	19.9973	82.5123	-1.64225	1.08698	-1.51084
Arg1	15.6709	37.2006	0	0	0	4.26588	6.02563	12.0223	12.9093	0	35.7721	0	0	0	33.2533	0	0	20.4151	0.280094	4.68793	0	0	0	0	0	0	0	0	0	0	0	0	0	0	0	0	0	0	0	0	0	0	0	0	0	21.199	-0.820803	1.77506	-0.462409
Arg2	1102.19	1225.59	1080.87	1382.79	252.444	205.211	582.87	159.205	393.956	371.709	326.421	245.411	69.6657	282.568	217.469	51.238	239.132	324.866	285.415	277.995	117.893	677.59	584.637	110.847	120.291	228.304	15.1073	168.155	28.3153	31.3187	7.44324	61.0141	7.06632	139.029	64.7917	0.51926	13.0021	0.179899	0	29.5416	30.7113	0.183482	27.7806	0	53.7241	1344.52	-1.18626	0.531197	-2.23318
Arglu1	283.382	824.84	265.468	286.938	297.167	100.81	322.151	937.012	458.502	598.092	2224.21	369.884	185.045	423.699	607.628	452.151	470.877	287.587	422.381	395.662	415.857	348.751	48.8528	306.668	143.839	522.748	319.104	638.31	186.65	284.229	249.273	241.065	416.913	118.379	95.9573	74.2542	121.098	55.5887	106.68	53.2128	99.5341	61.8334	85.4174	97.4164	81.1831	1758.9	-0.367838	0.363368	-1.0123
Arhgap1	70.519	63.2411	12.6665	58.1711	34.9957	19.7578	11.3164	103.465	173.162	93.7957	112.533	21.0528	381.037	62.1832	75.3867	4.92673	45.2412	37.7235	72.2642	36.5659	55.4065	30.722	7.50353	15.903	25.0075	27.1198	32.2187	13.5609	17.1915	30.3744	4.25328	6.87904	21.8414	16.0213	3.8957	0.692347	2.29448	66.3826	3.73879	40.7144	36.4465	17.4308	13.8903	2.32683	78.4969	222.443	0.447967	0.505904	0.885479
Arhgap10	52.6716	41.2589	33.7772	53.4704	33.6908	0.44904	35.8599	12.9331	82.7974	57.3196	4.47151	47.945	52.1527	15.8506	26.8294	24.141	68.785	95.4184	43.9747	85.3204	30.4736	40.3937	96.4283	69.5462	25.0075	65.2166	53.4923	43.5304	20.3697	12.1183	48.457	55.6305	38.383	193.857	29.3203	69.5809	69.0894	127.908	87.7369	49.9935	112.3	113.575	102.82	165.67	49.2471	187.166	0.574221	0.44017	1.30454
Arhgap11a	235.063	235.717	295.551	132.403	157.659	206.334	217.217	390.907	234.148	233.331	464.665	175.491	154.398	174.662	183.46	277.252	250.673	197.05	333.031	287.37	392.771	290.152	212.972	229.051	111.895	239.558	154.773	151.339	145.333	190.43	188.663	118.439	272.053	100.756	72.173	105.064	85.6607	196.989	180.957	216.828	73.263	67.7048	69.4515	199.797	168.037	946.901	0.129188	0.202222	0.638841
Arhgap12	365.654	633.764	160.442	258.538	258.968	114.954	354.484	124.048	505.242	183.539	231.773	372.957	212.989	217.336	354.072	335.634	409.94	360.371	265.529	520.83	393.079	392.559	319.299	291.002	186.735	696.905	256.362	246.944	352.497	348.125	375.959	232.392	498.979	347.84	331.135	201.3	252.393	573.337	272.184	400.327	587.399	223.481	247.79	106.879	200.869	1386.66	0.434194	0.256545	1.69247
Arhgap15	5.22363	103.824	72.5682	30.3587	56.2304	14.1448	37.7704	25.1376	29.8249	39.371	0	0	43.6537	8.99218	90.124	31.1616	71.0932	25.7408	34.4515	14.5326	0	84.201	14.0492	6.64605	20.9917	12.5452	11.4076	83.6706	50.7076	125.275	9.26607	30.3575	57.9759	12.639	97.5976	106.448	36.9667	88.69	0.747757	42.6081	28.3062	2.20178	34.0073	43.2789	0.298467	159.601	0.102658	0.710098	0.144568
Arhgap17	0	0	16.3608	9.00966	1.42355	0	0.734833	28.9629	17.3608	0	11.924	0	3.86316	0.30482	8.88014	2.58654	13.3877	23.9655	12.044	8.90708	5.23284	5.12033	14.8474	0	0.182536	1.01469	0	0	10.6905	8.18377	9.41797	5.23405	1.44538	0	0	0.173087	9.17793	35.9797	7.72683	27.8373	27.0111	0	38.6374	8.06633	7.16322	27.514	0.162786	1.03911	0.15666
Arhgap18	0.435302	0	63.0684	0	15.5405	414.24	14.6967	14.7547	6.67721	7.52682	0	55.3212	28.7162	29.7199	1.88939	74.64	27.237	28.4036	11.4838	35.1595	45.5565	0.568926	63.3809	84.2624	22.452	28.8724	41.4681	35.6651	31.3491	59.9619	18.2283	70.2858	28.9077	92.2114	0	35.1366	26.0041	0	82.0041	66.0899	1.48006	49.3566	59.2334	48.8633	3.88008	129.594	1.26693	0.709767	1.78499
Arhgap19	19.5886	48.699	3.4305	2.74207	31.4368	28.5141	12.7861	4.1896	32.0506	115.218	0.372626	3.0734	5.92352	12.0404	2.64515	13.0558	40.6247	4.43806	29.1297	32.3467	40.9393	1.70678	5.90703	14.7163	0.730145	0.0922442	0.46247	8.13653	9.82369	22.6628	4.40518	24.2262	3.21196	0	0	26.1361	0	14.212	2.99103	15.5283	3.88516	0	32.73	13.4956	38.2038	69.2394	-0.498737	0.706942	-0.705484
Arhgap20	11.7532	22.3204	16.3608	8.03035	12.812	19.3087	27.9237	0.364313	15.135	0	0	45.179	35.2836	19.2036	0	4.18772	2.30822	19.9713	9.80328	7.0319	15.6985	16.4988	1.5965	21.837	26.4678	15.0358	14.0283	0.542435	10.835	21.4037	18.8359	15.7021	15.7386	37.561	51.4643	36.3482	8.15816	64.2238	21.9342	14.9602	20.1658	7.33928	26.8227	0	0	62.194	0.555646	0.711043	0.781452
Arhgap20os	323.43	376.403	493.728	365.087	347.822	630.677	651.797	357.573	477.198	235.647	300.337	839.346	592.995	624.575	396.772	494.644	592.29	907.584	728.524	471.137	415.857	560.392	494.435	351.054	644.718	591.47	348.548	1372.77	552.871	778.56	914.303	1080.76	1357.38	885.087	925.332	739.427	844.115	558.045	467.348	381.579	735.59	248.251	918.995	372.137	549.18	2601.31	0.696408	0.25766	2.70282
Arhgap21	388.725	320.264	422.215	413.269	261.222	183.882	429.436	383.621	319.171	152.852	269.036	236.805	133.022	208.497	194.041	332.431	226.206	225.454	298.3	270.494	418.012	394.834	247.457	219.32	145.481	140.765	313.092	167.07	145.766	164.62	74.5843	175.116	107.922	830.97	114.206	129.988	174.891	228.291	381.107	166.834	320.433	276.14	106.652	567.9	206.241	1046.24	-0.122114	0.220687	-0.553335
Arhgap22	22.2004	0.338188	30.3467	53.8621	68.212	0	0.587867	31.513	14.2447	30.6863	0.372626	5.53212	0.772633	9.14459	1.13364	28.8214	0	0	6.72225	11.251	0	21.6192	0	13.5295	0.730145	12.7297	0.770783	15.4594	0	0	0.151903	0	0	0	0	0	0	0	0	0	0	0	0	0	0	46.3316	-1.46693	1.16112	-1.26337
Arhgap26	32.2124	4.05825	11.8748	3.1338	25.3867	23.7991	29.3933	0	6.67721	2.89493	1.11788	4.30276	45.0702	13.5645	4.72348	5.29624	12.926	24.4094	6.16206	0.468793	46.4799	1.13785	23.3088	67.8846	44.5389	42.6168	38.6933	105.775	61.3981	98.52	28.2539	30.6566	38.7042	10.3248	1.02518	27.867	2.03954	42.8159	0	54.7278	17.3907	0	0	0	18.505	120.277	0.348424	0.63753	0.546521
Arhgap28	19.5886	45.3171	86.5541	40.7394	10.0835	42.6588	137.708	78.5094	18.251	26.0544	59.6202	133.539	60.2653	94.1892	119.976	83.385	29.0836	71.009	42.014	99.853	85.5723	85.9078	285.932	334.913	164.648	314.829	237.247	181.851	261.195	409.661	260.361	273.217	296.304	47.3518	171.616	117.872	107.586	78.9755	21.1865	77.4521	105.084	32.2928	7.50396	66.7023	146.846	608.57	0.837368	0.327058	2.5603
Arhgap29	48.7539	285.769	259.926	400.147	40.0968	134.937	95.2344	146.454	398.407	278.492	513.479	180.87	176.547	335.302	177.414	206.677	276.987	235.217	220.154	215.645	236.401	145.076	102.335	337.524	86.3397	28.9647	91.1066	169.375	92.8917	91.9101	186.233	88.0816	111.455	11.2149	19.4785	234.706	136.904	59.3665	85.9921	60.5982	59.2024	211.371	153.751	58.7911	74.0199	790.8	0.106657	0.342228	0.311656
Arhgap32	0	0.338188	7.65265	21.7407	2.72848	0	10.2877	19.6729	30.7152	0	0	8.60552	18.1569	0.914459	0	0.615842	5.07809	31.9541	7.84262	28.1276	1.23126	0	16.1246	0	4.74595	7.47178	0.616626	0	19.6474	16.9971	15.646	7.62676	0	0	0	0	4.33402	1.07939	7.47757	0.946847	11.8405	0.183482	0	0	0.596935	36.4031	0.341008	1.10636	0.308224
Arhgap35	17.8474	68.9903	14.2498	25.658	22.1837	12.3486	26.8949	64.8477	21.8122	11.0007	78.2515	5.53212	6.69615	2.13374	7.36863	2.83287	57.2439	10.2075	1.68056	4.68793	18.7767	39.8248	14.5281	31.094	10.9522	21.7696	0.616626	20.6125	13.2909	15.1085	9.87368	10.6176	6.42393	0	0	2.42321	1.7846	18.1698	32.9013	40.9038	1.48006	13.3942	14.6886	2.94731	10.7448	81.5392	-1.11838	0.528913	-2.11448
Arhgap39	2.17651	1.35275	9.76372	5.09242	0.711777	9.65437	3.67417	6.55763	5.34177	26.6333	7.82515	0	1.54527	2.89579	3.40091	1.47802	6.92467	19.9713	6.72225	8.43828	13.5438	18.7745	5.42808	0.474718	1.64283	2.02937	2.62066	6.50922	1.44466	2.20332	3.18996	1.94408	2.24837	30.6184	25.0145	27.1746	2.29448	7.91554	0	24.2393	31.2663	15.0455	39.9147	19.5453	12.2372	23.2696	0.268309	0.598534	0.448277
Arhgap42	254.217	52.4191	131.414	65.8097	170.233	131.344	79.215	105.833	125.532	77.0051	14.905	192.088	142.036	248.885	190.073	211.111	183.734	39.4988	177.019	128.918	166.22	225.863	112.234	126.275	140.37	353.019	75.2284	121.777	173.793	101.195	121.067	231.494	214.399	122.118	163.004	89.832	174.126	185.475	157.528	87.1099	126.36	371.918	99.7867	39.8663	219.672	636.691	0.801303	0.333708	2.40121
Arhgap44	32.6477	44.3026	44.5965	51.3159	64.2972	15.9409	35.125	31.1487	30.27	23.7384	21.2397	4.45643	31.2916	36.8832	20.4054	28.6982	3.23151	18.1961	33.0511	20.1581	25.8564	50.6344	24.9053	6.88341	10.222	28.9647	8.63277	3.93265	38.8614	13.0626	12.1522	5.0845	7.70871	0.178014	6.76622	58.1571	56.0874	27.3446	69.7907	20.4519	43.1068	135.043	45.0237	44.5199	13.7295	103.777	-0.382124	0.413092	-0.925034
Arhgap5	0	11.1602	27.444	62.8718	6.05011	27.3915	27.4828	46.632	35.6118	71.2153	70.0537	61.929	0.128772	3.50542	1.32257	0.123168	18.0041	0	26.889	2.81276	12.9282	31.2909	17.4018	58.865	84.8794	108.387	3.08313	0.949261	2.31146	10.8592	27.6463	22.1325	0.321196	0	28.0901	52.9645	30.0832	13.1326	126.371	0	5.36522	0.366964	3.19317	0	0	110.128	-1.05445	0.832068	-1.26726
Arhgap8	20.0239	0	8.4443	0	15.5405	0	18.9587	27.3234	1.33544	15.6326	32.0459	0	0	4.57229	60.8384	13.918	43.8562	62.5767	28.5696	22.5021	11.0813	73.3914	36.2404	15.903	27.7455	33.0234	0	4.47509	0	0	9.11417	6.28086	1.28479	0	0	0	0	0	0	0	0	0	0	0	0	74.4948	1.35898	1.02831	1.32157
Arhgdia	6.96484	1.35275	4.74992	12.3393	9.49036	3.14328	10.2877	3.09666	24.9283	15.6326	23.4754	9.2202	242.478	2.28615	3.40091	4.55723	7.38631	54.1444	13.1644	30.0028	16.3141	7.96496	55.0791	18.2766	11.6823	21.3084	6.47458	26.3081	7.07884	15.4233	51.1912	10.4681	28.9077	122.118	141.27	96.4093	156.025	210.301	123.38	77.0734	99.3491	135.226	18.3607	233.458	71.3337	102.305	2.08264	0.629191	3.31002
Arhgef1	0	0	1.05554	0	0	1.57164	0.8818	0	0.445147	0.578986	4.09889	0	1.93158	0.762049	0	0	0	0.443806	3.36112	0	0.615628	1.70678	2.71404	3.08567	0.182536	0.922442	2.31235	2.71218	2.45592	1.5738	6.07611	1.3459	1.92718	0	0	1.38469	17.3361	6.47635	0	0	9.25038	0	0	0	0	5.73104	0.293017	1.02809	0.285012
Arhgef11	0	0	1.58331	7.05104	11.863	3.59232	0.8818	11.8402	8.01265	18.5275	13.7872	13.062	1.03018	25.1476	3.40091	2.95604	0.461644	15.5332	23.5279	5.15673	7.07972	11.9474	8.78072	30.1446	2.73805	13.5599	0.616626	10.1707	19.9363	3.46237	0.151903	10.6176	3.69376	3.7383	54.7449	41.887	20.6503	17.81	5.73281	31.8141	12.3955	47.7053	8.30225	0.155122	0	37.3879	0.741746	0.724826	1.02334
Arhgef12	112.308	165.712	145.136	151.01	75.567	122.813	127.861	239.536	199.426	230.436	152.404	155.053	95.5489	93.4272	138.303	216.776	167.577	158.439	126.322	162.671	165.604	400.524	202.915	115.356	144.204	162.995	133.191	116.895	101.704	85.7722	96.0026	80.0062	77.7295	117.845	123.637	66.8115	175.655	105.6	178.216	208.685	126.545	248.618	48.3766	327.927	65.0659	614.756	0.299659	0.209142	1.4328
Arhgef15	0	0.676375	0	2.54621	0.237259	48.2718	0	0	0	0	0	0.15367	1.80281	0.609639	0	2.3402	0	25.7408	4.2014	0	12.6204	0	1.2772	0	6.93638	0	27.2857	8.00092	3.46718	10.3871	5.1647	16.8985	2.89077	23.1418	4.10074	32.1941	0	6.11655	2.24327	31.4353	0	24.0361	1.11761	0	0	24.5333	-0.131067	1.39478	-0.0939696
Arhgef16	0	0	1.84719	0	3.203	0	6.1726	1.63941	13.3544	0	1.11788	0	10.3018	4.7247	1.51151	0.369505	0	9.76374	10.6436	1.87517	4.00158	8.53388	0	1.42415	1.82536	0	2.46651	0	1.73359	0.15738	4.10138	4.18724	1.60598	0	0	0.346173	10.7076	27.3446	6.48056	50.5616	19.7958	32.1093	16.4448	15.5122	0	12.4534	1.14257	1.08516	1.05291
Arhgef18	0.435302	0	35.0966	0	0	11.226	0.587867	0	10.2384	17.9486	0.372626	0.61468	30.9053	0	5.2903	6.40476	15.2343	5.76948	21.5672	3.75035	0	21.0502	3.19299	0.474718	0.182536	0.553465	11.7159	7.86531	4.62291	4.09189	16.2536	10.0195	6.10273	26.1681	0	39.4638	14.2768	45.3344	38.3849	1.51496	22.5709	42.0174	3.03351	0	11.0433	32.3653	0.763869	1.01529	0.752364
Arhgef26	721.731	171.461	217.969	158.257	88.9722	25.3708	83.771	124.048	323.622	217.12	58.5023	112.947	20.8611	52.7338	26.6404	154.453	246.518	150.007	57.4192	235.334	127.435	424.418	114.309	59.1024	25.19	62.5416	56.113	46.6494	1.58913	40.132	26.7349	42.321	54.6034	1.06809	13.9425	0.865434	9.94276	47.3133	44.1177	64.3856	1.85008	35.2285	49.1749	3.72292	57.3057	514.303	-0.291745	0.475124	-0.614039
Arhgef3	12.6238	9.13107	0	9.79311	0	0	12.4922	0.910782	35.6118	4.0529	22.7302	5.22478	5.92352	8.68736	17.0045	0	3.69316	21.7465	15.4052	0.937587	0	0	0	1.18679	28.2931	0.830198	22.0444	1.62731	13.0019	0	2.12664	1.04681	1.60598	0	0	0	0	12.0532	0	0	34.5964	0	0	0	0.298467	32.1946	-0.145211	1.06776	-0.135996
Arhgef39	88.3664	44.979	85.4986	52.4911	101.191	156.94	103.758	77.4164	71.6687	79.9	80.1146	86.8236	109.714	98.9139	103.917	79.5668	89.0974	135.805	71.4239	61.8807	86.8036	114.923	148.314	105.387	133.982	47.0445	67.6748	122.455	155.879	85.7722	73.6729	100.344	97.0013	101.646	176.947	127.911	140.218	94.2669	99.9503	99.6083	138.386	146.235	199.893	125.959	102.374	404.289	0.285442	0.228665	1.2483
Arhgef7	24.8122	12.8511	14.5136	53.6663	0.474518	0	12.4922	2.18588	6.23206	36.4761	30.1827	15.828	25.3681	16.1554	0.944696	50.9917	20.774	18.6399	32.771	16.8766	29.858	29.5841	7.66318	12.8174	1.64283	1.19917	8.78693	5.01752	15.7468	18.7282	11.8484	13.7581	11.4025	129.95	89.8062	76.8505	8.66805	36.1596	34.8953	12.6878	14.8006	19.9995	24.1085	13.1853	42.6808	69.8495	0.641827	0.599382	1.07081
Arid1a	701.272	539.748	697.183	551.352	430.269	423.894	653.12	639.915	562.666	714.469	762.021	464.698	504.915	383.311	401.118	544.158	499.961	298.238	347.316	564.427	689.196	716.846	386.512	427.246	358.319	305.697	667.806	318.952	539.147	413.91	291.046	282.639	70.0208	100.044	125.073	202.511	142.258	209.042	167.996	218.532	236.07	267.517	76.1572	193.592	211.315	2013.32	-0.130467	0.211369	-0.617248
Arid1b	69.2131	180.592	197.122	178.431	146.033	183.433	209.28	191.082	117.074	110.007	96.5102	253.709	116.539	295.218	227.105	144.6	100.177	212.139	138.086	174.86	168.682	157.023	54.6001	105.387	82.3239	87.4475	120.859	85.1623	34.2384	93.956	31.5958	37.087	30.9954	52.3362	141.475	212.031	137.414	153.274	243.27	138.618	119.515	245.132	163.012	270.222	145.652	559.262	0.400645	0.268071	1.49455
Arid2	439.22	432.542	342.258	452.638	433.591	255.953	395.781	304.019	445.147	181.802	497.456	261.085	285.23	393.827	286.621	228.724	274.217	330.192	210.63	250.336	285.651	514.878	333.668	349.63	225.615	317.32	282.723	458.764	196.185	196.883	291.957	232.093	165.095	301.556	422.376	128.084	299.048	414.127	338.485	346.357	291.757	333.57	253.059	688.895	159.979	1332.24	-0.171904	0.189108	-0.909026
Arid3a	6.09423	2.36731	1.84719	4.30897	0.711777	36.3723	0	16.7584	4.45147	6.94783	15.6503	2.61239	5.5372	2.59097	0	2.09386	16.6192	2.66284	8.963	0	6.4641	2.84463	0	0	2.19044	0.184488	0	0	0.72233	0	0.151903	0	0.642393	0	0	0	0	0	1.24626	6.8173	0	8.62365	11.9744	0	0	18.1172	-0.807963	0.932542	-0.866409
Arid3b	4.35302	3.72006	6.33323	21.5449	20.0484	0	10.2877	16.0298	0	6.36884	17.5134	19.3624	21.7625	19.356	34.198	35.103	1.38493	31.0664	10.9237	8.90708	32.9361	10.8096	26.1825	2.61095	7.66653	28.9647	4.77886	19.6633	15.6023	9.28543	10.937	10.3186	4.65735	7.29858	112.36	114.757	57.8719	32.2018	52.343	9.2791	6.10525	39.9991	0.638635	37.6946	40.2931	61.5464	1.24679	0.575023	2.16825
Arid4a	386.113	270.212	409.021	234.839	180.08	80.8273	308.336	348.465	243.941	530.93	172.526	79.6011	65.2874	147.38	181.004	116.887	496.729	85.6546	127.723	332.843	225.32	228.708	81.7406	305.481	62.2449	178.216	355.177	155.272	20.0808	5.50831	32.5072	74.1739	24.4109	30.6184	4.30578	16.4432	24.7294	8.45523	28.1655	6.43856	14.4306	2.75223	15.1676	15.9775	6.86475	790.442	-0.455717	0.442729	-1.02934
Arid4b	330.395	576.948	389.493	280.867	20.7602	146.612	115.81	224.963	199.871	146.483	198.61	53.3235	31.0341	10.9735	73.1195	28.2056	42.0096	5.32568	54.0581	47.8169	4.61721	55.1858	2.87369	107.049	8.57921	48.4282	2.46651	60.2103	2.02252	0	0.911417	21.8335	42.8797	0	3.8957	19.3857	0	0	4.23729	42.4188	5.55023	44.0357	56.1999	0	0	388.642	-2.49794	0.637857	-3.91614
Arid5a	1.30591	0	11.0831	32.1214	4.98244	7.18465	6.31957	8.19703	14.2447	8.1058	14.1598	2.45872	0	0	0.944696	9.23763	0	10.2075	5.60187	4.21914	3.07814	2.84463	2.07544	0	0	0.276733	0.154157	0.949261	0	0	0	1.49544	0	0	0	0	0	0	0	0	0	0	0	0	0	17.9071	-1.30811	0.95078	-1.37583
Arid5b	45.7068	157.595	172.844	190.378	49.2313	93.8494	101.407	61.751	24.038	18.5275	0.372626	136.92	257.802	182.587	150.962	33.8713	131.569	82.9918	70.5836	124.23	54.7909	65.4264	251.129	159.268	48.1896	207.549	98.5061	185.106	158.768	86.087	101.167	92.2688	164.453	373.83	316.987	165.644	365.333	412.328	248.006	344.463	141.346	279.26	279.403	247.729	256.682	494.603	0.658074	0.462675	1.42233
Arih1	379.584	310.118	512.2	362.737	504.294	524.03	316.713	398.194	193.639	218.278	297.728	353.441	358.63	304.667	226.538	443.16	426.098	348.388	389.89	408.319	324.744	443.193	344.204	474.243	328.748	343.517	284.111	673.84	671.478	327.98	298.945	413.789	260.811	233.555	15.3778	67.5038	260.041	276.504	302.842	237.469	217.754	239.444	201.489	321.412	467.997	1608.57	0.130913	0.209923	0.623625
Arih2	123.191	96.0453	26.9162	53.2745	41.8762	93.8494	83.624	69.4016	318.726	426.134	215.378	31.8097	14.68	39.0169	59.138	108.635	77.0946	59.0263	56.2988	73.1318	161.602	91.0281	49.3317	58.1529	31.3963	26.6586	115.926	59.5322	15.1689	12.7478	26.2792	23.7775	27.6229	0.178014	60.896	15.0585	40.5359	24.6461	10.9671	6.8173	1.29505	20.183	1.59659	0.620487	39.9946	325.321	-0.780255	0.402745	-1.93734
Arl1	37.8713	201.222	179.178	205.068	58.9589	75.6633	135.503	94.7213	136.215	194.539	43.5973	35.3441	47.3881	125.738	64.2393	71.8072	115.873	28.8474	34.7316	105.01	65.8722	128.577	35.1229	84.9745	3.46819	21.6774	38.8475	57.9049	18.0583	31.7908	21.5702	14.6553	44.6463	24.3879	0.410074	25.7899	36.9667	22.8471	54.8355	101.313	32.7463	14.1281	4.47044	39.2458	3.58161	309.396	-0.570904	0.371732	-1.53579
Arl13b	0	24.3495	93.4151	52.2952	21.4719	24.9217	12.3452	0.546469	27.154	29.5283	12.2967	0	33.6095	27.7386	16.4377	14.9034	7.84795	0.443806	11.4838	0	49.8659	64.8575	13.7299	3.79774	0	23.2455	14.799	32.8173	27.1596	33.0498	8.35465	27.6657	0	45.3936	96.9825	24.5783	0	34.1807	3.48953	45.4487	0	1.28437	5.26874	39.556	31.936	89.4568	-0.251349	0.85684	-0.293344
Arl14	85.3193	17.5858	47.4992	0	0	0	12.9331	20.7658	27.154	0	0	0	0	0	23.4285	0	0	0	0	2.81276	26.1642	3.41355	0	0	14.2378	0	2.46651	0	0.144466	0	0	0	0.160598	0	0	0	0	0	0	0	0	0	0	0	0	32.9836	-1.74862	1.80653	-0.967941
Arl14ep	90.9782	151.17	107.665	83.4373	102.377	55.232	77.4514	62.6618	190.968	250.122	197.864	61.468	30.1327	72.0898	95.2253	124.154	83.5576	32.8417	93.8314	131.262	36.0143	49.4965	32.7282	37.9774	90.7206	134.584	60.8919	75.1273	60.8202	80.1065	88.7112	81.6512	106.958	146.862	52.6945	132.238	82.8563	120.712	77.2683	8.33225	16.8357	12.6603	33.209	52.7414	83.8693	375.586	-0.548215	0.288765	-1.89848
Arl14epl	2.61181	0	0	10.5766	0.711777	0	0	0	0.890295	0	0.372626	0	6.4386	7.01085	2.64515	0	0	29.735	10.3635	35.6283	11.0813	8.53388	11.3351	0.237359	17.8886	3.9665	1.69572	2.84778	15.8913	21.8759	6.07611	8.67357	17.184	89.5411	58.2305	134.488	94.3287	134.204	160.269	83.7013	97.314	54.1272	155.667	38.3151	58.4996	31.2444	2.99299	1.02651	2.91569
Arl15	74.0014	20.9676	19.2636	26.4414	144.609	18.8597	100.231	163.394	41.8439	78.1631	61.4833	115.714	27.2997	43.7416	7.55757	114.3	2.30822	62.5767	29.6899	27.19	41.8627	104.682	5.10879	40.351	1.09522	80.1602	4.00807	7.59409	19.7918	11.4888	0.607611	22.5812	20.2354	38.2731	0.820148	27.3477	30.3382	25.5456	15.9522	43.555	13.6906	5.50446	22.3522	24.5092	7.16322	191.228	-0.21902	0.591151	-0.370498
Arl16	14.8003	19.9531	0	13.7104	0	0	10.1407	4.37175	2.67088	28.9493	27.2017	0	0.128772	0	0	43.4784	0	2.21903	1.40047	29.534	13.236	35.8423	0.15965	0	11.6823	2.49059	0	0	0	2.20332	0	0	0.321196	0	0	0	0	0	0	0	0	0.183482	0.319317	0	0	30.8046	0.234251	1.36294	0.171872
Arl2bp	7.83544	28.4078	27.9717	7.63863	0	4.4904	25.5722	7.83272	29.3797	46.3189	0	10.2959	4.37825	21.7946	0	40.6456	11.0795	7.1009	23.2478	24.3773	7.38754	13.0853	0.798248	18.7514	2.37297	0	8.63277	0.135609	14.1577	0.15738	0	1.79453	0.321196	0.178014	0	4.32717	32.3777	0	1.74477	5.68108	14.2456	2.56875	15.8062	7.91121	0	47.638	0.0450675	0.901194	0.0500087
Arl3	43.9655	102.133	100.276	103.219	56.7049	127.977	74.2181	11.8402	108.616	136.062	32.7911	156.743	72.6275	107.144	98.4373	73.4083	139.417	125.597	140.887	154.233	107.735	104.682	184.874	80.9394	129.601	88.0932	48.8676	62.7869	70.355	51.1486	171.498	105.13	102.622	293.723	455.797	400.177	288.595	239.805	176.222	228.569	367.98	329.167	522.882	176.994	83.5709	421.33	0.679643	0.300957	2.25827
Arl4a	67.4719	573.904	851.027	485.543	232.633	221.152	201.638	318.956	393.956	194.539	293.257	306.264	151.822	261.535	223.515	76.2412	132.492	315.546	184.302	114.386	190.537	143.369	175.934	266.079	187.647	155.524	227.689	247.486	74.5445	717.969	162.84	124.271	78.0507	102.358	119.742	72.3503	3.5692	172.883	47.1087	120.628	70.1179	78.1633	53.4857	160.086	87.4509	1052.29	-0.677931	0.358664	-1.89015
Arl4d	41.789	5.74919	14.7775	37.6056	16.1336	36.1478	11.7573	30.4201	61.8755	66.0044	37.2626	23.3578	14.1649	38.5597	3.02303	132.899	72.4782	90.5365	35.5719	123.293	57.2534	87.6145	106.965	40.351	15.3331	0	16.4948	17.6291	1.58913	1.88856	20.2031	4.63587	0	0	0	0	0	0	0	4.16613	7.03029	0	0	0	0	155.142	1.08833	0.678525	1.60396
Arl5a	60.9423	47.6845	52.7769	97.7353	20.9974	0	39.534	72.3161	24.038	145.904	22.7302	16.9037	43.9113	7.16326	123.566	45.4491	59.0905	40.3864	32.2108	79.2261	21.8548	29.5841	31.1317	6.88341	39.6104	4.51997	2.15819	23.4603	8.23456	28.8006	22.1778	13.0103	52.9974	39.6972	118.101	36.3482	22.4349	39.3978	37.1386	26.3223	1.48006	15.0455	8.14259	0	77.9	161.239	-0.0114021	0.54234	-0.021024
Arl5b	0	1.01456	0.791653	28.2042	0	21.7785	13.08	2.73234	21.8122	1.73696	0	13.6766	4.6358	16.003	0	15.5192	0	13.3142	0	0	5.23284	0	9.73862	0	0	3.59752	4.00807	1.35609	22.8256	26.7546	0	2.39271	0.963589	4.80638	0.205037	2.76939	0	0	8.97309	0.378739	0	2.20178	37.5198	20.4761	3.28314	29.8891	-0.236618	1.21265	-0.195125
Arl6	124.932	127.835	134.053	76.1904	217.804	298.163	49.8217	44.6283	51.6371	63.1095	38.7531	24.4335	121.432	72.8519	49.5021	96.8103	27.6987	33.7293	39.4932	25.7836	93.2677	81.3564	32.8878	72.1571	58.4116	48.8894	54.109	77.5682	74.4	79.477	79.5971	131.898	114.025	133.511	10.6619	55.2147	24.7294	2.15878	76.5205	11.7409	0	30.2745	0.319317	1.08585	71.9306	351.539	-0.766511	0.376888	-2.03379
Arl6ip1	258.134	349.348	332.494	224.262	263.951	319.492	319.212	310.577	180.285	132.588	326.048	345.604	824.785	236.54	475.182	323.81	89.559	156.664	167.776	107.354	301.35	271.378	671.805	364.821	552.72	370.729	616.164	584.881	991.904	676.735	533.027	521.76	597.746	485.089	196.22	373.002	576.68	336.41	283.151	548.793	491.01	405.495	328.099	433.875	262.054	1703.36	0.328368	0.297478	1.10384
Arl6ip6	155.838	177.887	124.29	53.8621	67.7375	186.127	166.219	43.3532	89.9198	181.802	120.731	165.195	32.8369	115.984	152.663	81.0448	178.656	59.9139	33.0511	13.1262	53.2518	46.6519	44.0633	30.1446	38.5152	14.6668	62.1251	58.1762	43.6287	44.5386	79.5971	36.7879	53.8004	96.4837	11.4821	42.0601	9.94276	22.6672	22.9312	50.3723	59.2024	0	0	9.77267	0	347.326	-0.37724	0.356375	-1.05855
Arl8a	0	0	1.58331	3.32966	0.593148	0	4.11507	2.00372	8.01265	3.47392	0	5.22478	23.3077	12.1928	30.7971	2.7097	19.3891	13.758	6.16206	18.2829	6.77191	1.13785	0.478949	4.27246	1.64283	8.48647	12.1784	2.03413	35.1052	22.8201	12.6079	24.2262	25.3745	12.105	9.84177	22.6744	51.2434	7.55574	22.9312	22.9137	79.3683	28.9901	0.319317	0	0	42.1827	2.83321	0.713354	3.97168
Arl8b	355.642	285.092	415.882	212.706	265.256	154.694	89.2087	365.223	221.683	136.062	579.434	19.6698	92.9734	91.141	193.663	40.2761	49.396	120.715	144.528	192.205	245.328	298.117	35.7615	185.14	38.5152	137.536	18.9613	63.8717	9.10136	58.5454	41.7733	74.1739	128.8	92.7454	29.3203	263.957	100.957	68.0017	69.7907	9.2791	155.776	45.32	139.701	55.5336	106.851	649.21	-0.891068	0.415363	-2.14527
Armc1	288.17	207.647	240.926	168.833	109.139	142.121	196.2	75.0484	113.958	42.266	84.5861	238.035	126.325	161.25	216.902	248.061	201.739	102.519	207.549	148.608	179.456	72.2535	142.407	178.969	160.449	407.904	112.072	136.151	135.798	101.825	160.409	120.981	311.56	81.3525	77.504	130.507	182.794	185.296	263.46	67.9836	301.377	172.473	198.775	149.227	62.0812	717.69	0.350403	0.29959	1.16961
Armc10	3.48242	34.157	85.4986	21.1531	117.443	0.898081	49.5278	44.0818	7.56751	32.4232	33.5364	39.4932	169.207	63.5549	88.2346	60.8452	39.7014	58.5824	64.4215	30.0028	104.965	35.8423	60.1879	33.9423	62.4274	54.2396	129.337	47.1919	44.9289	50.2043	57.875	26.1702	11.2419	84.0227	9.02163	20.4242	59.6565	42.4561	59.5713	69.6879	8.69536	31.5589	37.9988	81.4389	113.119	231.455	0.959777	0.4852	1.97811
Armc2	11.3179	2.02913	11.0831	0	0.474518	0.44904	6.76047	4.37175	0	0	0	3.0734	54.5994	0	32.4975	2.46337	22.6206	0	2.24075	2.34397	10.4657	8.53388	18.2	11.8679	10.5871	11.9917	15.5698	2.84778	11.7017	39.3451	9.26607	19.5903	0.481795	0.178014	0.205037	0	44.36	24.1064	6.97907	47.7211	18.5008	22.9352	11.6551	32.1102	44.1732	43.8899	2.13043	0.890849	2.39146
Armc7	2.17651	15.8948	8.70819	3.52552	0	0	0	6.19332	64.1012	31.8442	4.84414	0	0	0.609639	0	0.492673	0	5.32568	2.52084	13.595	1.53907	2.84463	0	0	0	0	0	6.78044	0	0	0	0	0	0	0	0	19.8855	0	0	0	0	0	0	5.27414	0	18.6063	-2.12649	1.54703	-1.37456
Armc8	111.873	36.5243	52.7769	41.7187	18.0317	4.26588	10.7286	54.6469	24.4831	38.2131	37.2626	0	45.7141	126.957	0	36.4578	72.4782	30.6226	48.7363	37.9723	23.3939	30.722	23.6281	65.2737	58.7767	55.0698	72.1453	24.8164	43.6287	11.3314	23.6968	31.8529	89.6138	9.79078	0	7.09656	0	0	2.24327	35.9802	15.9107	8.80713	0	40.6419	10.7448	176.837	0.282402	0.590253	0.478442
Arnt	77.9191	54.7864	130.887	47.0069	21.9465	81.9499	74.659	51.1859	138.886	166.169	58.5023	102.344	16.4828	51.9717	7.74651	52.5929	36.4699	39.4988	27.1691	32.3467	79.416	28.4463	95.1511	113.22	52.9355	48.6127	30.3689	76.2121	27.4485	42.3353	41.0138	80.3053	57.0124	66.7553	6.15111	15.4047	13.257	72.4991	33.6491	10.7941	23.681	22.9352	11.3358	11.9444	6.26781	254.65	-0.716635	0.345959	-2.07145
Arntl	79.225	33.4806	26.1246	20.7614	43.8929	70.0503	67.8986	45.3569	58.7595	90.3218	39.871	13.6766	74.8166	53.9531	94.0917	112.822	0	15.5332	44.5349	12.6574	52.6362	18.2056	84.4546	11.1559	0	32.6544	2.15819	19.1208	36.1165	28.6432	10.0256	61.6122	23.6079	9.96879	4.51081	21.2897	87.7002	37.239	32.9013	113.622	25.346	69.9066	43.4272	83.4555	114.313	173.907	-0.00549613	0.598652	-0.00918084
Arntl2	67.0366	11.8366	3.95827	82.458	82.4475	158.736	29.2464	15.8476	61.4304	19.1065	4.84414	12.4473	71.211	78.6434	20.9722	14.657	25.8521	93.1993	85.1485	96.5714	66.18	46.6519	41.1896	35.6038	40.5231	33.8536	118.238	56.142	88.7021	179.099	84.9137	64.6031	83.8322	163.061	92.2666	32.8865	48.949	70.7001	93.9682	193.157	91.3938	164.767	48.2169	113.704	21.4897	261.558	0.285544	0.495428	0.576358
Arpc1a	13.9297	33.1424	18.7358	20.7614	20.5229	30.7593	15.7254	46.2677	63.2109	82.795	74.8979	1.5367	0	36.8832	0.755757	24.0178	16.1576	22.1903	40.8937	30.4716	32.6283	13.0853	2.39474	34.417	258.289	4.61221	0.92494	17.2223	1.30019	0	2.88615	19.4408	2.40897	0.178014	0	46.3872	18.1009	0	0	4.54487	6.29026	20.55	0	0.310243	0.298467	121.744	-0.729303	0.807032	-0.903686
Arpc1b	1.30591	0	4.22215	2.93793	0	0.22452	0.146967	6.37547	0.445147	0.578986	3.35364	0	2.3179	0	0	3.69505	3.69316	2.21903	0	2.34397	0.615628	0	4.15089	0	2.37297	2.3061	2.77482	1.08487	1.30019	0.944281	5.77231	1.94408	0.160598	0	57.8204	8.48125	20.3954	1.07939	33.1506	60.0301	6.47527	0	53.805	0.310243	120.282	7.27695	-0.243917	0.996894	-0.244677
Arpc2	231.146	522.162	340.675	213.882	223.735	107.096	138.883	381.8	433.574	176.012	314.124	367.579	208.353	262.145	502.956	440.573	260.829	377.235	249.003	430.821	485.115	212.209	257.195	727.98	343.716	356.432	470.024	619.19	687.658	363.863	500.216	408.405	491.109	86.6929	35.6764	68.0231	153.73	65.1233	203.39	217.775	207.579	188.436	151.356	9.3073	388.903	1570.34	0.490401	0.236782	2.0711
Arpc3	20.8945	43.6262	55.9435	46.2235	12.6934	13.4712	23.6616	36.6134	20.4768	92.6377	39.4984	8.45185	16.6116	17.5271	53.6587	2.7097	91.4056	33.2855	15.1251	35.6283	70.7972	25.0327	49.651	17.5646	23.9123	18.9101	17.8822	15.1882	11.9907	14.479	50.2798	30.0584	24.2503	0	0.410074	33.4057	11.9823	0	35.3939	0	15.1706	20.3665	0.159659	33.9716	25.3697	129.45	0.0390449	0.412869	0.0945697
Arpc4	2.17651	3.72006	11.0831	7.83449	5.10107	2.46972	1.91057	14.2082	2.67088	27.2123	13.0419	2.61239	19.9597	9.44941	22.2948	0.492673	19.3891	23.9655	13.1644	9.37587	0.307814	3.41355	10.8562	7.12077	2.19044	5.81138	0.92494	6.10239	7.07884	2.83284	8.65846	21.8335	24.7321	7.83262	20.0936	5.01952	12.7471	10.2542	42.6222	2.27243	29.9712	47.7053	14.6886	5.11902	28.3544	40.3261	0.706842	0.606795	1.16488
Arpc5	1.30591	0	65.1795	18.8028	0	37.2704	9.2589	2.00372	4.00633	11.5797	45.0878	0	37.859	4.7247	16.2488	14.5339	0	3.10664	10.3635	10.3135	42.4783	2.2757	0.319299	14.7163	61.6973	1.6604	9.55771	2.84778	21.381	1.41642	34.0262	11.0663	12.6873	0.178014	70.5327	0	2.03954	5.03716	9.22234	27.8373	11.1005	0	0.159659	0	6.26781	65.4469	-0.272413	0.886359	-0.30734
Arpc5l	199.369	358.141	263.357	157.669	157.777	346.659	145.938	205.108	145.118	147.641	219.849	126.009	185.689	119.032	242.976	152.606	259.906	323.535	336.112	316.436	200.387	210.502	256.078	165.202	186.37	267.877	178.205	386.349	319.848	181.459	82.4832	179.752	199.463	416.909	622.492	478.239	428.303	558.225	297.607	691.388	307.483	871.906	612.93	471.88	322.046	925.166	0.227462	0.241841	0.940545
Arpp19	230.275	133.246	313.759	222.5	252.444	212.845	195.172	228.606	93.9261	149.378	344.307	368.193	441.431	356.791	600.26	110.482	219.281	311.552	530.217	181.892	166.835	46.6519	194.772	521.003	384.787	355.601	448.596	399.775	604.879	736.697	760.274	975.627	1061.71	643.877	906.878	645.267	487.705	511.452	384.098	261.519	670.838	380.358	295.688	687.034	261.159	1638.83	0.686755	0.341483	2.0111
Arrb2	0	4.73463	4.22215	0	0.355889	0	6.31957	2.18588	1.78059	1.73696	1.4905	0	2.3179	4.41988	2.07833	13.6717	1.38493	2.21903	8.40281	9.37587	4.61721	0	11.9737	0	5.65863	1.01469	3.69976	5.69557	4.47845	2.67546	1.51903	6.72949	0.160598	0	21.5289	5.1926	0	2.69848	10.7179	21.2094	3.51514	21.1004	0	0	46.5609	14.8759	1.26195	0.846874	1.49013
Arrdc1	0.870605	6.42557	5.54157	20.1738	1.54218	0.22452	13.08	3.64313	4.00633	29.5283	43.5973	5.07111	2.83299	3.65783	0.566818	3.20238	20.3124	13.3142	6.44215	15.939	3.38596	0.568926	33.8457	1.66151	1.09522	5.90363	32.6812	3.119	3.32272	5.66569	12.7598	7.62676	8.3511	33.6447	48.1837	66.2922	20.9053	33.4611	4.98505	39.7676	18.1307	34.8616	7.02498	3.72292	24.1759	39.4788	-0.574844	0.675858	-0.85054
Arrdc2	5.65893	4.73463	3.95827	0.391725	2.25396	36.8213	2.05753	2.18588	18.6962	46.3189	11.5514	1.38303	1.41649	13.7169	5.66818	6.89743	6.92467	8.43232	3.36112	11.7198	6.4641	17.6367	33.3668	40.351	54.2133	16.604	64.4375	33.631	46.6625	79.9492	52.7103	29.0116	15.7386	0	0	25.0976	0.254943	1.25929	0	5.11297	22.5709	5.50446	0	0	0	91.0736	-0.510102	0.541555	-0.941921
Arrdc3	84.0134	19.6149	15.0414	217.211	75.8043	134.039	107.58	15.119	69.8882	2.31594	0	40.1079	75.0741	17.9844	75.7646	84.9862	41.548	30.1788	36.6923	36.5659	75.4145	84.201	20.2755	14.9536	41.4358	0.461221	0	35.2583	6.3565	0.786901	1.06332	18.9921	17.0234	0	0	0	22.6899	0	0	0	1.66507	0	0	0	0	187.43	-0.205292	0.707114	-0.290324
Arrdc4	57.4599	0.676375	0	15.8648	12.1002	0.22452	10.4346	6.73978	1.78059	17.9486	0	1.69037	1.54527	8.38254	3.40091	1.10852	0	0.443806	8.40281	0	0	11.9474	0	7.59549	0	0.0922442	0	2.84778	0	27.0694	0	0	3.69376	0	0	0	0	0.179899	0	0	0	0	0	0	0	24.5347	-1.52684	1.26633	-1.20572
Arsb	20.4592	5.74919	10.0276	0.391725	0	0	12.3452	0	0	0	0	44.8716	29.7464	3.0482	34.3869	0.73901	27.6987	23.0779	0.560187	10.3135	25.8564	0	1.43685	0	29.7534	10.6081	0	11.1199	20.9476	40.2893	8.50656	10.7672	1.76658	8.36667	0	0	3.5692	5.21706	17.6969	18.5582	24.976	53.2098	0	0	29.5483	50.9544	2.22319	1.07533	2.06745
Arsk	279.899	273.256	141.442	16.6483	82.3289	10.3279	113.605	325.331	253.734	156.326	171.035	7.06882	13.2635	109.887	267.349	105.555	381.318	81.6604	16.2454	8.90708	56.6378	148.49	103.134	288.391	17.341	130.433	112.843	102.249	24.2703	13.8495	5.4685	88.0816	60.8667	0	0	33.925	26.769	0	0.249252	0	0.370015	0	0	22.4926	0	480.618	-0.440731	0.582118	-0.757116
Asah2	9.57665	0	15.3053	26.0497	20.7602	5.83753	0	0	15.135	24.3174	20.4944	1.99771	5.15088	0	61.9721	8.00594	1.84658	0.443806	28.5696	16.8766	6.4641	0	8.78072	60.7639	27.3805	9.31666	0	18.4428	0.433398	17.4692	0	0	17.0234	0.890071	0	19.3857	32.8876	36.5194	25.4238	38.6314	15.7256	0	32.4107	24.199	1.49234	54.8653	0.148515	1.07135	0.138624
Asap1	90.1076	119.718	169.942	280.671	263.832	142.795	211.191	109.84	213.671	125.64	160.229	223.283	165.601	245.38	121.488	213.574	296.837	193.943	140.607	172.985	167.451	290.721	237.559	160.929	102.22	268.707	155.852	103.198	152.123	115.36	128.662	96.6056	205.726	457.496	393.261	200.261	302.872	318.96	368.146	188.044	252.905	164.583	224.32	291.939	198.779	747.317	0.373209	0.230415	1.61973
Asap2	0	1.01456	0	3.52552	0	0	3.38023	0	2.67088	5.21087	0	1.84404	0.257544	0	1.70045	0	3.23151	3.99426	0	0	0	0	1.5965	0	8.76175	0	0	0	3.03379	0	0	4.78542	6.58453	29.3723	0	2.94247	14.0218	0.719594	0	10.7941	8.69536	0	0	0.465365	21.4897	6.68515	-0.29024	1.67614	-0.17316
Asb13	13.0591	4.05825	5.0138	14.8855	0	0	0	15.3011	27.5991	0.578986	18.6313	0	0	0	0	0	0	1.33142	12.8843	0	0	6.82711	0	0	0	0	0	0	0	0	0	3.14043	0	0	0.205037	0	0	0.179899	0	0	0	0	0	0	0	14.0316	-1.96701	1.8802	-1.04617
Asb15	1.30591	0.338188	0	0	0	0	0	0	10.2384	0	2.98101	0	22.9214	0	0	21.4313	0	0	0	3.75035	0	0	9.10002	17.8019	0	2.58284	3.85392	0.542435	5.63417	5.98045	15.7979	10.7672	0	0	0	0	0	0	0.498505	0	0	0.183482	18.2011	0	19.1019	18.1353	2.08215	1.58673	1.31223
Asb3	21.7651	53.4337	34.305	2.54621	2.72848	0	13.9618	9.83644	0	26.6333	30.1827	19.3624	2.18913	30.1771	20.9722	21.185	0	0	9.52318	0	15.0829	0	8.78072	0	15.3331	18.2643	23.586	26.4437	0	15.1085	0.151903	11.0663	56.0488	0	0	0	6.37356	13.4924	0	2.27243	0	0	0	0	0	62.2077	-0.453413	0.999398	-0.453687
Asb4	87.4958	121.748	121.915	74.0359	81.2612	101.259	32.1857	46.8142	101.939	28.9493	102.1	63.6194	69.0218	105.772	77.8429	80.5521	34.6233	44.8244	98.0328	67.5063	58.7925	79.0807	96.109	100.165	57.3164	57.5604	178.668	63.7361	145.044	176.266	81.1161	127.113	145.663	64.0851	65.4068	155.951	58.3818	58.8268	48.8535	144.489	29.7862	30.6415	77.9134	233.923	15.5203	378.941	-0.0290271	0.278551	-0.104207
Asb8	20.4592	84.2087	26.1246	66.0056	118.155	59.7224	63.0487	94.7213	64.5464	122.745	54.0308	78.9864	126.841	157.592	86.912	130.928	76.1713	57.251	136.126	108.291	92.0364	89.3213	65.2967	176.358	100.212	138.182	215.357	77.7038	67.1767	34.1515	106.18	32.6006	83.3505	46.1057	65.4068	135.873	270.494	342.527	162.014	216.26	197.403	233.573	263.756	122.391	175.499	389.956	0.740079	0.309864	2.3884
Ascc1	0	17.2476	20.583	34.8635	4.27066	5.38849	0	28.7807	63.6561	13.8957	53.6582	9.98855	14.68	11.5831	1.32257	0	0	34.1731	0.560187	7.96949	13.8516	0	20.4351	0.474718	0	7.47178	0	3.25461	3.17825	28.8006	21.1145	8.37448	3.85436	0	0	0.173087	39.5161	0	0	26.8905	13.1355	34.4946	9.73918	2.79219	0	52.6729	-1.09386	0.975044	-1.12186
Ascc2	0	16.5712	3.95827	21.9366	3.08437	3.14328	1.91057	14.3903	11.5738	15.6326	18.2587	3.84175	2.57544	20.1181	1.51151	0	6.00138	14.6456	12.6042	6.09431	2.77033	6.82711	0.319299	0.949436	1.46029	3.68977	1.0791	0.949261	1.58913	2.67546	0.911417	1.94408	6.58453	0	0	1.90395	21.6701	87.0709	17.4477	0	12.2105	0	18.2011	0	24.7728	25.3497	-0.281912	0.649626	-0.43396
Ascc3	201.11	293.547	52.7769	47.7904	86.3623	62.6411	115.81	65.212	87.2489	166.748	194.511	76.835	71.211	114.612	95.6032	4.43406	119.566	34.1731	65.822	136.888	79.7239	25.0327	93.7143	17.3272	104.046	211.331	143.674	113.911	164.258	8.97067	82.1794	71.9308	27.3017	129.416	285.411	22.1551	7.39333	58.6469	89.7309	55.1065	143.381	31.5589	64.1828	125.493	116.999	403.952	-0.5376	0.438101	-1.22711
Ascl4	0	0	6.33323	5.68001	3.203	0	5.2908	1.82156	14.6899	0	24.5933	14.906	0	31.0916	10.0138	0	18.0041	0	7.84262	16.8766	0.923442	0	0	1.18679	0	8.02524	0	5.42435	6.64544	0	6.68372	0	0	0	0	0	0	0	0	0	0	0	0	0	0	23.5114	0.905134	1.34706	0.67193
Asf1a	185.004	91.3107	31.6661	124.177	102.852	160.756	58.1988	75.2306	83.6877	118.692	78.6241	69.9199	78.1647	53.191	83.889	43.2321	74.3248	46.1559	90.1902	72.663	36.9377	6.25818	42.7861	78.3284	250.075	31.732	26.6691	403.165	130.597	120.711	120.915	169.882	119.967	78.5043	9.63674	27.6939	47.1644	26.8049	22.1835	66.0899	30.3412	2.38527	224.001	54.6028	73.1245	424.127	-0.575873	0.393462	-1.46361
Asf1b	183.698	238.084	130.095	126.723	383.055	226.092	225.594	116.398	129.093	548.3	228.047	365.735	371.25	329.358	237.119	127.726	273.755	197.494	269.45	123.761	162.834	150.196	212.813	137.193	317.248	278.854	275.632	280.981	338.628	394.08	247.298	507.404	305.297	136.003	485.117	257.726	441.56	225.413	224.327	180.848	282.692	104.952	844.594	11.9444	433.972	1098.78	0.245775	0.279285	0.880018
Asgr2	6.52954	1.69094	9.49984	0	6.28737	0	0	0	3.56118	0	10.0609	23.2042	7.34001	13.7169	30.6081	3.20238	12.926	24.4094	34.4515	10.3135	12.0048	11.3785	18.0404	1.42415	12.595	6.64158	16.9572	2.84778	0.144466	7.08211	11.6965	4.48633	16.381	0	80.3745	33.5788	47.4193	35.7998	35.3939	38.6314	61.9776	1.10089	90.8458	0	32.2345	42.2192	2.4838	0.76079	3.26477
Ash1l	41.789	130.879	82.8597	48.7697	63.7041	0	18.8117	94.9034	95.7067	183.539	194.883	57.1652	37.2151	30.1771	28.3409	11.5778	34.6233	54.1444	34.4515	82.5076	54.4831	106.389	75.5142	66.6979	54.7609	44.0005	30.9855	71.1946	62.6983	58.0733	102.99	45.9101	49.143	33.1106	149.472	19.905	36.9667	68.9012	108.923	67.4155	60.8675	101.832	72.6447	91.832	57.0073	264.676	-0.631823	0.442284	-1.42855
Ash2l	1.30591	73.0485	12.9303	8.8138	0.11863	70.7239	35.8599	10.7472	24.9283	85.6899	45.4604	20.5918	0	4.11506	44.2118	26.8507	26.3137	21.3027	0	26.2524	55.7144	5.68926	0.638598	5.2219	5.65863	17.4342	51.18	6.91605	11.8462	26.1251	25.3678	21.8335	10.7601	0.178014	0.205037	0	5.86368	5.39696	26.67	93.7379	0	0	0	0	10.4464	96.1563	-0.506457	0.736467	-0.687685
Asna1	8.27075	22.6586	35.0966	75.6028	0.237259	36.8213	17.3421	29.145	90.3649	14.4746	90.5482	40.1079	3.47685	43.7416	21.1612	5.54258	78.4795	28.8474	15.1251	10.7822	17.2376	21.6192	25.7036	23.2612	12.7775	31.0863	15.724	41.7675	0.288932	2.04594	12.6079	3.73861	1.12419	3.56028	67.4572	41.3677	3.82414	62.9645	0	0	29.4162	72.1084	61.1493	0.155122	14.3264	106.498	-0.37708	0.618773	-0.609399
Asnsd1	94.0253	70.6812	116.373	154.927	80.4308	183.433	52.4671	159.751	91.7004	155.168	163.21	179.64	230.502	81.3868	208.022	123.045	321.305	321.316	527.977	274.244	208.39	181.487	169.388	283.407	168.846	76.3782	284.265	245.859	358.42	310.039	257.02	245.552	307.385	314.373	104.364	184.164	315.619	434.815	337.986	319.656	282.692	415.22	191.75	301.091	246.236	877.547	1.18689	0.278293	4.26488
Asph	60.9423	6.08738	28.7634	2.93793	4.50792	65.3354	19.8405	2.73234	40.9536	13.8957	90.9208	2.76606	0.386316	1.5241	29.8524	10.5925	7.38631	17.3085	64.4215	25.7836	2.1547	5.68926	2.71404	10.6812	18.4362	11.0693	33.9145	7.59409	31.927	0.944281	31.1401	15.2535	3.21196	0.178014	0	2.07704	0	1.61909	0	92.791	18.5008	0.183482	0.159659	6.35999	0	83.6924	-0.798587	0.671947	-1.18847
Aspm	111.437	178.563	160.969	80.8911	72.364	172.207	209.134	260.301	195.865	81.637	176.252	73.7616	62.712	26.0621	105.05	84.0008	58.1672	133.586	69.4632	132.669	178.532	85.3388	81.4213	107.049	151.87	187.071	50.5634	26.7149	182.75	178.312	91.5974	92.4183	77.2477	53.4043	28.7052	51.4068	19.1207	71.7795	29.1625	46.7742	10.9154	19.9995	18.9994	27.4565	168.634	495.869	-0.595191	0.307975	-1.93259
Aspscr1	0.435302	2.02913	2.63884	0.587587	3.44026	0	0	10.7472	17.3608	22.5804	38.7531	3.0734	7.72633	2.74338	8.12438	17.8594	5.07809	3.55045	5.60187	1.87517	8.92661	1.13785	5.26843	0	0.182536	3.41303	0.92494	1.76291	0.72233	1.25904	7.89895	0.299088	2.73017	0	26.8598	7.61582	8.66805	12.413	0	11.5515	26.4561	0.183482	0	0.155122	39.9946	22.3897	-0.270233	0.803723	-0.336226
Aste1	83.5781	36.1861	71.7766	33.4924	65.009	83.0725	35.419	48.0893	48.5211	126.798	87.9398	4.6101	1.67404	0.30482	12.281	28.0824	85.8659	47.9311	18.7663	22.5021	34.1674	15.361	11.1755	15.6657	0.912682	24.0757	0	32.2749	8.37903	1.25904	0	11.6645	11.7237	0	0	4.67334	0	1.07939	52.0938	0	4.07017	0	0	0	0	131.304	-1.28643	0.658552	-1.95343
Astl	3.04712	0	6.86099	2.35035	0.355889	7.18465	26.601	29.8736	9.3481	15.0536	13.4145	18.2867	23.9516	11.7356	12.281	3.32555	3.69316	41.7178	8.6829	3.28155	10.1579	3.41355	16.1246	14.9536	13.5077	9.5934	8.32446	11.9336	9.67922	11.3314	5.77231	1.64499	2.56957	97.1958	2.66548	13.3277	10.9625	0	13.9581	0.757478	10.9154	4.95401	44.8641	7.1356	0	46.2159	0.542243	0.594722	0.911759
Asun	200.674	125.129	78.3737	155.515	178.063	56.8036	87.886	417.684	177.614	196.276	49.1867	127.085	104.048	67.9748	58.7601	225.768	168.962	60.8015	131.644	81.5701	85.5723	75.0982	92.5967	54.5925	100.395	45.4764	68.908	60.6171	69.9216	53.5093	106.028	33.797	63.2757	12.283	0	39.6369	15.0416	40.1174	16.2014	35.2227	31.8213	34.1276	27.4613	142.091	14.6249	452.808	-0.350682	0.304355	-1.15221
Asxl1	85.7546	16.5712	30.0828	45.2442	33.8094	66.0089	91.5602	168.13	55.6434	122.166	68.9358	36.7271	73.9152	79.8627	59.5158	53.7014	68.3234	62.1329	59.3799	53.9112	45.5565	82.4942	85.8915	67.6473	109.887	51.4723	130.725	188.089	72.233	37.2991	59.5459	53.2378	48.34	1.95816	1.43526	21.8089	4.07908	75.1976	15.2044	113.243	48.842	93.9428	80.3083	22.3375	78.1984	301.477	-0.0190014	0.30431	-0.0624409
Asxl2	80.0957	38.2152	16.0969	3.52552	0	41.3117	32.0387	7.28625	46.2953	64.2674	104.708	2.61239	13.6498	0	43.2671	3.57188	2.30822	5.32568	0	36.0971	0.923442	0	24.2667	9.01964	30.1185	10.8848	7.0912	9.2214	68.7658	11.3314	5.01279	23.7775	2.40897	78.5043	0	16.0971	15.0416	7.91554	0	2.08306	13.6906	0.366964	0	0	0	89.6819	-1.78011	0.810817	-2.19545
Asxl3	15.6709	1.69094	0.791653	13.5145	0.593148	0	21.1632	0.182156	17.8059	0	11.924	1.22936	34.6397	73.9187	8.50226	16.8741	12.4644	30.6226	24.0881	20.6269	13.8516	5.68926	9.57897	0.237359	2.19044	3.50528	0	39.869	9.24583	7.55425	10.6332	68.3417	28.5865	11.2149	0.410074	33.4057	33.1425	28.2441	2.74178	54.1597	22.7559	0	25.0664	0	0	67.0673	1.76922	0.830311	2.13079
Asz1	23.5063	18.6003	90.5124	0	0	1.57164	21.7511	0	36.9472	0	31.3006	31.3487	9.40036	54.2579	68.396	1.60119	60.0138	20.8589	11.2037	1.40638	7.69535	1.70678	50.13	0	42.531	73.9798	117.313	51.8025	107.772	20.7742	101.927	125.019	73.0722	29.7284	114.821	25.7899	8.66805	62.9645	18.1954	2.84054	51.2471	140.364	0.159659	26.9912	64.469	168.596	0.454593	0.874249	0.519982
Atad1	315.594	369.977	226.413	226.417	205.941	30.5347	178.124	74.5019	231.477	453.346	159.111	120.785	193.673	156.982	95.0364	147.802	81.2494	140.687	26.3288	148.608	106.811	76.805	120.216	275.811	334.954	469.431	354.714	1101.14	511.554	458.134	267.957	462.092	486.291	67.4674	5.536	61.0996	127.726	61.5253	77.5175	164.562	40.3317	13.2107	100.266	69.0291	74.9153	1127.59	-0.708707	0.338305	-2.09488
Atad2	840.134	427.469	362.313	432.464	257.07	403.238	600.065	668.514	868.038	1634.48	788.104	261.085	11.3319	163.993	291.533	246.46	985.149	208.589	172.258	649.748	305.659	596.803	166.036	283.644	51.2927	298.041	97.8895	173.579	826.201	2.20332	96.0026	65.5004	1.44538	3.56028	0	0	5.86368	0.179899	33.3998	4.9236	0	36.5129	56.0402	0.465365	25.9667	1564.69	-0.743812	0.557632	-1.33388
Atad2b	827.075	906.681	319.828	498.078	148.287	483.167	397.839	588.365	544.415	1016.7	790.713	458.398	285.488	236.845	289.644	539.477	869.276	201.044	297.459	428.477	663.339	726.518	271.404	98.2666	151.505	233.101	289.198	168.019	77.8672	36.5122	183.347	188.874	217.289	268.623	132.044	158.374	235.057	122.871	13.4596	124.037	135.796	86.6035	151.197	134.335	81.7801	1618.26	-0.202213	0.294658	-0.686262
Atad3a	3.04712	5.74919	3.95827	5.48414	8.65996	17.5126	7.20136	26.9591	12.9093	70.6363	23.1028	5.83946	6.30983	8.23013	7.55757	17.1204	13.3877	3.55045	14.0047	11.7198	4.61721	0.568926	19.1579	3.79774	5.47609	93.4434	17.5739	10.7131	46.3736	1.88856	10.1775	1.04681	4.17555	1.2461	5.33096	15.0585	57.617	78.7956	22.682	9.46847	22.0159	119.263	45.3431	71.6662	0.298467	61.9195	-0.737802	0.609679	-1.21015
Atad5	191.533	594.196	135.373	200.955	54.451	118.098	70.1031	157.019	189.633	339.865	76.0157	56.0896	50.0923	97.2374	23.4285	52.1002	95.5604	54.5882	64.7016	91.8835	60.3316	74.5293	75.6739	57.4409	12.2299	66.6003	78.774	105.097	116.44	86.087	78.078	55.1818	9.95709	7.4766	0.205037	10.5583	0	0	4.23729	1.70432	43.6618	0	0.159659	4.65365	0	430.592	-1.35673	0.359403	-3.77495
Atat1	2.17651	5.411	13.4581	25.658	54.3323	1.34712	30.863	0.546469	10.6835	17.3696	15.2777	7.6835	7.46878	1.67651	1.13364	1.84753	14.311	6.21329	0.280094	11.7198	2.1547	64.2886	24.7457	23.2612	0.730145	6.54934	50.4092	5.55996	8.5235	14.1642	16.4055	24.3757	19.1112	124.076	80.1694	49.5028	47.4193	76.6368	12.9611	48.6679	11.1005	30.2745	16.7642	48.8633	24.1759	62.9046	-0.566374	0.688166	-0.823019
Ate1	219.828	76.7686	62.5406	103.611	95.1409	60.6205	46.2945	67.7622	88.5843	246.648	219.849	43.0276	15.9677	60.0495	43.456	64.1707	87.2508	51.4815	43.6946	164.078	64.0253	151.903	135.862	43.1993	34.3168	93.6278	64.2833	95.333	39.0058	87.1886	34.0262	26.0207	26.0169	5.34043	2.46044	0.346173	10.7076	0	57.0788	1.13622	3.14513	0.91741	0	23.2683	1.19387	334.815	-0.539922	0.346016	-1.56039
Atf1	486.233	611.105	354.397	312.988	147.101	196.68	413.27	279.063	446.928	936.22	258.603	243.874	136.112	271.137	158.142	191.404	543.355	106.957	149.29	423.32	269.953	164.419	352.187	234.511	188.378	225.814	400.499	231.213	367.377	86.4017	312.92	179.004	61.1879	148.998	57.4103	113.026	63.7356	102.542	124.876	205.845	74.1881	95.7776	135.391	116.496	229.223	1192.35	-0.554959	0.296784	-1.86991
Atf2	1614.1	1725.77	1327.07	1394.54	1175.62	923.003	1086.38	1555.25	953.506	1274.35	1104.84	1495.98	502.469	1017.18	879.701	737.902	1001.77	803.733	924.869	983.06	938.833	1193.04	557.816	657.247	691.448	927.792	795.911	568.336	784.884	680.67	766.046	694.783	757.702	698.35	1043.23	867.684	579.739	654.291	463.859	560.155	650.302	659.434	895.047	478.395	346.819	4067.52	-0.261392	0.148975	-1.7546
Atf4	631.189	342.922	155.692	311.225	113.766	208.355	299.959	622.428	529.28	773.525	231.028	191.627	68.8931	86.1115	232.962	266.167	473.647	177.523	190.184	302.372	281.958	445.469	335.264	99.9281	112.26	96.2107	65.3624	119.2	75.4113	91.2805	80.2047	143.263	186.615	7.12057	194.17	103.679	95.0936	152.374	146.56	37.1164	117.85	157.611	90.0475	0	48.3517	1000.73	-0.454943	0.314975	-1.44438
Atf6	0	18.2621	0.791653	7.83449	22.5396	1.1226	1.61663	14.7547	0	3.47392	0	24.7409	0.515088	4.41988	5.85711	1.97069	0	0	0.560187	4.21914	30.1658	9.10281	22.8299	5.69661	2.19044	9.77788	10.791	14.3745	9.10136	16.0528	1.36713	0.897265	18.9506	0.178014	46.9535	40.3292	6.62851	13.8522	8.22533	11.7409	13.3205	52.6593	0	4.65365	0	34.5751	0.306524	0.871843	0.351581
Atf7	2.17651	2.7055	10.0276	7.05104	0	7.63369	0	6.37547	0	0.578986	9.31565	0	3.2193	0	9.44696	13.3022	8.77124	46.5997	0	21.0957	1.23126	0	35.6018	0	44.1738	22.6921	38.6933	13.8321	28.6043	45.4829	38.2795	15.104	31.3166	27.0582	6.76622	9.00051	0.764828	63.1444	19.6909	39.7676	14.9856	1.10089	5.26874	2.32683	2.98467	62.939	1.30848	0.955031	1.37009
Atf7ip	6.09423	61.212	34.8327	22.72	13.9983	14.1448	26.601	34.4275	49.8565	84.5319	68.1906	13.6766	27.686	25.6048	20.2165	8.37545	28.622	29.735	48.1761	29.534	60.9472	15.361	43.1054	28.0084	34.6819	33.6691	22.661	29.6983	37.5612	85.4575	45.8746	51.2937	18.6294	40.4092	82.0148	37.2136	9.43287	2.15878	47.358	15.5283	53.6522	16.3299	10.6971	61.4282	72.5276	145.98	-0.196885	0.357855	-0.55018
Atf7ip2	1806.51	1318.26	645.989	633.027	241.648	209.926	375.206	482.532	895.192	1099.49	1006.84	113.101	125.166	139.76	96.359	197.685	258.059	73.6719	96.0721	259.712	145.288	342.493	163.162	136.244	43.6262	281.16	52.5674	90.7223	59.0866	19.043	41.7733	46.5083	60.0637	0	91.0364	0	56.3423	73.3986	37.1386	1.13622	13.6906	0	38.7971	0	9.84942	1327.31	-2.04911	0.362976	-5.64531
Atg10	16.5415	33.1424	17.6803	0	52.7901	146.163	70.9849	20.4015	4.00633	0	0	16.75	3.99193	31.8536	32.1197	0.246337	28.622	18.6399	27.1691	0	25.5486	0	0.478949	30.1446	53.1181	8.7632	2.00404	34.4446	19.7918	32.1056	38.7352	62.659	15.7386	9.07872	0	0	1.7846	12.5929	0.498505	4.54487	22.9409	2.20178	44.8641	0	0	111.498	-0.913422	0.884591	-1.03259
Atg101	13.0591	6.76375	5.54157	52.4911	32.2672	21.1049	37.1826	32.606	56.5337	48.6348	88.685	9.83488	18.9295	19.0512	11.3364	40.2761	27.6987	81.2166	20.7269	45.0042	34.783	31.2909	26.1825	14.9536	17.1584	10.1469	13.2575	24.0028	10.546	9.28543	28.8615	20.338	10.1177	19.7596	0.205037	6.5773	2.03954	24.6461	0	30.6778	6.66027	0	0	4.65365	17.0126	113.396	-0.037404	0.390115	-0.0958795
Atg12	78.3544	111.94	43.5409	81.087	55.7559	96.0947	13.9618	24.5911	78.7911	19.1065	40.2436	35.1904	52.4102	2.13374	69.3407	56.0416	28.622	67.0148	97.1925	72.1942	40.6315	69.9778	56.3563	26.3468	103.681	38.4658	117.93	37.2924	185.061	116.461	46.1785	206.969	171.679	7.4766	83.04	1.73087	130.276	142.48	51.0968	40.3357	61.9776	165.134	115.433	64.996	150.726	308.857	0.037334	0.430805	0.086661
Atg13	18.718	19.2767	4.22215	19.7821	0.11863	0	6.6135	2.00372	80.5717	72.9522	60.3654	3.84175	10.4305	0.457229	3.40091	39.0444	50.7809	24.8532	6.16206	16.4078	20.0079	21.0502	1.5965	34.1797	0.912682	0.737953	5.08717	5.55996	3.46718	0	0.151903	0	0.481795	0	0	14.02	0	0.179899	3.48953	51.6979	20.5358	2.20178	0.957952	0	0	61.1807	-0.29262	0.876797	-0.333738
Atg14	178.909	117.013	27.7079	46.4194	28.4711	13.2467	90.2375	185.071	121.97	346.813	250.032	24.8945	6.18106	47.5519	83.5111	101.244	150.496	35.9483	24.0881	128.449	110.505	101.838	21.5527	9.257	11.6823	48.0592	42.8555	37.2924	42.1841	26.2825	17.4688	11.5149	16.8628	12.995	6.97126	12.1161	5.09885	0	2.74178	6.05982	34.9664	0.183482	31.2931	0.465365	2.68621	291.511	-0.587854	0.445632	-1.31915
Atg16l1	25.2475	7.10194	1.05554	1.37104	5.69422	1.57164	4.11507	44.4461	49.4114	86.2689	30.5553	3.99542	3.09053	2.74338	25.3178	12.6863	21.2356	0	13.7246	35.6283	27.0876	1.13785	3.51229	2.37359	7.84906	7.65627	1.69572	4.74631	0.577864	3.46237	2.12664	6.72949	3.85436	0	29.5253	8.82742	0	3.77787	29.9103	0	0	5.50446	4.78976	30.2487	0	51.5232	-0.559625	0.665214	-0.841269
Atg2b	9.57665	30.7751	17.1525	6.85518	5.33833	2.69424	1.3227	8.19703	9.3481	19.1065	43.2246	1.99771	4.37825	13.2597	21.5391	7.63644	5.07809	2.21903	12.8843	2.34397	0	0	12.293	0	11.1347	5.25792	5.24133	1.89852	5.05631	4.87879	16.7093	0.149544	1.28479	0	41.8275	0	2.80437	0	0	0	0	72.8423	0	5.7395	8.65555	35.1813	-0.816687	0.716353	-1.14006
Atg3	109.696	90.2961	68.8738	17.2359	32.7418	149.755	38.0644	54.2826	125.977	22.0015	213.142	0	31.9355	22.4042	65.373	11.5778	55.859	35.5045	42.014	83.914	19.0845	17.0678	2.39474	0	48.3721	2.95181	2.77482	1.89852	9.96816	46.7419	19.1398	9.1222	15.578	0	0	0	0	0.719594	0.498505	8.52162	3.33014	0	0.638635	0	15.8188	176.038	-1.10004	0.645279	-1.70475
Atg4a	0.435302	0	6.59711	0	36.6565	0	0	0	0	0	0	0	0	0.15241	0	0	38.7781	0	0	0	0	0	0.15965	0	0	0	0	0	4.62291	1.88856	0.303806	1.49544	11.0813	0	48.1837	6.23112	0	0	7.97608	0.378739	1.11005	50.0906	0	3.41268	4.47701	2.07568	-3.38853	2.61924	-1.29371
Atg4b	8.27075	11.1602	5.0138	1.76276	3.79615	16.6145	7.34833	13.4796	57.424	35.8971	12.2967	3.53441	4.12071	5.63916	24.751	0.985347	10.1562	22.6341	8.6829	15.0014	8.92661	10.2407	2.87369	0.474718	7.11892	0	15.8781	1.22048	1.30019	0.944281	0.151903	0	4.49675	0	82.6299	9.34668	0.254943	40.4772	0	0	46.0669	0	4.15113	0.310243	69.8414	38.2132	-0.358356	0.70149	-0.510849
Atg5	201.98	191.752	102.651	133.774	263.476	223.622	137.561	124.777	172.272	109.428	184.077	413.219	355.282	230.444	314.584	290.062	69.2467	146.9	121	262.993	236.709	190.021	304.771	181.342	280.558	207.457	217.207	239.078	192.718	218.759	334.794	224.615	391.699	425.988	136.35	302.383	351.821	122.511	285.394	184.446	308.038	190.271	119.425	198.09	639.616	953.918	0.680511	0.256755	2.65043
Atg7	0.870605	1.35275	2.37496	0	2.37259	0	0	0	0	4.0529	10.0609	7.83717	0	0.15241	17.1935	5.41941	0	0	0	7.0319	1.84688	0	0	13.2921	5.84116	3.32079	10.1743	0.813653	0	7.39687	0.759514	0.598177	1.60598	0	0	0	0	0	0	34.4652	1.11005	0	14.2096	0	0	13.4671	1.16621	1.24704	0.935185
Atg9a	31.7771	6.42557	6.86099	14.6897	15.6591	15.7164	15.1376	34.974	44.5147	151.115	70.0537	9.68121	1.03018	7.01085	5.2903	23.0325	0.923289	0.887613	10.0834	7.0319	22.4704	3.98248	18.5193	1.66151	0	1.38366	0.308313	8.81457	0.577864	7.23949	0	0.747721	2.24837	0	0	24.2321	0	0	0	0	10.5454	0	0	0	1.19387	60.7016	-1.87753	0.714228	-2.62876
Atic	6.96484	17.5858	2.11108	1.5669	0	0	1.46967	10.9294	12.019	20.2645	16.0229	1.99771	10.6881	7.62049	16.2488	3.69505	3.23151	0.887613	0.280094	7.50069	3.07814	6.25818	0	0	0.912682	0	2.62066	0.678044	2.60039	4.40665	5.3166	2.09362	8.02991	1.78014	0	8.30816	2.54943	0	0	2.4618	24.236	3.30267	0	9.15218	0.596935	21.2809	-0.227463	0.843609	-0.269631
Atl1	85.7546	59.8592	10.2915	19.5862	53.0274	19.5333	35.419	4.00744	30.27	1.73696	13.0419	44.718	39.6618	43.132	28.9077	108.019	18.9274	12.8704	5.88197	10.7822	3.07814	19.9124	34.3247	13.7668	21.9044	26.5663	44.7054	32.9529	113.695	44.8534	25.2159	53.9855	35.974	9.43475	24.3994	13.5008	91.0145	33.4611	3.24028	3.78739	0	0.183482	44.5448	95.5549	116.104	146.124	0.188238	0.521931	0.360657
Atl2	154.968	165.036	82.3319	85.9835	55.6373	37.0458	119.337	82.8811	130.428	41.687	108.062	119.709	95.0338	80.7772	342.925	202.489	54.9357	83.4356	39.4932	69.3814	155.138	162.713	52.844	173.035	209.917	112.815	181.134	223.348	399.737	401.162	151.143	155.526	158.992	71.7397	78.7342	32.1941	65.5202	92.288	20.9372	44.1231	8.14034	1.83482	26.5033	18.1492	57.3057	615.655	0.595531	0.340401	1.7495
Atl3	241.593	134.261	2.11108	0	17.9131	0.898081	83.624	76.3235	25.8186	329.443	0	5.83946	0	35.8163	35.7095	73.6547	17.5425	0.887613	6.72225	23.9085	49.2503	35.8423	21.0737	4.74718	8.76175	22.5076	61.3543	4.06826	5.34524	9.12805	15.3422	10.3186	2.24837	16.1993	0	0	0	0	0	0	0	0	0.319317	0	0	156.023	-1.44006	0.835635	-1.72331
Atm	104.473	907.019	215.066	392.312	59.3148	129.997	152.257	262.123	268.424	103.059	349.523	75.913	38.2453	54.7151	109.207	35.3493	115.411	99.8564	66.9424	122.824	15.0829	70.5468	38.3159	46.5223	60.237	2.3061	40.8515	43.5304	79.0229	1.10166	88.5593	2.84134	24.5715	12.995	28.2951	0.865434	36.2018	0.539696	2.99103	4.3555	1.11005	2.0183	0	98.9676	0	491.845	-1.68626	0.499508	-3.37585
Atmin	174.121	34.4951	109.776	39.3683	93.3615	242.257	152.992	214.944	184.736	190.486	246.679	152.133	159.291	139.15	143.783	173.544	223.898	315.103	206.149	339.406	229.629	307.789	348.355	168.05	147.672	121.762	254.667	85.1623	90.8691	128.108	123.649	63.7058	63.7575	132.977	333.185	211.858	217.211	524.404	264.955	281.214	382.596	618.334	194.464	167.687	40.2931	716.379	0.666365	0.305384	2.18206
Atox1	5.65893	10.1456	11.8748	25.4621	12.812	21.5539	22.192	19.1264	69.443	32.4232	107.689	42.4129	14.5512	35.6639	6.99075	3.81822	36.0083	54.1444	29.97	22.5021	40.6315	37.5491	56.6756	46.5223	42.531	20.4782	2.77482	24.274	6.50097	8.02639	48.6089	14.9544	17.184	243.345	43.8779	91.5629	108.86	67.8218	180.708	17.9901	83.4384	32.2928	122.139	201.658	43.5762	118.987	0.157996	0.483941	0.326477
Atp10a	0	0	9.49984	0	6.52462	0	13.227	0.546469	6.23206	0	0	0	0.386316	3.20061	0	0.369505	0	0	0	0	2.46251	0	8.30178	0	3.65073	20.017	0	0.135609	9.10136	2.99022	0	0	12.3661	0	0	0	0	0	0	3.97676	0	0.183482	0.159659	15.357	12.5356	13.2037	-2.35554	1.55144	-1.5183
Atp10b	7.83544	27.7314	9.49984	10.9683	2.13533	66.6825	13.08	15.4833	23.5928	37.6341	29.8101	18.5941	34.6397	39.6265	56.3039	54.1941	9.69453	35.9483	15.1251	23.9085	18.7767	55.7547	31.7703	40.1137	62.2449	66.6925	46.8636	41.4963	19.6474	33.6794	42.229	44.5642	35.974	72.9858	63.5615	57.2917	7.90322	10.614	27.667	20.8306	36.0765	24.2196	35.6039	12.72	62.9766	140.197	0.753389	0.391509	1.92432
Atp11a	49.6245	10.822	32.1939	108.508	42.588	36.1478	70.544	16.7584	48.0759	17.3696	8.94303	35.9588	40.4344	13.8693	3.21197	38.4285	8.77124	71.4528	14.845	25.7836	3.69377	31.2909	61.6247	44.3861	29.0233	32.0087	89.1025	19.1208	13.0019	12.9052	18.0764	7.17812	4.01495	3.7383	65.8169	99.5249	24.7294	25.1858	10.4686	14.3921	26.4561	43.3017	23.3102	121.771	62.0812	134.873	-0.461396	0.510073	-0.904569
Atp11b	205.898	71.6958	59.374	76.3863	139.508	61.5185	125.656	182.885	43.1793	82.795	191.157	58.8556	83.3155	122.842	30.0413	178.471	58.1672	77.6661	123.241	65.6311	84.3411	35.8423	64.1791	130.785	49.1023	79.7912	75.0743	55.464	40.0171	107.019	88.8631	66.9958	94.2711	75.834	100.263	74.7735	88.9749	18.7095	52.8415	17.422	72.153	12.2933	23.7891	43.1238	18.505	381.326	-0.245042	0.30846	-0.794405
Atp13a1	0.870605	1.01456	1.84719	0	1.1863	0	2.49843	1.82156	11.5738	11.5797	13.0419	3.22707	0	1.98133	0	0.73901	6.46302	0	0	12.1886	26.1642	2.84463	0.478949	4.0351	0	0.830198	0	0	0	0	0	0.897265	0	0	20.9138	0	5.09885	0	0.249252	0.378739	4.8102	84.5852	0	0	3.58161	12.1337	0.442512	1.25517	0.352551
Atp13a3	834.475	1851.24	981.122	722.536	379.733	569.608	691.625	593.83	877.831	1841.75	982.615	374.033	379.234	399.923	234.474	365.317	422.405	185.955	231.918	317.373	382.613	486.431	276.992	366.245	137.267	314.645	182.213	315.697	995.082	329.082	246.386	187.229	212.311	170.538	61.306	206.319	155.77	71.4197	61.8146	256.785	210.909	149.354	75.5186	426.119	153.711	2129.59	-1.24118	0.273695	-4.53491
Atp1a1	0.435302	0	4.74992	0.979311	0.237259	0.673561	0.146967	5.64685	1.78059	0.578986	4.09889	0.61468	0.257544	0	0.377878	1.35485	0.461644	3.10664	0	3.28155	0	0	0.798248	7.83284	19.7139	0.461221	18.653	0.678044	0	0	0.455708	0.747721	0.160598	2.84823	0.205037	0	2.80437	14.0321	0	17.6114	1.85008	6.78883	0	6.67023	0.596935	10.1728	-0.903082	1.07177	-0.842605
Atp1a3	0.435302	1.69094	3.16661	0	0	0	0	0	0.445147	11.5797	1.86313	0	43.1386	0.457229	0.755757	0.123168	0	3.99426	0	0	0	0	0	0.474718	9.12682	8.39422	2.00404	2.03413	4.18951	5.50831	8.81036	1.64499	14.6144	19.9376	0.410074	0.346173	27.2788	32.9214	0	0.189369	24.791	0.183482	17.7221	14.4263	0.895402	17.1249	1.85416	1.32509	1.39926
Atp1b1	45.2715	1.69094	26.6523	28.4	0.11863	13.0222	0	44.4461	40.0633	0	20.4944	0	167.275	4.41988	0	25.619	0	0	29.6899	2.81276	2.1547	0	4.47019	0	5.65863	3.04406	8.63277	2.16974	3.32272	1.41642	7.44324	13.6085	0.321196	0.178014	0.820148	0.865434	0	3.59797	0.249252	1.13622	7.03029	12.6603	0.478976	14.2712	8.35709	64.5091	0.417075	1.11071	0.375502
Atp1b3	299.053	304.707	133.789	32.5131	80.4308	12.5731	114.046	176.692	245.276	81.637	517.578	107.876	76.7482	40.6934	88.2346	18.1058	76.1713	69.2338	77.0258	133.137	144.98	202.538	47.7352	22.0744	50.9276	42.5246	58.4254	66.5839	53.8858	76.6442	12.0003	46.9569	59.4213	55.5404	2.05037	3.63482	60.4214	124.31	61.3161	50.1829	48.842	61.6499	56.0402	97.1062	60.2904	426.858	-0.746681	0.405017	-1.84358
Atp2a2	399.608	306.398	212.163	269.898	270.475	286.712	549.361	336.078	256.85	243.174	397.965	264.005	512.513	315.031	292.667	343.393	178.195	207.258	142.288	167.359	201.618	340.217	322.811	336.812	232.186	382.444	529.528	323.291	444.522	522.345	272.362	263.946	205.084	251.178	112.565	178.799	183.814	200.947	160.768	413.772	242.545	208.986	97.5514	257.502	271.904	1330.91	-0.0650538	0.228623	-0.284547
Atp2b1	22.6357	49.7136	53.8324	5.87587	251.613	1.1226	46.2945	7.83272	22.2574	26.6333	29.8101	20.7455	102.245	38.7121	40.9998	112.083	26.7754	0.443806	3.36112	5.15673	1.53907	23.3259	34.9633	17.8019	14.7854	153.956	26.9774	1088.4	60.5313	20.4594	40.8619	29.9088	160.277	86.3369	0.410074	69.5809	36.7117	27.3446	4.48654	60.0301	1.29505	24.5866	39.5954	55.2233	14.028	344.292	-0.359583	0.756096	-0.475578
Atp2b4	0	11.8366	0	3.91725	2.96574	9.42985	4.99687	0	0	0	0	0.30734	9.91545	0	0	0.615842	0.461644	6.6571	8.12272	0	0.307814	0	7.98248	14.4789	5.84116	1.19917	3.39145	0	0.433398	1.41642	4.25328	4.03769	7.70871	0	0	0	24.9844	0	0	0.568108	3.33014	0	0	9.15218	0	14.737	-0.133304	1.17896	-0.113069
Atp2c1	299.053	269.197	283.148	228.375	220.651	116.526	261.895	97.0893	98.3776	59.6355	116.632	425.512	346.912	326.767	229.939	123.907	13.3877	71.8966	144.808	99.853	88.3426	97.2863	23.7878	173.984	260.297	187.717	267.924	182.258	505.776	277.461	172.106	184.388	278.156	130.484	242.149	164.432	142.258	138.702	94.9652	228.001	211.464	106.42	149.76	144.884	192.511	859.239	0.144142	0.420705	0.342621
Atp5a1	144.085	134.261	99.7483	99.3022	185.774	127.527	97.8798	92.1711	71.2236	121.008	141.598	14.445	197.15	79.7103	65.5619	178.84	44.7795	59.0263	36.1321	66.0999	40.0158	23.3259	87.8072	46.285	94.5538	59.7742	89.4108	74.178	107.483	74.1261	61.9763	55.4809	71.4662	26.3461	0.820148	31.3287	12.2372	24.6461	17.1984	76.1265	11.8405	0.366964	115.593	2.01658	31.6375	373.879	-0.517241	0.328417	-1.57495
Atp5b	359.125	222.189	264.412	209.181	337.027	151.102	287.908	410.216	486.991	842.424	400.946	195.315	415.032	201.181	189.317	346.103	421.02	339.068	187.943	462.23	303.505	261.706	530.515	273.2	155.704	270.091	252.509	295.627	342.962	227.414	137.016	126.066	123.339	117.311	149.062	279.881	253.158	46.9535	255.982	579.281	122.66	136.878	184.885	257.347	686.176	1244.92	-0.053836	0.251108	-0.214394
Atp5c1	396.125	374.374	399.521	116.734	160.269	246.299	192.379	298.372	163.814	329.443	174.389	133.078	117.311	59.2874	166.266	144.353	141.725	64.7957	62.4609	124.23	109.274	41.5316	88.9248	133.396	114.815	76.0092	12.4867	21.155	3.03379	70.1916	57.875	79.2585	42.7191	163.061	38.957	42.9255	62.206	87.7905	81.0071	35.0333	159.662	27.7058	152.793	143.332	46.5609	570.622	-1.10906	0.373311	-2.97087
Atp5e	28.73	6.08738	32.7217	13.9062	18.6248	48.9454	19.3996	34.4275	20.0316	63.1095	68.1906	50.2501	48.1608	41.9127	159.843	16.3814	27.237	70.5652	32.4909	29.0652	40.3236	19.9124	61.6247	43.9114	94.5538	60.9734	53.8007	35.6651	41.7507	70.349	60.7611	57.8736	75.1599	48.2418	173.461	85.5048	79.797	117.114	58.3251	40.5251	143.566	59.0812	182.171	5.58438	35.2191	202.912	0.823321	0.36216	2.27336
Atp5f1	799.651	574.581	466.548	321.214	137.017	181.637	381.819	587.818	556.434	658.307	389.394	151.98	256.643	232.577	130.746	300.038	268.215	197.05	154.052	135.481	361.066	243.5	122.132	89.0096	189.655	140.949	188.996	288.575	118.896	60.2766	141.573	104.531	181.797	35.7809	66.842	38.4253	0	0.179899	75.2743	182.741	57.7224	7.1558	12.2937	110.292	269.218	1100.76	-0.84652	0.254766	-3.32274
Atp5g1	63.1189	94.6925	53.0408	266.96	27.9966	94.972	111.254	170.863	668.166	441.766	574.962	66.2318	14.4225	97.8471	65.5619	54.5636	256.674	118.94	80.3869	230.178	219.164	87.0456	156.457	60.7639	44.9039	12.2685	51.18	42.3099	13.1464	17.784	63.7992	42.9192	38.8648	35.6028	108.26	28.5593	23.7097	13.6723	45.1147	9.08973	31.8213	0	68.1743	0.155122	114.313	512.06	-0.789325	0.460674	-1.71341
Atp5g2	0	0	4.74992	1.76276	0	0	5.43777	0	0.445147	3.47392	8.19778	2.30505	1.67404	0.914459	1.70045	2.83287	1.84658	3.99426	1.12037	4.21914	3.38596	0	18.9983	3.08567	12.595	4.51997	4.93301	6.64483	5.63417	4.09189	19.1398	15.7021	6.74512	0	27.0649	50.3682	50.4786	0	53.34	1.51496	52.7272	7.52276	35.6039	26.6809	58.7981	20.1515	0.195579	0.744838	0.26258
Atp5g3	18.2827	88.9434	144.609	65.8097	25.9799	149.755	52.761	57.0149	69.443	72.3732	40.2436	12.9083	79.7099	41.303	0.566818	45.2028	61.3987	35.0607	77.3059	95.1651	29.2423	29.5841	0.15965	24.448	27.563	0	0.308313	1.76291	23.8369	24.0792	4.55708	0.149544	8.8329	0	0.410074	21.4628	0	0	0	0.189369	11.8405	0.366964	2.7142	0.155122	0.298467	172.401	-0.477805	0.686647	-0.695852
Atp5h	63.9895	169.094	107.401	83.4373	77.821	35.9232	74.659	112.39	56.5337	100.165	103.217	74.2226	52.539	52.1241	94.8475	56.2879	24.0055	79.8852	24.3681	107.822	48.3268	51.2033	41.8282	18.2766	94.7364	126.928	36.6893	27.9354	122.652	24.5513	53.4698	76.5667	122.858	45.0376	30.1404	0	14.0218	4.31757	15.7029	9.2791	25.7161	39.2651	0	0	55.8134	303.393	-0.377043	0.334415	-1.12747
Atp5j	77.0485	220.498	271.273	20.3697	41.9949	0	42.9143	51.5502	81.9071	78.1631	81.6051	7.52983	82.6717	29.5675	32.3086	1.35485	7.84795	8.87613	0	55.7864	43.7096	14.2231	31.451	2.61095	89.9904	38.5581	0	7.59409	3.46718	0	11.5446	12.4122	31.3166	0	0.205037	7.96199	0.254943	0.719594	0.249252	0	13.1355	0	0.478976	28.2321	11.0433	177.453	-1.54707	0.818471	-1.8902
Atp5j2	3.91772	9.80744	26.1246	7.2469	12.3375	16.6145	14.8436	34.4275	30.7152	44.5819	160.975	33.1927	67.4766	35.9687	42.3224	13.5485	11.0795	13.758	26.6089	23.4397	16.3141	3.98248	84.6143	69.7835	216.306	131.632	19.8862	164.222	67.3212	67.3587	79.2933	56.2286	87.8472	93.2794	49.0038	146.085	145.572	67.1022	57.3281	29.3523	133.761	137.061	136.029	46.2263	42.3824	224.681	-0.0292296	0.480691	-0.0608073
Atp5k	9.14135	11.4984	20.3191	16.4524	11.0325	12.5731	6.90743	18.5799	18.251	39.95	45.833	29.9657	78.9373	32.3109	18.516	16.9972	1.38493	28.8474	10.3635	29.0652	29.858	17.6367	18.679	18.2766	56.7688	13.2832	25.1275	21.833	27.4485	28.1711	28.4058	23.3289	26.3381	61.0589	45.3132	44.4833	30.3382	16.9105	16.6999	22.7243	45.1419	51.9254	39.1164	8.53169	12.5356	102.889	0.757997	0.396533	1.91156
Atp5l	18.2827	45.9935	66.235	24.6786	14.4728	14.3693	18.0769	12.3866	20.4768	7.52682	16.0229	33.6537	27.1709	34.7494	58.949	15.5192	19.3891	21.7465	22.1274	32.3467	27.7033	7.39603	84.7739	62.9001	130.331	69.6444	61.2002	50.0396	81.7678	93.6412	120.003	119.037	133.778	31.5085	4.71585	45.1756	19.3756	28.424	26.1715	13.6346	38.2966	30.091	58.5947	0	23.2805	211.981	0.402679	0.335288	1.20099
Atp5o	24.3769	38.8916	67.5544	15.2773	45.5537	26.2689	37.0356	116.58	80.1265	54.4247	58.8749	7.83717	48.032	53.8007	73.4973	39.4139	23.5439	39.4988	28.0094	70.319	52.3284	36.9802	23.7878	48.6586	107.514	33.6691	36.9976	48.5479	23.259	13.6921	27.0387	19.5903	14.9356	0	0	0	0.509885	0	0.249252	0.378739	0.185008	0.733928	0	0.310243	4.77548	179.809	-0.0677368	0.361585	-0.187333
Atp5s	10.012	30.0987	10.0276	23.3076	0	0	17.783	20.7658	14.6899	71.7942	32.7911	0	0	0	0	16.7509	0	0	0	0	17.5454	0	8.62108	0	0	0	0	11.1199	0	0	0	0	0	0.178014	0	0	0	0	0	0	0	0	0	0	0	31.6623	-2.52464	1.78338	-1.41564
Atp5sl	17.4121	1.35275	1.84719	3.1338	5.45696	7.40917	0	4.1896	14.2447	5.78986	4.84414	11.9863	0	5.48675	4.72348	0.246337	16.6192	12.4266	0.560187	0.468793	5.84847	9.67173	10.2176	3.08567	12.595	10.0546	8.78693	0	3.03379	14.0068	8.05085	10.6176	3.53316	0.890071	99.0328	2.5963	0.509885	20.8682	22.1835	0.946847	38.8516	43.3017	52.6874	0.155122	2.68621	27.7701	0.214717	0.739302	0.290432
Atp6ap1l	0	0	14.2498	0	0	0	0	0	0	1.15797	33.1637	0	0	0	0	0.246337	0	0	0	0	0	0	2.55439	16.8525	4.0158	4.51997	0	0	0.433398	0	4.25328	10.169	0	0	0	15.2316	0	0	0	0	6.84528	0	0	0	0	11.2443	-5.80469	2.00182	-2.8997
Atp6ap2	0	107.544	68.3461	29.3793	11.2698	25.8198	9.99373	63.3904	78.346	38.7921	57.0118	0	0	0.15241	0	0.369505	22.6206	8.43232	0	5.62552	16.622	0.568926	4.62984	14.4789	0	5.16567	2.00404	6.91605	3.17825	6.29521	0	6.4304	5.78153	0	0	0	0	0	0	0	0	0	0	0	0	68.5279	-3.07242	0.926929	-3.31463
Atp6v0a1	0	11.1602	6.86099	32.3173	0	0	0	6.19332	8.01265	24.8964	0	12.1399	6.82492	17.2223	0.188939	2.46337	67.4001	46.1559	8.963	22.5021	55.0987	6.82711	5.10879	3.08567	0	13.5599	5.08717	9.49261	1.30019	0.629521	0	16.1508	0.321196	0.178014	55.9751	0	0	4.31757	0	0.189369	0	0	0.478976	20.1658	0	47.8556	1.648	0.989716	1.66512
Atp6v0a2	29.1653	13.5275	21.1108	9.00966	34.4026	0.898081	22.045	22.5874	20.9219	36.4761	20.1218	28.1216	3.47685	6.70603	6.61287	18.3521	25.3904	9.31993	22.6876	4.68793	25.2408	32.4288	3.35264	11.3932	5.84116	6.45709	1.23325	6.238	16.9025	19.5151	20.9626	1.64499	4.81795	5.34043	6.35615	49.1566	1.52966	45.3344	19.4417	13.0665	16.2807	123.116	50.2925	8.37657	40.2931	63.233	-0.167537	0.493723	-0.339333
Atp6v0b	1.30591	9.13107	39.8465	33.6883	6.28737	37.7194	19.9875	6.19332	2.22574	6.94783	68.1906	45.179	117.698	7.62049	13.7926	15.0265	32.3151	38.1674	17.0857	11.251	29.2423	15.361	10.8562	14.7163	9.85696	4.61221	23.8943	25.6301	15.0245	24.8661	20.9626	14.6553	25.5351	24.922	4.51081	65.946	93.8188	9.35473	94.4667	5.49171	65.1227	113.759	60.1913	50.7248	23.8774	99.6303	0.774902	0.528717	1.46563
Atp6v0d1	102.731	86.2379	38.5271	13.5145	49.2313	42.8834	43.7961	77.4164	85.9135	46.3189	149.796	71.3029	42.8811	25.6048	7.93545	61.0915	46.6261	45.7121	60.7803	42.1914	52.944	97.2863	47.5756	34.417	47.2769	23.9835	26.8233	28.2066	69.6326	34.781	36.001	32.152	35.171	24.2099	27.2699	34.4443	49.2039	35.2601	39.8804	51.1297	171.502	32.6598	88.1316	0	52.5303	211.96	-0.214238	0.319023	-0.671543
Atp6v0e	589.835	464.332	533.31	652.417	217.685	470.145	726.603	796.387	959.293	1094.28	1094.4	260.01	89.8829	315.336	296.446	262.964	817.572	211.252	89.0698	486.139	526.67	352.734	227.98	103.251	152.053	246.569	273.166	125.574	13.7243	47.2141	76.7109	32.3016	45.9311	48.4199	120.357	109.564	88.2101	106.5	15.4537	16.0964	136.536	61.283	190.153	46.5365	115.507	1490.42	-0.876245	0.373029	-2.349
Atp6v1a	26.9888	204.265	50.138	71.6856	0.830407	123.935	102.583	170.68	86.8038	50.9508	206.808	112.486	69.5369	17.8319	170.045	1.60119	235.9	47.9311	174.218	107.822	62.4863	29.0152	39.2738	41.0631	125.037	44.7384	102.822	45.0221	103.438	108.75	166.941	99.2974	101.498	16.1993	1.84533	111.295	39.0062	85.9915	58.8236	105.289	114.52	11.1924	30.3351	18.3044	229.82	394.276	0.0947399	0.521819	0.181557
Atp6v1b2	53.5422	73.7249	71.7766	82.8497	32.979	24.4727	22.9268	120.041	80.1265	15.0536	136.754	73.3006	226.124	65.9934	151.34	102.846	114.949	120.715	87.1091	89.5395	136.362	96.1484	56.3563	30.8567	50.015	396.65	78.4657	50.3109	147.066	112.055	99.4963	69.3885	106.798	87.0489	113.385	193.511	124.412	248.08	141.077	156.04	271.036	160.547	284.033	94.6242	274.292	414.186	1.0363	0.376135	2.75514
Atp6v1c1	117.967	299.634	101.068	113.404	114.952	56.8036	153.874	97.6358	205.658	202.645	200.846	88.8213	129.545	129.548	171.557	140.535	117.258	194.387	184.022	272.369	175.454	79.6496	38.4755	42.2499	102.768	193.067	251.738	44.6153	162.958	220.018	390.846	428.145	303.691	59.4567	13.3274	148.162	31.8678	85.6317	54.5863	121.386	178.717	44.0357	72.485	25.2848	261.159	714.787	0.218731	0.351268	0.622691
Atp6v1d	16.5415	270.212	42.2215	80.6953	7.11777	0.44904	38.7992	96.725	46.2953	19.6855	191.53	44.257	78.4222	59.135	32.4975	27.4665	74.7864	78.5537	29.6899	67.5063	78.8004	6.82711	16.2843	85.4492	121.387	147.775	77.3866	33.631	78.1561	141.957	167.245	211.605	267.878	0.178014	1.02518	19.905	20.9053	8.63513	62.8116	0	25.5311	0.183482	11.8147	0.155122	63.5735	357.418	-0.260436	0.538518	-0.483616
Atp6v1e1	130.591	229.291	110.04	305.349	113.647	25.1463	99.6434	93.6284	36.0569	70.6363	123.712	62.6974	102.374	107.754	44.7786	0.123168	58.1672	151.338	50.697	79.2261	13.236	33.5666	50.6089	80.4647	65.8956	110.14	94.0355	43.2592	128.286	164.305	144.46	158.218	203.96	80.1064	94.9321	219.647	140.983	97.3251	47.6072	42.7975	207.764	117.428	318.679	1.08585	10.1479	423.064	-0.730226	0.480903	-1.51845
Atp6v1f	28.73	1.35275	43.277	22.9159	39.5036	90.7062	33.6554	9.47213	31.1603	12.1587	24.966	124.473	51.7664	82.1489	93.5249	27.9592	72.9398	102.075	63.5813	62.8183	61.5628	30.1531	87.1687	69.3088	138.728	52.9482	53.6465	208.973	52.2967	56.3421	125.016	123.524	135.866	257.409	288.487	262.226	159.849	109.738	115.902	66.658	118.035	219.811	330.813	91.0564	139.086	297.175	1.30747	0.405287	3.22603
Atp6v1g1	20.8945	8.79288	103.179	3.32966	13.2865	65.1109	25.5722	38.2528	17.8059	15.0536	117.75	18.2867	65.6738	73.4615	204.432	61.5842	103.408	26.1846	57.6993	75.0069	56.0222	31.8598	55.3984	37.7401	267.963	190.853	263.3	68.0756	254.405	348.755	304.869	324.96	452.244	96.8397	25.4246	437.736	171.831	119.992	151.047	28.7842	254.2	53.7602	172.112	58.636	125.058	517.547	1.01275	0.48067	2.10695
Atp6v1h	85.3193	53.0955	100.012	129.661	120.884	149.306	134.621	119.677	94.8164	67.7413	152.404	26.7386	30.9053	141.284	37.7878	75.9949	61.8604	28.4036	28.8496	86.258	116.662	83.6321	16.6036	62.9001	139.64	177.109	47.0178	128.964	73.9666	36.6696	130.029	71.6317	107.761	12.817	3.28059	27.6939	13.512	0.179899	1.74477	81.0501	12.3955	104.768	0	101.605	132.221	371.683	-0.629738	0.341306	-1.84508
Atp8a1	0	17.9239	1.05554	18.0193	15.6591	0.22452	27.6297	41.3495	0	0	0	16.1354	100.185	5.63916	23.6174	6.52792	0	0	8.6829	0	0	0	33.0475	11.8679	38.8802	9.31666	2.00404	17.6291	10.2571	40.9189	32.2034	23.0298	15.0962	2.13617	0	1.73087	0	22.6672	22.9312	3.21928	9.06537	22.5683	0	39.556	16.1172	70.0623	0.65902	1.06711	0.617577
Atp8b1	52.6716	29.7605	0.791653	8.42208	17.7944	16.39	2.35147	5.46469	8.01265	94.9537	93.5292	15.0597	0	5.79157	0	0	0	8.87613	18.2061	8.90708	19.0845	0	4.15089	0.237359	0	1.19917	0	0	0.288932	0	0	0	0	0	8.61155	0	0	1.07939	0.99701	0	0	0	0	0	0	46.1385	-1.83815	1.12044	-1.64056
Atp9a	1.74121	0	0	3.91725	9.2531	1.34712	0.734833	3.46097	5.78692	0	0	0	4.50702	1.67651	0	0	1.38493	7.1009	2.80094	0.937587	2.77033	10.8096	6.22633	2.84831	4.56341	0	0	0.135609	1.01126	0.15738	1.51903	0.448633	5.62094	0	0.205037	3.63482	7.39333	4.85726	17.4477	0.568108	10.7304	25.504	0	0.465365	2.08927	10.4219	0.346932	1.08511	0.319719
Atp9b	9.57665	4.05825	21.3746	62.2842	1.1863	75.6633	21.1632	10.7472	28.9346	9.84276	62.9738	29.812	41.3358	13.5645	78.5987	26.8507	2.76987	0	31.0904	45.0042	20.0079	25.0327	8.94037	18.514	35.047	22.0464	0	280.575	32.0715	34.1515	47.3937	63.7058	105.674	63.195	3.8957	7.09656	0	5.93665	17.9462	0	14.4306	0.91741	23.9488	72.2867	40.89	168.789	0.198953	0.697347	0.2853
Atpaf1	0	30.7751	0.263884	0	4.15203	0.22452	0	0	11.1287	21.4225	0	22.7432	5.40843	12.8024	22.8616	40.8919	0	0	1.68056	8.43828	4.3094	2.84463	16.7632	10.2064	16.7933	15.9582	0.308313	13.8321	0.866796	9.44281	24.1525	8.22493	4.01495	21.7177	12.9173	0	28.2986	0	0	0	22.5709	0	1.11761	0	9.55096	40.0568	1.15518	0.997298	1.15831
Atpaf2	0	10.1456	8.18042	6.26759	43.2998	0.22452	0.4409	34.7919	0	48.0558	10.4335	13.523	3.09053	0	2.83409	11.8242	17.0808	1.77523	36.9724	6.09431	8.31098	23.8949	5.58773	15.6657	4.56341	17.3419	4.00807	14.7814	8.37903	6.45259	9.11417	14.3562	11.5631	0	77.2989	41.7139	42.3205	4.67736	19.4417	136.914	6.66027	18.3482	47.259	0	0	50.234	-0.199205	0.753254	-0.264459
Atpif1	78.3544	198.854	164.4	355.49	23.1328	318.145	88.4739	147.911	154.021	140.115	270.154	70.9955	119.887	88.0929	107.695	52.7161	164.345	117.165	61.3405	217.52	122.51	48.3587	8.62108	56.0167	48.9197	7.19505	22.1986	16.2731	38.8614	20.4594	15.9498	9.42129	11.7237	20.6496	0	15.4047	12.2372	0.179899	9.9701	8.90036	0	0.183482	23.1505	0	11.0433	405.668	-0.574982	0.376013	-1.52915
Atr	5.22363	9.46925	1.58331	3.91725	10.0835	0	14.8436	34.6097	36.5021	42.266	39.4984	2.45872	5.92352	22.7091	17.0045	5.66575	36.4699	13.3142	67.7827	1.40638	23.3939	2.2757	59.5493	9.96907	15.1505	57.2836	12.1784	82.857	9.10136	48.1584	68.2044	82.0998	3.53316	10.5028	0	0	0	47.853	55.5833	0.189369	5.73524	0	0.319317	0.620487	0	110.244	0.27632	0.652465	0.423502
Atraid	51.3657	210.353	132.47	63.2635	65.1276	136.059	42.1794	58.4722	96.1519	283.124	68.5632	131.234	171.653	81.6916	42.3224	104.939	56.3206	116.721	29.4098	15.4702	61.255	75.0982	70.0862	43.1993	21.5393	9.22442	2.31235	107.673	0.144466	0	31.5958	7.17812	0.481795	0	33.8311	0	0	0	0	0	0	0	0	0	0.298467	291.652	-0.202856	0.643689	-0.315147
Atrn	8.27075	4.73463	17.1525	42.1104	34.6398	9.20533	27.7767	43.171	13.7996	15.0536	26.8291	2.61239	8.24141	9.297	0	5.29624	7.38631	35.0607	4.76159	8.90708	1.23126	21.0502	38.4755	2.37359	10.4046	5.90363	5.70379	26.1725	9.10136	0.786901	2.12664	3.28997	6.74512	0	0	6.92347	9.94276	0	23.679	0	1.29505	0	0	0	57.0073	56.8228	-1.1024	0.611422	-1.803
Atrnl1	13.0591	0	2.11108	5.48414	0	33.9026	24.8374	73.409	1.33544	24.3174	19.3766	73.1469	0.128772	28.1958	6.61287	44.8333	57.2439	31.5103	77.5859	17.3454	16.3141	36.4112	25.7036	13.2921	8.94428	19.0945	67.0581	16.2731	28.8932	56.4995	48.1532	25.273	1.28479	40.4092	5.33096	9.69286	4.07908	1.43919	26.67	7.38541	51.0621	16.5134	15.8062	0	2.38774	116.482	1.15347	0.7222	1.59717
Atxn1	65.7307	170.785	231.691	147.093	117.443	34.8006	47.4702	112.573	44.0696	51.5297	31.3006	170.881	61.6818	108.363	120.921	86.8337	156.497	96.7498	102.794	119.074	81.2629	73.9603	62.7423	196.771	125.768	102.668	53.0299	72.4151	163.969	96.0019	207.803	90.7734	232.225	49.3099	407.203	62.6574	133.335	135.823	81.2563	122.143	63.8276	79.6312	96.9128	121.615	173.111	473.21	0.309758	0.334296	0.926598
Atxn10	17.4121	53.0955	104.762	21.5449	67.0257	82.3989	0.293933	52.2789	0.890295	0	0	1.22936	0.901405	7.01085	2.07833	0	0	0	0	18.2829	8.61879	2.2757	13.4106	0.474718	1.27775	17.3419	0	0	0	0	0.151903	14.8049	8.9935	0.178014	0.205037	0.173087	0	0	0	0	0	5.50446	0	0	0	61.3678	-3.2889	1.18162	-2.78338
Atxn1l	85.7546	95.3689	116.373	149.835	164.065	73.6426	170.628	129.513	138.441	107.112	117.005	189.168	66.7039	109.278	42.1334	189.926	136.185	333.742	258.246	128.918	153.291	192.866	159.969	105.862	98.2046	69.6444	171.576	80.416	175.237	98.52	74.1286	113.205	54.2822	146.15	278.235	170.49	236.842	197.709	121.386	274.586	97.314	490.447	125.332	443.648	140.877	555.58	0.576307	0.272625	2.11392
Atxn2	87.4958	53.0955	50.138	21.7407	368.226	17.7371	48.499	43.7175	30.27	75.2682	25.7112	39.1859	60.6517	32.7681	21.1612	53.2087	16.1576	51.9254	19.8867	14.0638	30.7814	72.2535	26.3422	22.5491	31.9439	7.65627	25.7442	28.4778	27.3041	13.8495	14.127	19.5903	3.21196	17.8014	134.709	6.75038	2.80437	62.7846	14.2074	8.52162	15.3556	1.46786	13.092	144.263	143.264	184.396	-0.904201	0.457377	-1.97693
Atxn2l	139.297	34.8333	36.6799	59.1504	47.6891	39.5156	49.2338	63.5726	128.648	141.852	73.4074	41.0299	47.5169	39.4741	54.0366	105.186	54.474	31.0664	17.3658	43.129	57.5612	87.0456	109.52	37.7401	39.4279	32.5622	115.926	31.7325	48.2517	58.3881	48.7608	51.7423	38.5436	130.484	76.4788	89.1397	86.6805	80.7745	100.449	148.844	61.4225	241.646	64.0231	72.1316	85.0632	249.154	-0.287316	0.298197	-0.963512
Atxn3	143.65	696.328	216.913	218.191	311.996	80.6028	142.852	186.528	225.245	531.509	332.01	98.3488	53.698	141.894	52.3362	131.051	160.191	49.7063	22.4075	95.1651	109.274	36.9802	79.8248	0.949436	17.8886	86.8018	290.277	531.722	48.2517	21.5611	101.167	21.983	59.4213	40.7653	0	36.002	27.0239	9.35473	63.8086	3.59802	7.03029	2.75223	28.0999	29.7834	67.7521	640.191	-1.51036	0.521345	-2.89705
Atxn7	54.8481	118.027	25.3329	6.26759	32.5045	0	27.1888	40.4387	105.055	93.2167	46.2056	31.5024	56.9173	40.2362	14.3594	57.6428	31.8535	20.4151	13.1644	62.3495	83.1098	63.7197	120.216	31.8061	22.0869	27.95	37.1517	229.586	40.1616	29.2727	20.8107	23.9271	11.2419	1.78014	2.05037	0.692347	47.1644	37.239	23.1805	129.339	81.7734	38.3477	54.2839	0.775608	48.6502	202.239	0.0175336	0.535232	0.032759
Atxn7l1	0	4.05825	0	0	0.355889	0	0	0.910782	0	0	0	0	7.72633	18.2892	4.91242	0	0	6.6571	0	11.7198	0	7.39603	0	1.18679	11.3173	6.91831	0.308313	0.542435	2.60039	1.5738	23.8487	6.13131	8.9935	0	0	0	9.17793	25.5456	12.4626	28.216	16.0957	0	0	20.6312	0	17.0784	3.62579	1.28331	2.82534
Atxn7l3	6.09423	7.10194	0	7.2469	0	5.38849	1.61663	29.6915	10.6835	27.2123	57.7571	0	0	1.37169	0	0	6.46302	0	0	8.90708	7.38754	10.2407	0	0	9.49189	0	0	0	0	0	0	0	0	0.356028	0	0.173087	0	0	0	0.189369	0	0	0	0	0	21.7421	-2.0102	1.61617	-1.2438
Atxn7l3b	20.4592	7.77832	60.9573	1.37104	7.47366	29.4121	25.8661	17.6692	14.6899	8.68479	21.9849	0	376.53	7.7729	29.8524	31.9006	11.0795	0	55.7386	22.0333	42.1705	54.0479	36.0808	38.4521	30.1185	6.08812	18.1905	3.119	8.5235	8.49853	6.22802	22.7307	1.76658	26.5241	131.429	10.3852	11.2175	51.8108	55.8326	19.5051	12.9505	27.1553	99.148	15.9775	25.0713	136.687	1.78888	0.729853	2.45102
AU015228	1802.15	670.288	920.429	675.725	756.382	673.785	550.831	584.357	1066.57	1548.79	416.223	329.93	74.0439	322.956	203.865	1071.32	845.271	614.672	429.384	1031.81	709.512	1299.43	864.183	338.474	255.916	591.377	382.463	852.844	51.5744	0.31476	343.148	254.524	13.8114	0	0	0	0	0	0	0	4.99521	4.40357	0	0	0	2492.68	-0.335017	0.526214	-0.636656
AU016765	150.179	212.72	205.566	227.2	147.812	426.139	146.82	246.822	213.226	154.589	149.796	241.877	218.14	318.079	181.382	81.0448	266.369	195.719	286.816	195.487	115.43	230.415	254.002	262.044	390.445	582.43	150.149	230.535	151.256	331.285	248.057	374.01	542.501	125.144	489.013	330.942	236.332	187.814	68.0459	24.618	200.918	63.3013	351.888	124.097	96.1065	1065.66	0.18849	0.267581	0.704421
AU018091	0	109.235	22.1663	58.367	9.72762	0	9.40586	26.4127	58.7595	86.8479	92.0387	10.6032	6.30983	0	0	10.4693	3.23151	0	3.64122	8.90708	0	2.2757	16.1246	45.5729	33.5867	36.0675	17.728	3.66144	60.8202	5.03617	2.27854	7.92585	0	0	0	0	17.0811	0	5.73281	0	9.99041	0	14.5289	0	0	88.6414	-3.10534	0.904579	-3.43291
AU019823	0.435302	187.018	14.5136	2.15449	2.72848	15.0429	0	7.83272	30.7152	49.2138	98.7459	0	1.93158	5.48675	9.25802	0	73.4015	1.33142	1.40047	34.6907	9.54224	24.4638	7.02458	6.17133	21.9044	4.88894	1.0791	32.0037	79.7452	51.1486	48.0013	58.4718	36.4558	32.3986	21.939	0	8.66805	4.67736	0	0.568108	4.44018	0	44.7044	0	6.56628	112.966	-1.2077	0.882906	-1.36787
AU019990	20.4592	85.5615	76.5265	88.5297	20.9974	63.9883	29.8342	35.3383	99.2679	189.328	66.3275	9.83488	17.2555	36.7308	54.7924	8.37545	78.0179	39.055	17.6459	81.5701	37.2455	65.9954	53.6422	63.3748	8.0316	80.8059	56.5755	27.6642	16.4691	22.1906	27.1906	9.86992	19.7536	0	0	0	0	0	0.249252	0	0	0	0	0	37.6069	194.402	-0.624618	0.415794	-1.50223
AU022252	6.09423	22.6586	6.06934	17.6276	2.37259	0	0.146967	13.2974	18.251	54.4247	38.3805	0	0.772633	35.2067	0	0	12.0028	10.2075	0	16.4078	25.8564	0	0.15965	0	0	0	0.154157	0	0	0	0	0.448633	0	0	0	8.30816	0	4.31757	0	0	1.85008	0	0	0	4.17854	31.6494	-0.586689	1.15008	-0.510127
AU023762	0	2.02913	0	0	0	25.5953	0	3.82528	5.34177	0	0	0	0	0	6.04605	0	0	0	1.12037	12.1886	18.7767	0	3.35264	0	0.182536	0	1.38741	27.393	13.2909	0	23.8487	4.33678	12.6873	16.5553	0.205037	0	0	0	5.2343	0	0	45.8705	0	0	0	21.6199	0.0316116	1.64626	0.0192021
AU040320	19.5886	21.9822	31.1384	29.9669	16.7268	0.22452	79.6559	15.8476	44.9599	37.6341	25.3386	22.4358	38.2453	30.0247	30.2303	43.2321	10.6178	32.3979	19.8867	32.3467	41.5549	42.1005	92.5967	28.9578	24.2773	321.655	75.0743	44.0728	86.2462	61.2209	39.9504	38.732	43.0403	59.2787	129.993	5.01952	55.5775	35.7998	118.644	68.3624	35.7065	24.2196	102.182	103.776	93.1218	200.757	0.276607	0.450027	0.614644
AU041133	9.14135	37.2006	0	1.5669	9.60899	0	0	40.6209	0	7.52682	36.89	39.1859	0	4.87711	0	0	0	0	0	0	0	0	1.2772	0	0	0	0	0	0	0	0	0	0	0	0	0	0	0	0	0	0	0	0	0	0	21.8994	-1.37993	2.00663	-0.687686
Auh	29.6006	28.746	19.7913	69.9228	78.1769	21.7785	38.2113	43.171	36.5021	0	4.09889	51.1721	43.2674	35.8163	36.0874	43.6016	17.0808	30.1788	17.926	31.4092	2.77033	0	37.8369	0.949436	11.3173	57.7449	12.6408	31.3256	46.2291	90.3363	76.4071	63.4068	99.2497	0	65.8169	92.6014	61.1862	49.652	71.037	55.6746	107.304	0	77.2748	0	150.726	160.793	-0.109863	0.616331	-0.178254
Aunip	2.61181	62.5647	0.263884	10.7724	37.131	15.7164	10.5816	0.910782	66.7721	0	11.1788	10.6032	16.9979	10.059	15.8709	11.0852	1.84658	23.0779	5.32178	13.1262	17.2376	22.1881	6.38598	5.69661	0.182536	10.5158	34.3769	17.3579	1.01126	0	16.2536	8.22493	6.26333	8.01064	0	44.4833	6.62851	62.7846	40.6282	18.7476	0	0	50.4521	0	12.2372	58.9499	-0.396099	0.74234	-0.533582
Aurka	3.91772	87.2524	39.3188	135.928	14.7101	85.9912	80.0968	193.45	191.859	132.588	118.868	31.5024	36.4425	59.5922	21.3501	60.4757	32.7768	57.251	30.5302	134.075	74.1832	15.9299	45.0212	32.0435	90.9031	12.9142	45.7845	45.4289	49.5518	68.303	24.9121	42.321	19.7536	2.13617	0	77.5429	25.2393	23.2069	0	10.0366	22.0159	0	0	0	40.89	257.613	-0.77826	0.416673	-1.86779
Aurkaip1	63.9895	16.5712	4.22215	23.6993	11.3884	17.9616	15.4315	38.9815	26.2637	101.323	94.2744	28.89	7.46878	7.16326	0.188939	6.77426	32.3151	20.4151	5.04169	26.7212	28.9345	6.25818	20.7544	5.69661	35.047	8.02524	94.6522	8.54335	22.5367	24.3939	38.2795	45.3119	43.3615	0	128.558	8.48125	11.4724	0.539696	1.24626	33.7078	24.791	32.4763	34.6459	107.965	19.1019	115.289	-1.06543	0.536342	-1.98648
Aurkb	0	85.5615	0.263884	34.8635	18.0317	31.6573	12.7861	74.6841	111.287	25.4754	191.53	6.76148	14.8088	16.9175	27.0183	47.4198	5.53973	15.0894	19.0464	50.6297	36.3221	21.6192	15.6457	2.37359	3.65073	0	16.6489	0	9.24583	15.5806	6.83563	5.68268	0.160598	0	0	0	0	13.4924	0	0	0.925038	0	0	10.0829	0	107.92	-0.953457	0.749217	-1.27261
Aurkc	3.48242	94.3544	42.4854	24.6786	44.9606	46.9247	34.9781	40.2565	169.156	79.9	42.1068	36.2661	83.1868	28.1958	33.8201	52.8392	1.38493	37.7235	36.4122	27.6588	35.3986	28.4463	94.1932	19.9381	48.7372	69.4599	262.066	660.822	69.3437	73.9687	77.0147	91.6706	74.8387	31.6865	51.4643	38.2522	102.232	22.6672	50.5983	83.7013	71.0429	66.9709	187.12	81.9042	171.917	337.934	-0.381661	0.498462	-0.765677
Auts2	72.6955	56.4773	89.7207	50.1407	61.806	36.8213	85.2406	96.3607	57.8692	81.058	16.7682	53.6308	63.7422	70.1085	85.5894	107.649	94.6371	67.0148	98.593	110.166	73.8754	64.8575	113.192	17.8019	55.6736	103.221	108.064	66.3127	50.4186	60.2766	76.8628	57.7241	43.3615	106.809	32.8059	149.72	165.458	154.353	263.958	219.1	112.3	267.7	106.013	208.328	109.538	300.185	0.497967	0.263224	1.8918
AV051173	0	0.338188	0.527769	0.391725	0.593148	6.96013	0.146967	0	1.33544	0	0	1.38303	0.772633	1.21928	0.377878	0.73901	4.61644	6.6571	1.96066	4.68793	0.923442	3.41355	9.41932	0.712077	4.56341	1.47591	1.84988	2.30535	0.433398	1.41642	3.79757	1.19635	0.642393	33.6447	0	4.84643	19.8855	5.21706	5.98206	4.73424	27.5661	0	4.31078	17.3736	3.88008	8.50158	1.32312	0.807764	1.63801
Aven	121.014	114.307	77.8459	174.317	127.171	392.91	165.337	132.792	56.9789	101.323	143.834	438.882	314.977	463.326	295.879	156.67	183.273	562.303	276.733	258.774	137.285	134.266	191.899	312.364	477.698	573.759	234.164	406.148	358.565	562.005	401.175	683.716	758.184	441.831	337.286	783.044	458.897	300.071	589.981	285.758	530.232	472.099	863.115	318.62	422.331	1320.03	1.15444	0.323221	3.57168
Avl9	254.217	201.222	76.2626	188.028	186.011	77.4595	89.0618	111.844	178.504	113.481	271.644	47.3304	11.9758	44.1988	73.3084	181.427	151.881	69.6776	90.7503	95.6339	90.1895	96.7173	53.8019	89.7217	120.839	36.3442	99.7393	82.857	57.6419	121.655	26.1273	72.2299	104.549	62.127	104.159	66.8115	40.7908	121.611	47.8565	74.4222	55.8723	74.8606	23.9488	72.4418	52.2318	439.58	-0.724189	0.318445	-2.27414
Avpi1	19.1533	5.74919	3.69438	51.5118	11.6257	44.2305	6.46653	44.8105	23.1477	14.4746	0	9.06653	61.2955	25.6048	7.17969	2.21703	29.5452	29.735	13.4445	3.75035	14.4673	29.5841	4.94914	0.237359	15.6981	0	1.69572	10.1707	2.60039	0.944281	20.0512	7.17812	4.01495	0.712057	0	0	0	14.212	20.1895	45.2593	18.8708	0	0	0	18.8034	65.3896	0.179572	0.701198	0.256093
AW146154	33.9536	17.5858	17.1525	14.2979	22.421	0	16.9012	22.2231	12.4641	17.9486	16.0229	104.342	36.8288	61.1163	2.07833	56.7806	25.3904	59.0263	11.7639	54.8488	16.622	6.82711	25.3843	18.0393	63.8877	22.8766	28.8273	82.0433	80.7565	215.768	80.6604	100.643	105.674	12.461	19.0684	34.6173	30.848	11.3336	19.4417	51.5085	15.3556	2.56875	77.9134	1.24097	10.7448	196.708	1.39511	0.522635	2.66938
AW495222	0	0	11.0831	0.979311	8.06681	0.22452	8.3771	13.2974	6.23206	1.73696	3.72626	2.30505	12.2333	16.6127	21.3501	9.3608	0	22.1903	11.2037	10.3135	1.23126	2.84463	9.73862	0	7.48399	6.36485	25.59	18.4428	12.8575	22.0332	4.70899	22.2821	26.1775	25.8121	0.205037	37.5598	23.7097	0	14.4566	5.87045	31.0813	3.66964	10.0585	12.0995	24.1759	42.9563	1.20085	0.736637	1.63018
AW549542	0	0	0	0	0	4.26588	0	0	2.22574	0	0	0	2.57544	1.06687	19.0829	0.123168	10.6178	1.77523	0	0	2.46251	5.68926	2.55439	0	6.38877	2.3061	0	31.4612	0	5.19355	0	1.04681	4.17555	0	0	0	0	0	0	0	1.11005	0	0	0	0	13.6907	2.7953	1.48905	1.87723
AW549877	47.8833	56.8155	53.3047	77.7573	31.9113	66.6825	61.4321	71.9517	1.33544	17.9486	87.5672	137.227	43.7825	57.1537	48.9352	27.9592	14.311	25.7408	29.1297	18.2829	101.271	95.0106	27.1404	25.16	56.7688	63.5562	2.15819	111.877	70.9328	46.1124	120.307	56.2286	67.7724	94.7036	160.339	46.0411	2.54943	160.829	50.8475	101.881	139.681	10.275	137.147	66.8574	14.9234	236.438	0.222573	0.477791	0.465837
AW554918	75.3073	105.515	61.4851	117.909	123.375	108.892	61.2851	10.5651	1.33544	27.2123	35.3995	70.0735	74.3015	39.3217	120.543	72.1767	106.64	112.727	25.2084	90.9459	36.3221	90.4592	26.0229	51.2695	71.7368	117.242	92.6481	43.666	65.1542	54.6109	72.9133	84.4925	134.581	114.819	11.277	99.0056	15.5515	57.2078	73.031	150.927	46.2519	70.0901	28.0999	100.364	83.5709	309.985	0.297907	0.423324	0.703734
Axin1	46.1421	12.1748	5.0138	21.9366	32.1486	0.22452	50.1156	50.2751	51.192	22.0015	26.4565	8.91286	14.0362	6.40121	17.1935	39.7834	27.6987	38.1674	27.1691	24.3773	34.1674	42.1005	32.4089	25.3974	12.9601	9.96237	10.4827	6.238	7.36777	13.6921	3.64567	2.6918	0.642393	7.65461	124.457	11.943	37.9864	36.1596	98.704	11.7409	64.9377	45.5035	17.8818	75.5443	37.01	88.5979	-0.0231599	0.516847	-0.04481
Axin2	6.09423	12.5129	12.1387	14.2979	5.69422	35.4742	4.8499	10.3829	18.6962	26.0544	7.45252	13.8303	26.7846	14.1741	19.8386	21.0618	13.3877	18.6399	16.5255	28.1276	14.7751	11.9474	18.9983	15.903	5.11102	9.13217	6.47458	10.7131	14.1577	9.60019	1.97474	2.09362	10.7601	61.2369	136.965	91.736	89.9947	120.352	27.1685	54.5384	66.6027	62.2004	83.1822	54.1375	41.487	57.9637	0.560099	0.380839	1.4707
AY512915	51.801	129.864	139.595	102.632	99.7674	181.637	151.229	54.1004	89.4746	58.4776	65.5822	180.87	119.372	90.5314	61.4052	100.752	124.644	200.6	167.496	79.6949	152.06	102.976	50.2896	103.963	85.6096	85.4181	116.697	56.0064	106.76	81.2082	109.066	137.581	221.786	192.077	291.152	142.797	50.7336	204.005	204.138	169.107	98.9791	352.469	108.728	73.5277	169.529	475.891	0.438644	0.287682	1.52475
Azi2	26.1181	49.3754	18.9997	53.4704	67.9747	48.4964	57.0231	16.0298	62.3206	18.5275	54.0308	70.0735	62.8408	84.2826	14.7373	2.7097	73.8631	45.2683	97.7527	67.975	66.18	56.3236	22.1913	92.3326	69.9114	21.6774	53.3382	39.5978	52.5856	60.2766	41.3176	38.8815	66.4876	44.6816	55.36	3.46173	29.5733	28.7838	116.899	57.7577	58.0924	25.871	45.0237	197.315	37.6069	216.777	0.588996	0.381763	1.54283
Azin1	1262.81	1252.65	723.571	766.017	854.489	704.544	520.556	1110.61	872.044	1376.83	983.733	588.863	867.538	318.841	222.381	414.585	554.435	284.48	248.443	450.979	371.839	1059.34	151.827	321.621	195.862	237.713	174.197	564.675	343.396	257.946	262.944	132.795	145.823	4.9844	171.616	134.661	65.2653	175.941	152.543	69.3092	197.403	72.1084	217.455	157.448	32.5329	2255.21	-0.765424	0.26039	-2.93953
B020004C17Rik	5948.84	5038.32	2365.46	4221.81	2219.8	5172.05	4673.54	3318.52	4119.39	9885.03	3033.55	2103.28	293.085	3566.08	1233.02	1420.5	3231.05	2768.02	964.923	3879.73	2905.15	3985.89	8935.9	2995.47	2411.12	3916.87	3057.7	5844.74	1429.92	258.104	3499.38	2023.78	703.741	0	0	0	0	0	0	0	0	0	0	0	0	13751.3	-0.762971	0.380595	-2.00468
B020004J07Rik	681.248	814.018	744.682	359.603	271.662	325.33	296.285	509.127	715.352	827.95	424.794	248.638	222.389	65.9934	189.128	485.653	277.448	163.765	187.383	240.022	130.513	321.443	391.301	145.976	172.497	299.794	327.891	510.296	70.2105	0	106.332	144.46	85.7594	0	0	0	0	0	0	0	0	0	0	0	0	1301.09	-1.03987	0.457865	-2.27114
B020018J22Rik	0	9.46925	0.263884	1.95862	3.203	0	0	0	0	9.26377	0	0	0	0	1.51151	3.81822	4.1548	0	0	12.6574	0	0	3.03334	0	0.365073	1.84488	2.46651	2.71218	0	0	1.67093	1.64499	1.28479	0	0	0	0	0	0	0	0	0	0	0	0	7.36927	0.0076448	1.50279	0.00508707
B020031M17Rik	308.629	121.409	205.302	208.397	204.161	219.356	132.858	220.591	172.717	533.825	112.533	186.555	71.3397	42.0651	107.317	96.6872	213.28	171.309	182.341	288.308	125.588	314.616	380.924	364.346	154.243	148.605	231.389	129.642	52.0078	4.72141	168.308	196.053	59.2607	0	0	0	0	0	0	0	0	0	0	0	0	762.372	-0.276504	0.392779	-0.70397
B230118H07Rik	0	0	0	0.195862	23.6073	0	4.70293	19.855	50.3017	0	22.7302	0.15367	2.18913	0	58.5711	0	20.774	20.8589	0	0	0	6.82711	11.3351	0.474718	28.8407	58.7595	0	0	3.03379	56.6569	20.6588	51.5928	99.8921	0	0	30.6364	0	2.69848	63.8086	28.7842	11.6555	0	44.2255	0	0	75.7113	0.0357547	1.34097	0.0266632
B230219D22Rik	97.9431	191.752	82.8597	142.979	14.9473	103.279	198.846	84.1562	228.806	493.875	234.754	17.3647	8.88527	25.9097	126.778	61.9537	90.4823	25.7408	29.4098	41.7226	101.271	63.7197	34.3247	42.7246	44.5389	20.7549	162.019	23.0535	0.144466	0.629521	23.0892	0	0.160598	0	0.205037	0	0	0	0	3.97676	0	6.78883	0	0	0	326.407	-1.45331	0.686042	-2.1184
B230354K17Rik	60.9423	30.4369	1.31942	0.587587	30.7251	5.38849	114.487	83.6098	36.5021	107.691	204.199	37.0345	0.772633	5.94398	28.9077	23.6483	12.4644	0	18.7663	22.0333	13.5438	0	13.5702	0	0	0	0.154157	0	0	0	0.303806	0.299088	10.9207	0	0	0	0	9.71452	0	0	0.185008	0	0	0	0	98.833	-1.81401	1.02999	-1.76118
B2m	85.7546	47.0081	168.094	65.418	41.7576	38.393	39.0931	19.4907	24.038	8.68479	87.5672	22.4358	17.2555	85.3495	28.3409	20.5691	21.2356	54.1444	86.829	77.8197	27.7033	0	28.0983	37.028	173.592	61.7114	29.9064	33.0885	20.6586	20.9316	106.484	35.442	127.676	0	0	0	0	0	1.49551	0	0	0	0	20.6312	42.3824	225.815	-0.33009	0.515798	-0.639959
B3galnt1	19.1533	0	22.6941	0	0	0	0.293933	0	40.0633	0	0	0	0	1.5241	0	29.9299	0	0.443806	0.840281	0	0	0	7.50353	33.705	4.19834	1.93713	18.9613	0	5.05631	2.83284	0.911417	0	11.0813	0	0	9.00051	3.05931	0	0	0	0	0	0.319317	0	0	25.0852	-1.08427	1.59659	-0.679118
B3galnt2	50.0598	82.1796	23.2218	71.8815	67.1443	0.22452	35.7129	24.4089	101.494	97.2696	20.1218	47.3304	27.1709	31.7012	20.0276	48.4052	20.774	65.2395	70.5836	19.2205	90.1895	104.113	64.3388	60.5265	11.8649	21.7696	58.5795	15.1882	62.1204	60.5914	27.1906	31.8529	59.4213	89.8972	155.213	18.5203	58.3818	66.0228	21.685	100.176	71.5979	84.2182	30.4948	64.0652	38.8008	200.482	0.128104	0.454668	0.281752
B3gat2	0	1.35275	0	0.587587	1.30492	0	0.146967	0.728625	0	0	1.11788	6.60781	0.128772	5.33434	2.26727	0	0.461644	0.887613	0.560187	1.40638	0.615628	0	0.798248	57.2035	0.365073	1.01469	0.154157	0.678044	0.144466	1.5738	1.36713	3.73861	2.24837	23.1418	0.410074	16.6163	18.6108	3.77787	12.7119	2.08306	23.311	1.46786	0.957952	20.1658	0.298467	4.83877	1.96073	0.95246	2.0586
B3gnt2	37.8713	42.6116	58.3185	65.2221	101.191	0	47.6172	14.026	9.3481	15.6326	26.8291	41.6446	6.05229	10.2115	38.9215	56.0416	15.2343	28.8474	14.2848	2.34397	55.0987	65.4264	30.1738	68.8341	21.5393	23.2455	42.3931	24.6808	44.4955	15.8954	22.9373	14.6553	21.8414	17.8014	0	2.25013	39.0062	48.7525	13.7089	1.51496	14.9856	11.1924	22.6715	76.1647	20.2958	138.352	-0.227894	0.533163	-0.427437
B3gnt7	2.61181	0.338188	2.11108	4.70069	0	0	0	0	0	0	5.21677	0.15367	1.41649	0.914459	0.755757	0.73901	0	0	0	0	9.23442	7.39603	7.18423	0.237359	0	1.75264	3.69976	3.39022	0	9.44281	1.06332	0.299088	1.60598	0.712057	0	7.44273	1.27471	0	7.97608	0.757478	6.47527	22.5683	15.1676	0	3.28314	8.23211	0.601202	1.24533	0.482764
B3gntl1	1.30591	5.07281	5.54157	14.6897	8.06681	16.39	40.1219	33.6989	34.7215	42.266	24.2207	3.99542	20.9898	39.3217	1.13364	1.47802	6.92467	39.4988	0.560187	39.8474	3.07814	2.84463	10.0579	0	20.4441	26.7508	40.6973	1.4917	1.15573	2.3607	0.607611	0.299088	20.7172	0	31.5757	2.94247	4.58897	8.99493	4.7358	12.309	42.9218	0.183482	5.74771	0	0	63.3664	-0.292362	0.771375	-0.379014
B4galnt2	57.0246	161.654	17.4164	54.4497	49.4685	5.38849	89.9436	142.082	131.764	168.485	153.522	62.39	0	67.8224	53.2808	16.1351	74.3248	15.0894	30.2501	60.9431	76.3379	44.3762	8.46143	13.7668	2.0079	16.0505	11.2534	50.3109	0	0	4.70899	1.3459	0	0	0.205037	0	0.254943	0	0	0	0	0.183482	0.319317	0	0	190.707	-0.838213	0.745097	-1.12497
B4galt2	5.65893	0.676375	0.527769	11.9476	8.06681	13.2467	10.7286	2.55019	0.890295	0	1.11788	6.45414	15.1951	10.9735	18.1382	25.3727	5.07809	23.5217	9.80328	6.56311	16.622	21.6192	5.42808	0.474718	1.46029	6.36485	8.01614	8.95018	3.17825	6.60997	1.51903	3.88815	8.3511	21.0057	54.7449	11.7699	58.8917	14.3919	22.1835	15.5283	67.3428	6.97231	85.577	0.775608	2.38774	35.0478	1.58177	0.57879	2.73288
B4galt3	10.4473	1.35275	11.8748	26.2455	37.9615	46.0266	9.40586	39.8922	68.9979	44.0029	52.9129	19.0551	0	13.1072	37.221	23.8947	27.6987	45.2683	6.44215	15.0014	75.7223	35.2734	4.47019	7.59549	0	0.0922442	24.2026	5.28874	1.44466	2.83284	0	0.149544	0	18.1574	0	0	0	0	0	0	0	0	0	0	0	83.3951	-0.0769572	0.798165	-0.0964177
B4galt4	0.435302	39.9061	95.2623	15.0814	11.7443	109.341	75.3939	0.546469	12.4641	42.845	14.5324	172.571	165.858	109.43	208.967	99.6432	3.23151	235.661	51.5372	84.3828	62.7941	19.3435	86.3704	132.446	106.236	85.7871	93.7272	113.505	175.815	231.978	106.028	134.291	196.412	109.123	59.6657	210.647	250.608	128.627	153.789	292.576	168.727	174.491	272.378	84.5413	419.347	418.349	1.69935	0.569695	2.98292
B4galt5	26.5535	5.07281	3.69438	2.35035	23.1328	2.46972	12.4922	31.3309	21.8122	2.89493	26.8291	6.1468	30.6478	29.4151	28.9077	13.4254	8.77124	15.5332	20.4468	9.37587	12.9282	19.9124	28.258	31.094	21.9044	16.5117	25.7442	18.3072	8.81243	17.3118	13.5193	22.4316	12.5267	8.36667	35.4714	69.2347	71.129	24.4662	4.48654	19.8838	22.3859	1.28437	3.67215	37.5394	75.5122	73.919	0.509686	0.43275	1.17778
B4galt6	137.991	83.5324	164.4	165.504	253.037	293.672	201.638	106.561	157.582	56.7406	199.355	191.319	164.442	31.3964	45.5343	78.9509	51.2425	136.249	59.0998	130.325	112.968	104.113	217.443	84.0251	126.68	59.4053	294.902	224.704	322.304	315.862	240.31	143.413	134.742	32.5766	134.709	55.2147	175.655	87.4307	86.7399	62.1132	91.9488	165.868	174.986	71.2008	33.4283	664.586	-0.583155	0.338088	-1.72486
B4galt7	0	4.39644	3.69438	0.391725	0	0	0	8.01488	13.3544	22.5804	14.905	0.15367	0	8.68736	0.188939	0	1.38493	0	9.24309	2.81276	0	1.13785	0	0	2.73805	0.0922442	0.46247	0	0	0	0	0.598177	0	0	0	0	0	0	0	0	0	0	0.159659	0	0	10.6545	-1.16399	1.43161	-0.81306
B9d1	5.65893	14.8803	28.2356	24.6786	125.036	121.241	65.988	37.8885	109.506	53.8457	59.2476	132.925	78.8085	94.7989	33.6312	33.0091	95.5604	79.8852	131.364	105.947	73.2598	96.1484	192.857	103.963	165.195	323.869	33.6061	98.0451	75.1223	55.7126	118.94	69.8372	91.3804	146.862	37.1117	302.209	120.078	230.81	120.638	89.9505	170.022	99.0802	387.492	32.8858	46.5609	385.86	0.68851	0.406741	1.69275
Baat	0	11.4984	0	11.9476	1.66081	0	0	1.82156	0	0	0	0	6.4386	0	0	0	0	39.9426	1.96066	0	0	0	7.66318	0	22.817	10.7926	24.8192	21.2906	0	0	25.6716	11.5149	2.56957	0	0	0	0	0	0	0	0	0	0	0	0	27.406	1.06247	1.65183	0.643211
Babam1	0	0	0.527769	6.65932	0	0	1.17573	0	0	11.0007	10.4335	5.53212	4.24948	0	0	0.73901	0	0.443806	1.12037	0.468793	0	0	13.5702	0	6.57131	0.184488	1.54157	3.119	0	8.02639	0	2.39271	2.73017	0	0.205037	0	6.11862	0	0	0	18.1307	0.550446	0.159659	0	32.5329	10.1919	-0.826362	1.38174	-0.59806
Bace1	62.6836	19.2767	17.4164	12.5352	6.64325	37.7194	23.2207	34.2454	9.3481	106.533	38.3805	10.4496	20.346	12.8024	19.8386	7.14377	2.30822	19.9713	21.2871	24.3773	4.92503	26.7395	23.7878	0.237359	20.9917	27.1198	26.6691	9.2214	21.6699	8.81329	7.44324	1.79453	8.6723	92.3894	68.2773	37.3867	8.4131	54.5093	26.9193	68.5517	23.496	26.0544	6.86532	16.4429	14.028	84.309	-0.866989	0.506047	-1.71326
Bach1	25.2475	87.2524	19.2636	43.6773	22.6582	21.1049	7.0544	77.0521	56.5337	79.9	235.5	1.84404	9.91545	1.5241	31.9307	0.369505	33.7	30.1788	0.560187	40.3162	19.0845	26.7395	4.78949	9.01964	5.84116	1.93713	15.5698	4.88192	2.45592	6.60997	6.22802	2.99088	3.53316	0.178014	0	0	1.7846	0	2.49252	5.30234	12.7655	0	26.3437	0.93073	0	106.604	-1.60295	0.578938	-2.76878
Bach2	0.870605	0	9.76372	9.20553	2.25396	23.1256	4.409	6.01116	8.90295	15.0536	2.60838	13.523	48.032	26.3669	16.2488	2.3402	0	13.3142	13.4445	22.9709	0.307814	13.6542	33.2071	7.59549	21.5393	34.8683	3.69976	10.3063	20.5142	35.2532	16.5574	33.1988	35.8134	39.5192	37.3167	78.2352	23.7097	30.223	40.1297	28.9735	16.4657	8.62365	0.478976	0.465365	30.1452	68.1756	1.25958	0.638483	1.97276
Bag1	80.9663	135.275	62.8045	66.2014	38.5546	16.839	38.5053	51.1859	184.736	142.431	152.777	8.14451	3.2193	16.7651	1.88939	3.69505	73.8631	2.21903	14.0047	87.1956	22.1626	49.4965	5.10879	13.2921	13.1426	12.453	0	14.6457	0	0	7.74704	0	0	0	44.0829	0	8.4131	0	0	4.54487	4.62519	38.5312	37.0408	0	2.08927	148.886	-1.64011	0.784468	-2.09073
Bag3	0	6.76375	41.9576	32.9049	1.06767	67.8051	1.3227	0	22.2574	10.4217	0	0	2.3179	1.98133	0	0.123168	0	34.6169	1.68056	0	0	2.84463	0	6.64605	0.182536	0	10.0202	8.54335	0	0	0.455708	3.28997	0	0	0	0	0	0	0	0	0	0	0	0	0	31.7871	-1.94829	1.38688	-1.4048
Bag4	167.156	131.555	63.3323	75.9946	56.7049	110.688	33.8023	76.3235	147.789	86.8479	48.0688	127.546	172.168	46.1802	100.705	55.6721	71.5549	230.779	135.845	118.136	215.778	56.3236	61.3054	81.4141	80.4985	30.4406	100.356	45.4289	88.9911	71.1359	73.3691	42.4706	97.9649	135.469	0.205037	36.6944	139.963	178.639	91.9742	81.997	119.7	157.978	152.474	32.1102	203.853	395.283	0.621227	0.303051	2.04991
Bag5	306.018	149.141	48.5547	112.033	89.9212	88.6855	197.817	277.06	357.453	606.198	171.781	41.7982	0.515088	70.7181	86.7231	340.807	254.366	232.111	68.0628	601.462	312.124	270.809	160.927	76.4296	33.4042	74.4411	23.4318	36.3431	1.44466	0	37.6719	3.28997	7.70871	0	1.23022	47.945	0	10.7939	0	1.70432	34.5964	0	0	4.96389	18.2065	603.568	0.0974375	0.647548	0.150471
Bag6	5.22363	5.74919	9.49984	11.36	0.593148	2.69424	0.734833	5.829	21.8122	45.7399	22.3576	2.30505	1.03018	1.06687	10.2027	6.28159	39.2398	5.32568	3.64122	14.5326	8.00317	40.9626	33.2071	14.0042	9.12682	1.47591	3.08313	7.18726	1.15573	0.786901	1.21522	7.02858	1.60598	2.84823	37.1117	0	42.5754	0	8.47458	0	11.8405	9.72454	0	15.8224	4.17854	40.7517	0.202637	0.683242	0.296582
Bahd1	14.8003	16.5712	20.583	11.5559	2.0167	6.06205	6.6135	6.37547	3.11603	6.36884	20.8671	8.45185	17.6418	12.3452	13.2257	24.3873	2.30822	0	17.6459	10.7822	49.2503	29.5841	6.38598	6.40869	4.19834	0.645709	50.1009	0	4.76738	9.91495	0.151903	0.149544	0.642393	8.90071	0	9.34668	0	0	3.98804	6.43856	0	23.1187	4.94942	11.9444	14.6249	48.1825	0.876617	0.750885	1.16745
Baiap2	7.40014	1.01456	0.527769	5.09242	0.711777	0	2.2045	0.182156	0	6.36884	0	1.69037	62.712	0	3.96772	5.0499	7.84795	5.76948	5.60187	0	0.307814	0	3.67194	0.474718	0	0	0.154157	3.52583	0.144466	0.15738	0	0.747721	1.44538	0	17.0181	0	0	0.179899	0	0.757478	1.11005	0	0.159659	15.6673	9.55096	16.9714	2.34273	1.12673	2.07923
Baiap2l1	20.4592	32.8042	27.7079	50.3366	33.928	31.4328	35.419	9.83644	12.4641	53.2667	29.8101	52.7088	63.9997	5.02952	36.0874	10.223	15.6959	21.7465	27.7293	14.0638	20.0079	89.8902	62.7423	44.1488	39.4279	19.648	59.6586	52.4806	41.7507	78.5327	18.0764	42.7697	19.1112	91.8553	0.820148	74.9466	19.3756	75.0177	11.4656	29.5416	66.4177	56.5124	8.46191	158.534	37.9054	152.142	0.262961	0.392789	0.66947
Bambi	121.885	21.3058	48.027	46.2235	32.03	39.5156	37.3295	67.0335	79.6814	5.78986	28.3196	0	14.4225	24.3856	3.58984	25.3727	18.0041	23.0779	39.7733	32.3467	81.2629	20.4813	7.18423	9.49436	23.9123	6.82607	20.3487	25.6301	0	0	0	0	0	0	0	12.9815	2.80437	0	0	0	0	0	0	0	0	108.804	-0.749114	0.837038	-0.894958
Banf1	114.485	40.9207	23.2218	11.36	88.8535	95.6456	96.1162	117.309	86.3586	403.553	11.5514	95.8901	144.869	108.821	141.893	38.5517	120.489	95.4184	88.7897	109.698	136.054	45.514	56.1966	49.608	166.838	176.648	60.4294	112.148	190.117	208.214	175.296	114.7	140.845	23.4979	68.2773	117.18	190.697	69.9806	140.828	37.6845	307.853	55.962	283.234	36.1433	196.093	472.106	0.285836	0.408981	0.698897
Banp	10.4473	0.338188	1.05554	4.30897	7.35503	5.16396	2.2045	4.37175	6.23206	6.94783	35.3995	57.1652	1.28772	0.30482	6.99075	19.5838	0.461644	6.21329	1.96066	2.81276	1.84688	2.2757	30.1738	2.61095	11.6823	9.40891	5.54964	4.06826	0.866796	6.76735	6.37992	6.4304	1.28479	0	0	18.001	2.80437	3.59797	0.249252	29.5416	2.59011	0	15.1676	86.713	65.3644	34.534	0.546803	0.726319	0.752841
Bap1	96.2018	7.10194	13.722	33.6883	52.9088	11.226	26.7479	63.0261	16.9156	31.2652	27.5743	24.4335	22.6639	11.1259	21.728	27.3434	19.3891	19.0837	40.8937	21.5645	34.783	18.7745	45.1808	22.5491	18.4362	16.7884	21.2736	8.54335	17.1915	30.5318	6.07611	21.5344	10.1177	19.2255	7.38133	103.506	67.0499	102.902	74.7757	27.6479	106.749	115.227	73.2833	74.1482	41.1885	107.845	-0.361196	0.37581	-0.961114
Bard1	11.3179	2.36731	11.0831	0	0.593148	0	1.61663	8.56135	0	4.63189	50.6772	7.37616	13.3923	3.0482	17.0045	24.6337	0	0	4.2014	0	0	0	0.478949	9.01964	11.6823	5.71914	1.23325	7.86531	8.37903	0.786901	19.8993	13.1599	3.37256	19.7596	29.9354	1.03852	0	0	0	0.189369	0	7.70624	0	1.55122	14.3264	30.7345	-0.0630782	1.0137	-0.0622255
Bax	0	3.04369	2.90273	0	2.60985	0	0	7.65057	11.5738	12.7377	17.8861	0	1.93158	1.98133	0	0.492673	9.23289	0	4.2014	0.937587	1.53907	0	0	0	0.912682	0	0	0.135609	0	0	0	0	0.963589	0	0.205037	0	0	0	4.98505	0.189369	0	0	0	0	0	9.03978	-1.28748	1.35162	-0.952547
Baz1a	633.8	806.916	396.618	249.724	217.685	166.819	230.444	628.986	547.977	1875.34	358.466	157.358	89.3678	253.61	288.51	344.379	580.749	221.903	258.526	538.644	549.756	707.743	208.981	106.337	91.2682	341.58	110.222	152.831	45.5068	47.3714	63.4954	60.4159	36.1346	0.890071	3.28059	11.5968	21.6701	38.4983	46.8595	30.2991	47.3619	42.0174	24.7471	0.465365	12.5356	1330.79	-0.411193	0.375665	-1.09457
Baz1b	25.6828	88.267	43.0132	69.1394	29.4201	82.6234	43.0612	63.7547	38.2827	74.1102	38.7531	36.7271	105.464	72.6995	23.6174	87.9422	56.7823	15.977	31.0904	35.6283	46.7877	33.5666	87.6476	54.3552	70.6416	71.397	79.0823	94.3837	82.4901	32.8925	31.7477	48.901	46.4129	126.924	2.66548	91.0436	119.058	135.104	42.3729	118.735	82.5134	55.4115	32.4107	127.355	35.8161	237.093	0.0695676	0.301601	0.230661
Baz2a	110.567	111.264	114.262	66.9849	116.138	81.9499	137.561	190.9	286.675	286.598	174.016	44.257	93.3598	92.5127	112.608	254.096	200.354	102.963	103.355	137.825	201.618	132.56	152.146	108.71	34.3168	109.033	82.9363	77.8394	49.2629	62.48	41.0138	68.3417	45.2887	174.81	98.4177	144.874	48.4391	187.274	87.9861	52.6447	227.004	237.242	162.213	106.103	128.042	488.262	0.00413344	0.272335	0.0151778
Baz2b	76.6132	53.7718	107.401	37.9973	72.0081	142.795	88.7678	33.3346	26.2637	30.6863	12.6693	63.312	50.3499	153.477	47.4237	176.747	75.248	57.6948	85.1485	61.8807	26.472	223.588	147.197	43.9114	29.5709	63.095	188.996	90.451	114.85	20.6168	75.1919	71.3326	60.8667	193.857	83.245	9.00051	0	5.21706	84.7458	90.1398	82.3284	4.0366	58.7544	52.7414	65.3644	338.617	0.676061	0.405074	1.66898
BB287469	757.862	376.065	453.353	198.996	503.701	216.213	256.898	213.123	147.789	323.653	17.8861	92.0483	15.4527	141.131	314.206	189.556	365.622	45.2683	243.962	235.334	112.66	331.684	643.707	357.7	193.489	247.03	354.869	391.367	30.0489	11.8035	425.48	202.483	26.4987	0	0	0	0	0	0	0	0	0	0	0	0	1062.08	-0.617624	0.503034	-1.2278
BB557941	35.6948	201.898	101.596	130.053	112.698	108.668	181.945	87.2529	135.325	127.377	115.887	106.032	195.734	206.972	218.981	112.699	228.514	71.4528	152.371	111.104	129.282	122.319	75.1949	88.5349	113.173	500.609	82.6279	57.4981	244.87	187.282	181.676	252.73	338.059	98.0858	179.612	82.5624	86.6805	45.6942	186.441	26.7011	66.9728	110.089	237.572	50.5697	148.935	670.238	0.480468	0.325732	1.47504
Bbip1	65.2954	187.356	104.762	71.098	130.73	103.728	105.522	51.0038	30.7152	63.1095	21.2397	194.393	45.5853	82.4537	159.465	115.532	24.0055	28.8474	74.2248	33.2843	41.8627	35.2734	36.7194	102.064	83.054	91.783	76.6158	20.0701	139.121	113.786	167.853	163.751	356.367	143.835	1.84533	32.8865	43.8501	72.1393	10.2194	36.3589	49.397	47.1549	124.693	139.299	180.871	414.7	0.00620037	0.432374	0.0143403
Bbof1	15.6709	0	0	0.195862	0	0	0	0	23.1477	18.5275	1.86313	5.53212	23.6941	18.4416	0	0	6.46302	0	0	0.468793	0	0	17.4018	19.9381	38.6977	2.58284	0	4.88192	7.80117	5.03617	0	8.97265	11.7237	0	0	0	0.509885	27.8843	0	13.6346	13.8756	0	83.3418	0.155122	5.96935	29.8995	0.292091	1.41624	0.206243
Bbs2	185.439	90.6343	16.3608	27.8124	20.6415	30.5347	65.5471	31.3309	117.519	286.019	76.0157	27.1996	0	16.6127	1.88939	13.0558	38.7781	0	7.56253	72.663	60.3316	18.7745	28.8966	0	9.49189	15.3125	0	0.271218	0	0	0	0	8.6723	0	0	0	0	0	0	0	0	0	0	0	0	141.714	-1.69351	0.98143	-1.72556
Bbs4	61.8129	172.138	40.6382	0	0	2.2452	13.8149	0	146.008	196.276	156.13	30.734	41.8509	64.9266	51.5804	83.6313	57.7056	42.6054	7.56253	65.1623	37.2455	0	8.94037	36.0786	77.7605	47.7825	1.69572	53.8367	50.1297	4.56403	28.5577	17.9453	52.1944	113.039	0	96.4093	6.11862	21.228	68.2952	16.4751	117.11	0	30.3351	23.4234	39.6962	198.488	-0.422546	0.816994	-0.517196
Bbs5	101.425	392.636	189.733	150.422	69.5169	243.38	143.145	55.7398	140.667	94.9537	1.4905	51.9405	70.4383	76.6621	49.1242	4.6804	72.9398	67.4586	69.4632	75.4757	74.7988	46.6519	52.5247	124.376	71.7368	86.7095	0.46247	56.5489	107.049	36.1975	98.2811	191.267	108.404	75.834	108.465	65.5999	95.6034	14.0321	0	60.977	45.1419	10.0915	7.50396	69.3394	34.0253	400.428	-1.10608	0.515292	-2.14651
Bbs9	89.237	130.202	19.2636	66.5932	121.714	89.5836	75.5408	77.7808	37.3924	34.7392	69.3085	111.103	28.7162	116.593	117.898	36.0883	86.3275	82.1042	145.929	127.043	32.3205	82.4942	73.4388	32.0435	50.015	78.7765	47.4802	68.2112	62.8427	105.76	88.2555	127.561	112.74	281.084	33.6261	261.88	135.12	103.801	172.483	181.795	326.538	175.409	72.0061	112.308	29.8467	340.096	0.392965	0.329323	1.19325
Bbx	14.8003	0	54.6241	23.5035	10.9139	0.673561	22.6329	9.65429	0.890295	2.89493	1.11788	23.2042	59.4927	14.0217	17.1935	17.9826	42.0096	12.8704	30.8103	8.43828	26.1642	3.98248	33.6861	54.1178	25.3726	50.9188	47.4802	15.4594	55.3305	9.28543	0.151903	13.6085	22.3231	34.0007	81.6047	0.865434	2.03954	51.8108	42.1237	57.947	25.5311	9.54106	0.159659	0.93073	2.38774	96.0143	1.00928	0.663447	1.52126
BC003331	1.74121	7.77832	24.8051	27.4207	3.08437	0	11.3164	0	2.67088	2.89493	25.7112	29.812	37.7302	5.33434	20.0276	0.123168	36.0083	5.76948	0	15.4702	17.5454	14.7921	9.57897	0	2.37297	0	0	21.155	0.866796	0	0	0.448633	42.8797	25.278	0	27.6939	0	0	18.4447	9.08973	2.77511	0	4.6301	14.7366	1.7908	46.9758	0.942259	1.10152	0.855416
BC003965	87.4958	35.5097	9.49984	31.1421	11.6257	0	28.5115	20.7658	106.39	282.545	115.514	2.91973	0	5.33434	2.45621	2.95604	56.3206	0	5.04169	41.7226	82.802	8.53388	0	0	0.365073	0	0	0	49.6963	0	0	0.299088	0.321196	0	0	0	0	0	0	0	0	0	0	0	0.298467	108.364	-1.61098	1.21802	-1.32262
BC005537	753.073	167.065	110.04	321.802	472.739	318.819	492.191	462.313	161.589	673.361	171.035	235.883	55.7583	87.3308	348.215	136.224	368.392	165.54	119.88	247.992	174.838	276.498	68.33	112.271	79.9509	63.5562	16.1864	79.6023	45.7957	0	16.1017	3.58906	25.2139	46.2837	68.4823	27.6939	78.2673	61.3454	59.8206	38.8207	36.8165	76.512	43.5868	0	10.4464	818.621	-0.749393	0.493291	-1.51917
BC005624	11.3179	5.411	3.16661	1.37104	6.88051	0.673561	0	2.36803	11.1287	8.68479	6.70727	0	13.006	0	0	0	12.926	0	2.24075	1.87517	1.84688	0	0	0	0.547609	0	1.69572	133.846	18.0583	9.12805	1.21522	5.23405	8.3511	1.42411	0	0.865434	0	0	0	0.189369	30.7113	0	0.159659	0.310243	4.77548	35.3615	-0.62063	1.1928	-0.520312
BC017158	0	0	0	0	0	0	0.587867	0	0.445147	0	0	1.5367	4.89334	1.67651	0	0	10.1562	0	4.76159	0	0	0	4.31054	0	4.56341	0	2.15819	0	0.288932	0	0	0.747721	4.17555	0	0	11.7699	2.54943	0	4.98505	1.13622	5.73524	8.07321	10.0585	0	0.895402	5.37587	4.40887	1.79978	2.44968
BC021767	14.365	5.411	12.1387	16.0607	9.49036	11.4505	8.08316	85.6135	37.8375	3.47392	7.82515	37.9565	9.27159	15.6982	19.2718	9.85347	3.23151	15.977	24.9283	5.15673	4.3094	50.6344	14.0492	42.0125	20.4441	47.5058	34.2228	461.748	5.05631	31.1613	48.7608	53.2378	24.2503	58.5667	94.522	50.8875	32.3777	59.5464	22.682	19.5051	16.8357	6.23839	45.1834	7.75608	6.26781	158.528	0.0896301	0.596467	0.150268
BC021891	0	0	0	3.32966	0	0	0	0	1.33544	19.6855	0	4.30276	14.8088	0.30482	3.02303	3.32555	6.00138	21.3027	12.6042	7.96949	11.6969	11.9474	39.4334	0.474718	19.3489	2.12162	8.78693	20.2057	25.8594	18.2561	6.37992	26.4693	8.19051	2.67021	0	0	0.254943	0	10.4686	0	26.6411	13.5777	26.184	3.72292	6.26781	39.6889	2.42219	0.927111	2.61262
BC022687	14.8003	1.01456	16.6247	0	1.1863	0	3.5272	24.4089	2.67088	2.31594	14.905	11.6789	0	0	2.83409	27.2202	0	3.99426	24.3681	8.43828	13.8516	1.13785	0.957897	0.237359	0.547609	0	11.4076	7.18726	1.01126	0.15738	0.759514	3.28997	0.802991	31.5085	0	4.32717	0	26.625	0.249252	3.40865	8.51035	4.95401	28.5789	0	0.298467	24.9292	0.423974	0.99667	0.42539
BC028528	6.96484	8.79288	2.37496	1.17517	1.42355	7.18465	17.3421	5.829	32.4958	45.1609	13.7872	0.76835	0	0	13.4147	0	18.0041	3.10664	0	11.7198	15.0829	1.70678	3.35264	8.54492	0	3.68977	0	2.57657	0	0	0	0	0	0	0	0	0	0	0	0	0	0	0	0	0	25.4569	-0.976458	1.15025	-0.848912
BC030336	17.8474	56.8155	73.6238	65.6139	215.906	83.297	58.0518	14.026	25.3734	67.7413	45.833	69.6125	44.9415	45.4181	91.2576	64.7866	68.785	1.77523	94.6717	123.293	38.4768	66.5643	42.6264	33.705	23.7297	51.9335	70.7579	71.8726	57.6419	34.4663	41.7733	39.9283	103.425	89.0071	1.84533	25.0976	57.3621	37.239	42.8714	31.4353	26.2711	33.9442	3.99147	66.5472	26.5636	259.276	0.0515458	0.425072	0.121264
BC030867	50.9304	8.45469	10.0276	11.5559	18.5062	17.9616	30.4221	78.1451	48.9662	59.0566	21.2397	23.6652	16.0965	34.9018	34.9537	72.0535	34.1617	32.3979	37.2525	40.3162	61.5628	67.7021	114.948	30.3819	48.5547	20.6627	27.1316	25.6301	41.8951	26.5973	19.2917	26.3198	11.5631	35.6028	0	28.5593	48.4391	10.7939	24.1775	41.2825	23.126	65.3196	51.5698	12.2546	40.5916	151.536	0.549892	0.373566	1.47201
BC031181	89.6723	233.349	90.5124	14.4938	3.79615	85.9912	121.688	79.9666	117.519	273.86	130.047	15.5207	308.28	62.0308	44.2118	4.31089	19.3891	44.8244	34.1714	52.9737	16.622	26.7395	33.8457	47.9465	66.8083	42.7091	36.5351	31.5968	349.03	138.18	123.193	92.5679	160.919	17.6234	45.1081	42.7524	101.722	26.0853	42.1237	21.3987	147.821	0.183482	171.633	24.199	109.538	382.656	-0.659808	0.556725	-1.18516
BC048403	0	0	0	0	3.55889	0	10.2877	0	0	0.578986	0	0	14.4225	0	0	1.72436	0	0.443806	0.280094	3.28155	2.1547	0	0.15965	0	3.83326	0.276733	14.0283	4.88192	8.0901	26.1251	0.151903	0.598177	4.65735	0	38.957	16.2702	1.01977	0	0.249252	0.189369	13.3205	0.183482	1.59659	35.0575	11.0433	13.7874	0.754172	1.434	0.525923
BC048502	15.6709	110.587	47.2353	64.6346	77.2278	127.078	36.1538	34.4275	105.945	86.8479	16.0229	153.977	29.7464	99.5236	47.8016	37.9359	161.576	49.2625	80.1068	42.6602	22.1626	30.1531	35.6018	13.7668	33.0391	82.8353	24.3567	74.9916	39.2948	15.4233	66.9891	100.494	74.9993	59.2787	192.53	61.965	42.0655	23.5667	32.9013	6.62793	56.2423	5.13749	132.357	38.6253	0	260.587	0.221205	0.416323	0.53133
BC051019	0	2.36731	5.0138	1.76276	15.066	15.7164	9.55283	11.8402	9.3481	30.6863	15.2777	2.91973	11.3319	10.6687	4.3456	7.88278	32.7768	77.2223	16.5255	13.1262	18.4688	32.4288	28.0983	23.9732	15.5156	8.20973	14.4907	24.1384	5.92311	11.6461	45.5708	21.3848	9.1541	0	0	15.924	41.3007	31.3024	5.73281	124.984	6.66027	3.48616	15.6465	0	6.56628	71.327	1.12297	0.531935	2.11111
BC051226	0	0	0	0	0	0	2.05753	0	0	1.15797	0	1.5367	0.128772	0.30482	4.15666	4.06456	2.76987	0	1.68056	0	0.615628	0	0.15965	3.79774	2.0079	3.04406	0.154157	2.71218	0.144466	0.15738	2.88615	1.19635	3.53316	20.4716	27.885	3.11556	18.3559	0.179899	14.9551	0	0.555023	12.8437	0	4.34341	0	5.12787	2.40727	1.17542	2.04801
BC052040	6.96484	0	0.263884	0.195862	0	0	10.4346	11.1115	32.9409	8.68479	5.96202	59.7776	34.1246	25.3	58.3822	15.2729	25.8521	3.99426	8.40281	3.28155	18.7767	0	3.51229	0	8.21414	19.9247	3.39145	15.3238	4.76738	20.4594	9.41797	1.64499	6.74512	0	0	41.0216	69.3444	32.3817	0	0	0	0.366964	20.117	12.5649	54.3211	54.9552	2.03247	0.851156	2.3879
BC052688	1827.84	2582.4	232.746	411.507	92.1752	449.939	541.572	334.439	993.124	944.326	733.701	380.948	72.6275	246.142	193.852	200.888	218.819	41.274	121	240.022	145.904	265.688	85.7318	40.1137	20.9917	154.601	268.541	235.417	135.798	46.7419	84.1542	32.4511	117.558	32.0426	2.25541	5.36569	37.9864	75.3775	1.24626	23.4818	21.0909	0.550446	73.2833	53.2067	37.01	1448.21	-1.88827	0.430743	-4.38375
BC055324	39.1772	21.644	0	23.6993	18.5062	0	0.146967	13.8439	40.9536	0.578986	38.3805	1.22936	15.9677	0	0	0	0.461644	4.88187	0.280094	9.84466	7.07972	1.70678	0.15965	0	0	0	0	0	1.58913	0	0	13.3094	3.37256	0	0	0	0	0	0	0	24.976	0	0	0	0	29.984	-2.00737	1.31364	-1.52809
BC080695	142.344	59.521	173.636	105.766	85.6505	24.9217	62.4608	24.4089	72.559	110.586	121.476	70.6882	60.5229	31.3964	159.276	78.8278	117.258	99.4126	94.1115	80.1637	76.6457	117.199	279.546	214.572	66.8083	52.4869	174.814	153.374	107.194	34.9384	219.348	201.885	98.9285	0	0	0	0	0	0	0	0	0	0	0	0	461.487	0.17941	0.333025	0.538729
BC147527	925.453	495.445	441.215	649.283	483.297	256.851	462.798	720.246	590.266	1265.08	218.359	351.597	135.339	171.766	272.639	751.697	722.935	413.628	497.726	702.253	639.33	851.113	713.793	876.804	398.842	310.309	512.108	576.608	132.042	26.5973	277.678	403.321	224.837	0	0	0	0	0	0	0	11.6555	0	0	0	0	2032.92	-0.0743094	0.35763	-0.207783
Bcap29	4.78833	75.754	26.9162	51.9035	6.76188	0	0.146967	32.9703	65.8818	50.3718	80.1146	21.9748	17.7705	75.138	10.5806	64.2939	2.30822	61.2453	66.6623	53.4425	45.8643	50.6344	4.94914	4.0351	13.8728	30.994	55.8047	16.5443	136.52	40.4467	44.3556	51.5928	40.9525	0	0.410074	8.13508	44.6149	11.3336	10.9671	10.7941	40.7017	31.3754	0	0	81.4816	166.41	0.503946	0.647581	0.778198
Bcar1	3.48242	0.338188	0.527769	8.22622	2.37259	0.44904	4.70293	7.83272	0	9.84276	13.7872	0	2.18913	0	13.6036	3.20238	9.23289	0.887613	1.12037	5.62552	8.31098	7.96496	13.2509	4.50982	1.64283	1.93713	8.78693	6.37361	4.18951	2.99022	7.59514	9.72038	2.24837	2.4922	0.205037	5.36569	13.257	0	0.747757	49.4254	10.7304	0	0.319317	0.155122	35.8161	20.9849	0.182018	0.723501	0.251579
Bcar3	16.5415	35.8479	34.305	45.6359	28.7083	81.2763	56.5822	25.1376	118.854	97.8486	9.31565	59.163	101.859	75.9001	0.755757	21.0618	36.9316	50.5939	45.0951	37.9723	16.622	16.4988	11.8141	0.237359	11.4998	4.88894	2.77482	14.2389	2.16699	0.472141	21.4183	5.38359	1.28479	107.343	78.1191	70.1001	254.178	71.4197	66.0519	78.3989	123.77	194.674	53.805	80.9735	83.2724	134.23	-0.0170128	0.570784	-0.029806
Bcas1	33.5183	8.1165	0	0	0	0	5.2908	7.65057	2.22574	10.4217	2.60838	2.76606	9.65791	7.31567	1.88939	16.5046	11.0795	0.443806	0.280094	5.62552	9.54224	0	7.34388	0	16.6108	10.3313	25.59	1.76291	26.8707	49.8895	15.1903	25.273	30.5137	17.2674	0	32.3672	12.7471	22.4873	1.24626	45.638	4.07017	0	0.957952	24.0439	13.431	45.9227	0.145456	0.888852	0.163645
Bcas2	242.899	263.448	298.717	139.65	138.678	177.146	155.05	95.6321	119.3	181.223	132.655	235.883	229.214	155.61	258.091	302.748	360.083	199.269	356.839	330.499	259.795	273.653	207.225	366.72	251.718	510.572	160.015	366.415	206.586	184.292	373.985	375.057	471.998	1.2461	234.357	245.783	106.056	87.7905	142.323	106.994	118.035	125.869	321.233	259.984	229.223	1093.37	0.767778	0.224861	3.41446
Bcas3	68.7778	14.2039	27.1801	10.3807	3.44026	39.5156	15.5785	1.09294	113.067	56.7406	26.8291	41.4909	16.8691	43.2844	41.5666	48.7747	33.2384	35.9483	21.8473	42.1914	15.3907	10.2407	20.2755	9.257	3.28565	16.5117	5.39548	27.5286	11.2683	0.472141	0.303806	6.57995	16.2204	103.07	68.4823	19.0395	56.5972	83.473	54.8355	38.442	55.6873	107.52	117.349	10.7034	11.6402	102.848	0.136993	0.559514	0.244843
Bcat1	17.8474	62.9029	57.2629	34.8635	55.2814	76.3369	6.31957	28.0521	63.6561	27.2123	96.8828	17.211	89.3678	78.6434	1.70045	9.23763	27.6987	80.329	49.0164	0.937587	12.3126	31.8598	25.7036	126.275	71.7368	68.9064	42.8555	54.5147	43.0509	17.1544	19.1398	55.9295	79.6567	3.38227	43.0578	65.2537	83.6211	52.5304	62.8116	10.4153	35.3365	2.0183	0.319317	22.6478	78.4969	198.577	-0.186636	0.51853	-0.359933
Bcat2	2.61181	0	0	11.1641	0.355889	2.69424	0.8818	3.27881	18.251	19.1065	7.82515	0.15367	3.99193	0.30482	0	4.55723	3.69316	7.54471	5.88197	0.937587	3.07814	28.4463	1.5965	0.949436	9.67443	8.11749	9.71187	3.93265	0	0.629521	3.94947	6.87904	0.160598	0	0	0	11.2175	0	0	0	0	0	0	0	4.17854	20.7329	0.0496359	0.889589	0.0557964
Bccip	23.5063	73.3867	46.4437	73.4484	62.9923	20.6559	18.6648	17.6692	34.2764	0	34.6542	37.3418	51.7664	60.9639	1.70045	1.60119	0.461644	1.33142	38.933	17.8142	19.7001	0	20.9141	105.15	38.1501	87.4475	27.7482	31.3256	46.3736	21.7185	70.6348	41.4238	31.7984	44.5035	28.7052	41.7139	1.7846	44.7948	0	0.946847	13.8756	0.183482	56.3595	0	8.95402	152.017	-0.593646	0.656552	-0.904186
Bckdhb	0.435302	17.5858	8.70819	0.391725	0	12.1241	13.5209	0	22.2574	0	14.1598	22.5895	11.2032	0	12.281	51.7307	0.923289	0	1.68056	8.43828	0	0	0	25.16	9.49189	0.0922442	29.2898	0.135609	25.715	59.6471	45.7227	14.8049	5.29974	0	0	12.4622	0	0	0.747757	3.21928	0	0	0.319317	0	0	54.9835	0.505429	1.11378	0.453795
Bcl10	14.8003	25.3641	5.0138	32.709	0.237259	40.8627	6.90743	72.3161	12.4641	42.845	18.6313	5.83946	2.18913	36.2735	0.188939	57.766	6.46302	23.5217	0	17.8142	12.9282	9.67173	9.57897	3.56038	1.64283	0.276733	0	0.406826	3.90058	0	0.607611	1.64499	2.24837	60.7028	0	0	6.11862	3.23817	22.4327	9.2791	0.370015	2.56875	30.6545	0	24.4743	55.8087	-0.47029	0.781724	-0.601606
Bcl2l1	5.65893	2.36731	5.0138	18.6069	13.1679	30.0857	7.9362	17.8513	15.135	34.1602	21.2397	15.828	30.9053	22.4042	5.85711	29.1909	38.7781	46.5997	39.7733	34.6907	32.6283	31.2909	53.0036	47.9465	15.3331	170.928	62.8959	15.3238	21.9588	16.8397	13.2155	25.5721	29.8713	229.994	247.48	194.549	169.027	242.323	105.185	114	119.885	281.645	196.54	144.729	45.367	127.394	1.10841	0.439526	2.52183
Bcl2l10	243.334	260.743	886.652	547.043	1068.38	2150.45	818.31	631.172	397.072	427.292	387.159	1473.39	3413.88	1400.95	1048.99	1140.66	579.364	488.187	1125.98	439.728	535.289	371.508	863.065	466.648	1637.35	2074.85	1046.42	1180.47	2222.18	2797.91	1238.77	1953.8	1603.09	986.911	1778.7	3389.04	1398.87	634.143	762.962	1109.14	707.469	1076.31	2746.61	670.436	2400.27	4989.05	0.774572	0.400178	1.93557
Bcl2l11	19.5886	3.38188	48.027	34.2759	14.1169	15.2674	19.6935	26.777	93.481	66.5834	65.2096	0	5.79474	17.0699	5.10136	6.52792	18.9274	21.7465	14.0047	0	13.5438	9.67173	35.4422	25.8721	25.0075	17.9876	13.4116	14.7814	38.7169	220.332	36.6086	17.3471	30.5137	4.27234	0	0	0	22.6672	7.72683	4.73424	15.7256	31.5589	33.688	0	3.88008	126.73	-1.6315	0.584708	-2.79028
Bcl2l12	2.17651	3.72006	6.59711	0	0.11863	8.30725	0.293933	9.65429	8.4578	15.0536	5.58939	0	0.128772	0.15241	0	20.5691	7.84795	0.887613	0	4.68793	1.84688	0	0	0	3.28565	0.922442	0	0	0	0	3.49376	0	0	0	0	0	0	0	0	0	0	0	0	0	0	12.111	-0.553239	1.32061	-0.418926
Bcl2l13	255.523	141.701	50.6658	120.064	122.307	48.2718	166.66	221.138	108.171	330.022	132.282	43.3349	48.6758	74.376	28.5298	206.553	168.962	161.546	44.5349	86.7268	107.119	224.157	117.023	18.2766	77.0303	27.4888	86.0194	56.9557	19.7918	46.4272	48.9127	54.8827	30.9954	24.566	1.23022	21.2897	1.27471	59.7263	18.6939	24.2393	34.0414	59.6316	26.184	19.08	2.68621	419.793	-0.335098	0.35765	-0.936944
Bcl2l2	12.1885	4.39644	6.59711	5.09242	0	0	0	5.28253	19.5865	0	24.5933	17.0574	0	1.06687	0	0	28.622	0	15.9653	3.75035	3.38596	13.6542	0.15965	0	0	0.830198	0	0.813653	0	0.15738	0	0.149544	5.46034	0	0	1.90395	19.8855	0.179899	16.6999	0	0	0.183482	11.0164	0	0.596935	19.974	0.312273	1.31008	0.238363
Bcl7b	0	3.72006	3.16661	21.349	4.15203	9.87889	10.8755	8.19703	17.3608	11.5797	14.5324	4.6101	10.173	12.9548	18.3271	14.7802	25.8521	17.7523	25.7686	22.9709	12.3126	15.9299	23.6281	3.56038	8.0316	6.36485	4.00807	5.69557	8.23456	12.1183	2.58235	6.72949	8.3511	24.744	9.4317	1.90395	9.17793	68.5414	0	41.6613	15.7256	119.814	0	4.03316	3.58161	47.4292	0.958262	0.435728	2.19922
Bcl7c	6.96484	6.76375	34.5689	105.766	22.7769	53.2113	26.601	37.5242	84.1329	56.1616	64.837	26.5849	32.9657	29.7199	19.6497	48.0357	60.0138	88.7613	70.8637	75.0069	58.4847	47.2208	79.6651	59.3397	35.5946	20.5705	25.4358	40.1402	12.1351	16.6823	46.938	31.5538	17.987	312.415	487.783	207.704	306.696	413.047	341.725	258.679	188.338	716.497	178.977	302.022	114.91	181.118	0.328814	0.382827	0.858911
Bcl9	40.9184	11.8366	5.27769	17.8235	20.9974	6.06205	9.84676	16.2119	19.5865	9.26377	6.33464	31.3487	14.1649	35.3591	14.1704	5.54258	12.0028	16.8646	22.6876	36.5659	16.9298	10.8096	8.30178	35.3665	518.768	13.0064	26.8233	7.05166	12.4241	29.9022	16.2536	21.2353	26.3381	54.6504	24.3994	9.51977	39.771	97.6849	19.4417	4.73424	32.3763	38.8982	0.319317	30.4038	24.4743	76.8277	0.582516	0.380963	1.52906
Bclaf1	1490.04	1474.16	647.308	732.329	645.226	359.232	617.26	762.689	1089.28	1679.06	835.055	159.356	52.4102	284.549	331.21	599.091	487.035	173.972	204.468	553.176	445.715	543.893	269.488	224.779	238.392	602.17	372.288	297.932	299.911	53.5093	177.271	92.5679	140.523	37.561	0.410074	44.6564	20.1405	0	0.249252	20.6413	79.5533	61.0995	82.2242	55.6887	64.1705	2009.89	-1.26016	0.329872	-3.82016
Bcr	34.8242	10.4838	6.86099	18.4111	13.4051	0	5.58473	6.01116	40.9536	8.68479	42.4794	12.7546	12.2333	21.7946	1.51151	2.3402	8.77124	11.0952	9.52318	10.7822	5.84847	21.6192	13.8895	7.35813	5.29355	7.65627	12.3325	2.71218	3.32272	8.97067	9.26607	10.6176	6.58453	0.178014	1.6403	0.51926	57.3621	45.6942	133.599	36.7377	34.4114	1.46786	10.0585	68.0984	16.7142	48.2935	-0.436461	0.514522	-0.848284
Bcs1l	0	11.4984	0	11.9476	0.830407	41.0872	0	10.5651	10.2384	16.2116	21.9849	0	0.257544	0	0	0	0	0	0	5.15673	0	0	1.2772	5.45925	0	0	6.16626	0	0	0	6.37992	0	5.78153	0	0	0	0	0	14.4566	0	1.11005	0	0	10.8585	0	18.479	-4.5378	1.56984	-2.89062
Bdh1	1.30591	5.74919	0	0.391725	1.66081	0.898081	0.293933	0	0.890295	1.73696	5.96202	8.60552	0.772633	1.06687	0	1.23168	0.461644	3.10664	2.24075	9.37587	9.54224	0	0.478949	0	16.2457	0.0922442	2.46651	0.813653	0.288932	3.77713	13.6713	15.104	0	0	27.885	0	0	3.05828	20.688	55.864	27.0111	0	0.159659	20.7863	5.07395	14.2604	1.15993	0.999489	1.16052
Bdp1	178.909	390.945	61.2212	129.857	131.442	6.51109	104.787	79.7845	160.253	401.237	159.111	99.5782	5.27966	64.6217	54.2255	131.051	63.7069	55.032	0.560187	97.0402	175.454	91.597	62.423	91.8579	35.047	43.6315	73.0702	309.866	17.9138	30.6891	46.0266	5.38359	48.0189	35.7809	80.1694	5.53878	3.31425	79.5152	61.8146	64.1962	49.767	76.145	5.90737	68.7189	18.505	408.603	-0.90777	0.551179	-1.64696
Becn1	90.9782	127.835	36.9438	58.9545	55.9931	25.1463	7.34833	49.7287	110.842	148.799	26.0838	20.5918	18.5432	75.4428	7.93545	67.7426	60.4754	15.0894	40.8937	12.6574	10.1579	60.875	29.8545	12.8174	14.0553	11.8995	21.7361	5.69557	12.2796	28.958	7.44324	7.32767	12.8479	0.178014	47.9786	36.3482	11.9823	42.636	38.3849	27.0798	46.6219	5.13749	0	23.7336	9.84942	154.077	-0.702638	0.428441	-1.63998
Becn2	40.9184	69.6667	35.6244	19.3904	0.237259	2.2452	6.02563	1.45725	160.253	195.118	76.0157	21.3601	7.8551	0	31.175	34.6103	45.7028	8.43232	4.76159	45.473	24.0095	10.8096	0	17.5646	11.8649	19.648	20.0404	2.30535	1.01126	0	10.0256	7.32767	11.8843	0	0	17.8279	0	0.179899	0	0	0	52.1089	26.3437	29.318	0	106.728	-1.11939	0.796512	-1.40537
Bend3	64.4248	21.3058	10.8193	32.9049	8.65996	10.777	58.1988	21.8588	127.312	100.165	124.457	7.83717	1.54527	21.0325	66.8845	19.4606	50.3192	53.2568	26.6089	91.4147	65.8722	55.7547	17.8807	5.2219	16.4283	16.3272	8.1703	13.1541	4.76738	1.25904	0.151903	3.58906	0	0	0	0	15.5515	0	19.4417	0	0	0	0	0	0	131.897	-0.132402	0.603611	-0.21935
Bend5	0	0	0.263884	0	0	0	0	0	11.1287	0	0	18.9014	2.18913	6.55362	0	19.7069	0	0	0	1.40638	17.8532	0	1.5965	3.56038	0.182536	26.4741	0	0.135609	6.21204	2.83284	0	4.03769	5.29974	0	21.5289	7.44273	3.82414	0	2.99103	10.4153	1.66507	43.8522	0	0	0	16.9395	2.89314	1.52528	1.89679
Bend6	0	6.08738	2.37496	0	0	0	1.17573	0	11.1287	0	0	1.69037	0.386316	5.79157	0.188939	1.23168	0	0	8.40281	17.3454	0.615628	2.84463	0	1.42415	0	8.11749	2.62066	2.16974	3.90058	8.49853	6.22802	26.4693	10.2783	3.38227	0	0	1.27471	0.899493	0	0	17.2057	0	17.4028	0	0	17.1596	1.11942	1.16824	0.958213
Best3	0.435302	0	0	0	2.72848	0	2.2045	0	0	0	0	1.38303	0	4.7247	0	0	0.923289	4.88187	3.36112	0	1.23126	0	0	8.54492	6.20624	2.58284	0	0.542435	1.73359	1.73118	12.3041	1.79453	5.13914	0	0	8.30816	0	0	4.98505	5.68108	4.25518	0	10.8568	0	0	8.64619	1.60367	1.34082	1.19604
Bet1	0.435302	144.406	178.122	72.8608	29.0642	2.02068	41.5916	68.3086	23.5928	0.578986	75.2705	133.078	34.7685	38.2549	23.9953	35.2262	28.1603	5.32568	19.3265	40.785	27.3955	11.9474	17.5614	109.422	112.625	82.6508	59.5045	78.9243	136.809	153.446	154.333	156.124	223.713	46.2837	75.4536	13.1546	4.07908	0	40.1297	15.3389	31.4513	1.46786	51.4101	18.9248	54.6195	308.867	-0.475772	0.58819	-0.808876
Bex6	47.448	156.581	151.47	248.745	12.1002	48.0473	24.1025	34.4275	59.6498	169.064	6.33464	94.9681	22.1488	124.976	36.6542	2.46337	123.721	72.3404	58.8197	56.724	29.858	139.956	0	115.356	6.57131	17.6186	11.4076	2.71218	0	0	28.8615	16.0012	11.2419	0	0	0	0	0	0	0	0	0	0	0	0	232.757	-0.146331	0.749416	-0.19526
Bfar	0	8.45469	21.1108	0	58.7216	9.65437	15.2845	0	15.135	27.7913	45.0878	11.2179	2.96176	0.762049	0.188939	0.123168	0	18.6399	12.8843	2.34397	19.3923	0.568926	8.30178	4.0351	31.3963	1.56815	1.38741	24.4096	0.72233	10.8592	0	6.4304	1.12419	0	0	1.55778	0	20.3285	9.22234	2.4618	23.126	0	27.9403	67.7882	0.895402	45.141	-1.37932	0.959674	-1.43728
Bfsp1	99.6843	41.9353	72.3043	139.65	148.761	170.186	131.829	348.283	174.053	107.112	76.0157	204.842	261.021	303.905	101.46	252.126	150.034	181.073	238.92	270.494	188.69	274.791	42.3071	42.962	10.4046	26.5663	79.5448	38.5129	5.63417	8.18377	6.53182	4.93496	8.19051	960.921	788.777	418.524	1083.76	1004.91	1156.28	1158.75	494.71	1548.95	832.141	1133.47	585.593	525.424	0.845797	0.39892	2.12022
Bhlhe40	23.5063	7.10194	3.16661	38.1931	4.62655	0	1.61663	25.3197	18.6962	15.6326	0	0	31.0341	3.81024	42.3224	5.91208	16.1576	19.0837	7.84262	7.50069	0	8.53388	8.94037	2.84831	0	5.53465	54.5714	20.6125	4.18951	3.30498	6.07611	12.7113	4.65735	4.62837	0	0.346173	0	40.1174	5.98206	60.2195	20.1658	43.3017	5.58805	16.598	3.28314	51.191	0.290405	0.847066	0.342836
Bhlhe41	39.1772	158.948	291.592	128.682	50.6548	57.4772	48.352	34.6097	26.7088	23.7384	23.8481	41.0299	101.472	132.749	60.8384	122.676	90.9439	35.0607	99.7133	13.595	40.9393	28.4463	13.4106	126.987	133.982	217.789	73.9952	97.5027	172.781	160.685	217.069	171.228	180.031	15.4872	1.43526	45.0026	53.283	0.359797	34.1476	44.8806	10.3604	2.0183	7.50396	49.1736	71.3337	426.382	-0.030136	0.44806	-0.0672588
Bicc1	5.22363	1.01456	4.74992	0.391725	14.8287	26.0443	1.17573	50.093	0	14.4746	1.86313	0	6.30983	4.11506	0	0.246337	0	7.1009	7.00234	15.939	0.923442	0.568926	3.19299	6.17133	7.66653	8.39422	2.62066	0.406826	5.92311	3.46237	7.29133	0.448633	4.01495	0	0	30.6364	0	4.85726	2.74178	0.189369	8.32534	0	0	2.1717	2.38774	26.4901	-1.37842	0.869707	-1.58492
Bicd2	83.1428	25.3641	40.3743	69.1394	69.5169	47.8228	23.6616	61.0224	36.0569	46.3189	49.5593	112.179	72.3699	62.1832	83.7001	155.685	195.737	188.174	97.7527	85.3204	109.582	92.7349	94.1932	198.195	90.538	79.7912	161.094	74.4492	117.884	79.1623	77.0147	82.3989	116.594	50.556	150.907	82.9085	156.28	67.2821	105.683	116.841	121.365	234.123	85.8964	78.3364	199.973	388.055	1.32994	0.246978	5.38487
Bik	0.435302	6.42557	36.1522	19.1945	13.6424	56.5791	24.9843	24.7733	36.0569	20.2645	4.09889	44.5643	57.1748	50.6	18.516	22.663	45.7028	87.8737	88.2295	36.5659	66.18	40.9626	75.3546	115.594	88.5301	56.7302	29.1356	42.1743	37.7056	44.5386	152.055	117.691	103.265	142.055	260.807	286.112	91.0145	137.622	113.161	93.3591	151.151	110.64	252.261	47.7775	118.492	223.476	1.34967	0.431336	3.12903
Bin2	0	5.07281	0	3.1338	2.13533	0	2.6454	0	4.45147	5.21087	4.47151	2.30505	0	0.15241	0	1.60119	4.1548	0.887613	0	3.28155	4.92503	0	0.798248	1.42415	8.39667	0.830198	0	7.7297	3.90058	4.09189	5.77231	4.63587	5.78153	26.1681	105.184	42.2332	20.9053	0	5.73281	25.1861	29.6012	143.483	40.3936	3.41268	0.895402	11.2742	-0.49229	0.967757	-0.508692
Bin3	6.09423	2.36731	12.1387	28.5959	55.7559	39.0665	46.1475	9.47213	0	16.2116	16.3956	83.9038	104.692	77.729	65.184	26.4812	30.9302	77.6661	48.7363	13.1262	65.5644	85.3388	34.3247	111.321	133.799	84.3112	98.9686	156.357	81.1899	71.2932	85.3694	135.786	72.2692	14.7752	88.781	132.584	60.4214	82.5735	0	69.8773	91.5788	87.1539	103.938	94.314	127.147	267.551	1.64621	0.474013	3.47291
Birc2	0	33.8188	23.2218	6.65932	0.355889	3.59232	0	0	18.251	0	8.94303	0	5.27966	19.6609	1.70045	3.81822	0	3.10664	0	16.8766	15.0829	12.5164	0	0	0	13.8366	0	0.271218	0.144466	3.30498	0.151903	33.3484	15.4174	0	0	0	0	4.67736	11.4656	0	12.7655	0	0	19.7005	8.95402	30.0232	-0.106655	1.2835	-0.0830965
Birc3	168.462	82.5178	141.178	35.4511	309.623	327.575	157.548	125.506	77.0105	106.533	123.339	111.103	219.556	157.287	157.008	219.24	59.0905	100.744	35.5719	70.319	104.041	139.956	94.1932	80.702	151.505	210.501	236.939	283.151	182.316	210.575	131.244	197.398	108.404	90.6092	84.0651	81.1777	37.2216	115.315	48.8535	37.3058	41.4417	39.9991	126.13	177.769	205.942	643.083	-0.141868	0.343521	-0.412983
Birc5	511.045	923.252	375.244	439.711	428.371	789.862	582.282	827.354	610.742	1013.23	810.835	486.212	681.333	962.011	363.897	412.121	547.51	409.633	636.093	592.555	519.59	617.853	175.614	124.376	458.896	1210.98	352.556	141.847	749.923	887.625	331.3	429.042	683.185	440.407	592.557	775.429	505.551	291.616	284.646	747.062	648.822	296.874	1100.05	249.281	788.252	2420.23	-0.0342207	0.303217	-0.112859
Birc6	264.229	182.283	137.22	207.614	130.137	128.65	107.433	310.941	119.3	605.619	466.528	71.1492	68.2492	64.9266	130.935	178.964	103.87	58.5824	46.7756	117.667	85.2645	202.538	66.7335	128.649	81.9588	93.2589	54.8798	58.3118	75.2668	70.6637	53.6217	68.7904	74.0358	51.2681	51.6693	75.2927	4.07908	2.69848	45.6132	10.9834	78.9983	26.0544	11.3358	0.310243	39.3977	550.525	-1.03165	0.272438	-3.78674
Bivm	30.0359	62.9029	23.4857	31.7297	27.7593	152	0	99.4574	16.4705	0	29.0648	34.5758	21.3762	39.1693	16.0598	55.7953	29.0836	45.7121	73.9447	16.4078	68.3347	13.0853	59.3896	66.9352	19.3489	43.7237	67.5206	45.8358	66.7433	21.5611	125.472	28.7125	54.9246	117.133	38.1369	9.1736	21.9251	84.3724	46.8595	51.8872	6.47527	0	13.8903	28.5424	14.3264	194.7	-0.0659051	0.576021	-0.114414
Blcap	75.3073	40.2443	57.5268	55.0373	58.1285	25.3708	55.9943	24.5911	70.7784	5.21087	31.3006	56.3969	68.378	31.0916	20.0276	79.5668	4.1548	90.0927	111.197	39.8474	22.1626	120.612	80.9423	33.9423	83.7842	78.8688	69.6788	54.1079	94.4808	120.081	116.358	94.6615	117.558	119.982	235.177	35.3097	87.1903	172.523	73.031	76.3159	78.6282	37.6138	153.432	1.70634	11.9387	276.286	0.537583	0.397295	1.35311
Blm	24.8122	48.699	25.5968	24.6786	136.424	115.628	32.7736	79.9666	88.5843	95.5327	100.236	1.22936	76.1043	43.7416	152.096	101.86	23.0822	56.8072	177.019	94.6963	93.5755	163.282	118.939	75.4801	93.8237	317.781	49.4843	79.738	152.701	132.357	104.813	174.967	135.545	58.9227	35.6764	18.3472	63.4807	46.4138	80.0101	113.811	35.7065	0	56.8385	75.8545	27.7575	419.507	0.499285	0.440987	1.1322
Blmh	122.755	19.9531	41.9576	40.7394	31.1996	47.1492	53.2019	54.6469	92.1455	140.694	84.9588	104.342	63.6134	89.3121	31.5528	23.1557	45.2412	110.064	107.556	64.2247	71.4129	61.444	42.6264	29.6699	36.1422	24.9059	16.0323	10.5775	90.1468	52.7224	71.2424	28.1143	53.3186	166.087	70.9428	281.785	178.715	208.143	138.834	223.456	176.312	223.848	93.081	185.836	122.073	246.058	0.325058	0.34925	0.930729
Bloc1s2	1.74121	9.13107	29.0273	0	59.3148	30.3102	0.293933	38.2528	40.5084	44.5819	0	47.3304	13.5211	16.1554	0	29.0677	56.7823	102.963	17.3658	44.0666	46.4799	30.1531	5.10879	36.0786	7.66653	5.35016	1.38741	15.0526	4.18951	1.5738	22.7854	26.4693	11.8843	0	0	0	0.764828	25.0059	0	0	0	0	0	0	0	99.9861	0.794436	0.761808	1.04283
Bloc1s5	0	0	0	0	0	0	0	12.7509	0	0	0	0	0	0	0.188939	2.3402	0	10.2075	20.7269	0	2.46251	0	7.66318	1.18679	0	9.13217	4.47054	1.89852	1.01126	5.98045	12.0003	1.04681	0.160598	0	0	11.4237	0	62.7846	0	49.6148	0	0	4.6301	0	28.3544	12.5396	1.74348	1.6117	1.08177
Blvra	10.8826	4.05825	20.8469	62.2842	0	6.73561	8.3771	1.82156	14.2447	27.7913	18.6313	3.22707	1.28772	0	0	0	6.46302	0	0.280094	30.0028	9.85005	18.7745	0	0.474718	22.2694	8.39422	0.308313	0.406826	4.04505	0.15738	0	9.72038	4.01495	11.5709	0	2.25013	0	0	0	1.70432	1.11005	0	0	0	25.9667	34.982	-1.24114	1.05613	-1.17517
Blzf1	0	0	3.69438	35.6469	0	2.91876	14.2558	4.37175	0	20.8435	30.928	0	2.83299	17.3747	59.8937	24.141	10.6178	1.33142	32.771	2.34397	0	5.68926	0	1.66151	0	22.1386	0	1.08487	0	12.433	0	4.18724	20.396	0	7.17629	19.5588	3.31425	0.179899	0	7.76415	0	0	54.6033	0	156.397	42.0394	0.724542	1.23575	0.586317
Bmi1	4963.75	3011.9	3208.57	3186.09	4301.15	3652.49	4230.58	4646.81	3515.33	4619.73	4322.09	4691.7	2365.67	3360.64	5537.81	3493.79	5376.31	3920.59	4985.95	3796.76	4113.94	6293.45	1752.79	4669.09	2623.41	2073.19	3449.56	3797.99	3261.46	3114.24	2417.38	2473.31	2445.91	4175.86	3046.23	2261.38	3002.71	2559.96	2855.69	2635.64	2018.62	3173.87	1853	3670.18	2228.36	15623.2	0.296078	0.162532	1.82166
Bmp2k	107.52	73.0485	93.9429	107.92	72.6013	51.8642	51.1444	95.9964	90.3649	85.6899	23.8481	65.0024	56.4022	108.059	96.17	89.2971	41.548	121.603	104.755	161.734	126.819	156.455	54.1212	54.3552	117.553	78.1308	83.707	87.332	65.5876	45.0107	89.4708	59.3691	33.0832	124.788	71.1478	95.1977	123.902	224.513	161.765	211.904	109.895	200.179	113.837	100.674	152.218	348.926	0.562671	0.249253	2.25743
Bmp5	294.264	120.395	303.203	169.813	522.326	416.71	322.739	405.116	125.977	93.7957	171.035	519.251	489.72	425.223	544.145	356.203	222.974	258.739	479.52	221.271	384.46	110.94	422.273	320.672	421.659	612.132	537.236	457.68	548.537	373.463	575.712	599.672	749.03	274.854	483.067	743.581	412.242	288.018	713.361	313.406	510.436	222.38	553.377	410.297	421.137	1676.93	0.587928	0.307307	1.91316
Bmp6	40.9184	1.35275	21.1108	68.5518	40.334	141.448	54.8186	60.6581	39.6181	3.47392	50.3045	43.0276	44.2976	29.8723	156.064	71.5608	0.461644	42.6054	87.3892	16.8766	39.708	44.3762	125.804	117.493	60.4195	46.86	93.5731	50.5821	82.3456	49.5748	30.9882	59.2195	49.6248	48.9539	177.152	52.6184	122.117	86.1714	61.5654	136.725	69.7479	184.216	102.98	34.7473	50.441	245.089	0.283404	0.516241	0.548977
Bmp7	0	0	0	0.195862	0	15.7164	4.11507	0	11.1287	0	0	0	4.24948	0	0.755757	18.1058	0	0.443806	2.24075	9.84466	21.8548	0	2.39474	0.237359	1.46029	0.0922442	3.39145	25.4944	2.02252	0	5.3166	1.79453	0	0	0	0.173087	0	28.6039	14.2074	0.568108	0	44.7696	0	0	8.65555	16.8345	0.948364	1.40116	0.67684
Bmpr1a	45.7068	237.07	51.1936	34.08	22.7769	2.46972	7.9362	62.8439	88.5843	152.273	115.141	10.4496	14.1649	3.96265	37.41	20.4459	89.559	17.7523	8.12272	62.3495	40.9393	2.84463	4.31054	5.69661	57.3164	22.5076	4.77886	9.2214	4.18951	25.8104	8.35465	0.448633	19.1112	0	0	16.9625	5.09885	0	1.24626	0	0	52.8428	0	0.155122	1.19387	149.152	-1.22319	0.602635	-2.02973
Bmpr1b	21.3298	37.2006	58.3185	35.6469	105.818	74.9898	45.8536	22.4052	109.061	44.0029	35.3995	100.347	209.512	119.642	104.672	99.2737	32.7768	35.5045	40.6136	30.4716	45.2487	27.8774	51.0879	8.78228	94.1888	60.8812	59.9669	104.69	237.213	284.701	121.522	128.907	85.117	61.5929	64.9967	36.3482	10.1977	7.73564	80.2593	64.9537	99.9041	52.4758	85.577	72.4418	116.999	358.609	0.7126	0.436504	1.63252
Bmpr2	281.205	265.477	368.119	138.279	196.095	149.306	327.736	314.038	178.949	317.863	263.447	191.012	353.351	226.633	275.473	128.095	170.347	185.067	112.878	173.454	150.521	216.192	160.767	280.796	258.471	210.87	436.263	353.939	179.282	448.691	182.891	210.409	279.762	318.111	185.763	200.261	103.252	121.791	153.54	126.688	129.32	90.2731	244.118	197.16	70.4383	1025.04	-0.160484	0.228152	-0.703405
Bms1	51.801	66.623	16.8886	0.979311	14.5914	7.85821	24.9843	29.5093	25.8186	52.6877	12.6693	15.0597	0	7.16326	0.188939	44.9565	0	15.5332	8.40281	20.1581	13.8516	0	2.23509	61.9507	35.7771	3.1363	1.0791	0	11.9907	7.86901	20.355	25.273	0	0	1.02518	13.1546	15.0416	34.0008	20.688	2.08306	0.925038	0	0.957952	67.3228	2.08927	73.1606	-1.06077	0.879743	-1.20577
Bmt2	54.8481	0	27.1801	17.2359	33.5722	60.845	28.0706	41.3495	48.0759	31.2652	103.963	105.879	103.533	108.363	96.5479	109.497	111.718	51.9254	68.3429	79.6949	51.7128	91.597	48.3738	94.9436	103.498	61.6191	59.9669	74.4492	40.306	138.022	108.307	98.5497	77.4083	0.712057	19.4785	31.1556	1.52966	10.0743	7.22832	30.8672	44.4018	2.56875	79.8293	16.7531	65.3644	305.181	1.31549	0.372123	3.53509
Bnc1	117.967	81.8414	22.4302	37.2138	79.0073	75.2143	74.0712	58.4722	45.405	42.266	98.7459	44.8716	46.2292	70.1085	60.0827	192.389	140.34	3.10664	50.4169	96.5714	43.7096	43.8073	57.9528	31.3314	107.696	59.7742	170.651	73.2287	65.2986	158.167	55.1407	49.0505	22.3231	74.944	17.8382	72.1772	27.0239	31.8421	19.4417	40.1463	40.8867	0	4.94942	132.009	70.4383	303.693	0.247617	0.39564	0.625864
Bnc2	26.1181	22.9968	59.374	49.1614	42.4694	34.8006	35.7129	39.1636	20.9219	35.8971	13.7872	63.7731	112.418	31.3964	50.8246	71.5608	46.1644	59.9139	62.4609	55.7864	54.4831	86.4767	103.613	71.2077	99.6649	40.4952	71.3745	60.6171	45.5068	75.6999	77.1666	90.3247	78.2113	36.4929	92.6767	45.5218	67.8147	58.467	73.2802	111.16	100.274	8.25669	9.89884	69.8048	43.5762	249.25	1.02379	0.252327	4.05737
Bnip1	4.35302	0	8.97207	11.9476	0.11863	0	11.0225	0	11.1287	6.36884	9.68828	9.06653	42.7523	64.3169	6.42393	0.73901	13.3877	12.4266	17.926	5.15673	8.31098	47.7897	100.579	19.2261	78.3081	34.9605	15.2615	29.2915	41.4617	30.8465	41.4695	112.009	70.342	50.022	0	77.3698	2.03954	12.7728	0	21.9669	22.7559	0.183482	34.3266	0.775608	84.1678	118.206	2.08007	0.678711	3.06474
Bnip2	1.74121	34.8333	54.3602	16.4524	13.761	53.2113	8.3771	8.56135	0.445147	22.5804	18.2587	7.83717	29.2313	3.96265	0.377878	27.2202	0.461644	17.3085	3.92131	18.2829	0.307814	30.1531	26.3422	26.5842	9.30935	19.3713	41.314	6.91605	19.3584	62.3226	22.7854	3.28997	25.5351	0	46.3383	34.0981	18.1009	19.429	1.49551	6.43856	29.4162	15.596	2.07556	0	54.3211	82.4187	-0.602299	0.650809	-0.925462
Bnip3	2417.67	1747.42	635.698	510.025	341.179	521.336	1093.87	712.96	1035.86	1337.46	1664.89	203.459	73.2713	354.2	381.657	440.82	385.011	77.6661	150.69	232.99	159.448	141.662	113.032	335.625	51.6578	244.908	78.0033	85.1623	674.801	88.9198	154.789	220.727	151.765	0	0.410074	0	32.6326	27.5245	14.4566	4.3555	13.3205	0.366964	53.1663	0.620487	11.3418	1972.61	-2.00701	0.381509	-5.26071
Bnip3l	218.522	344.951	159.65	128.486	177.588	360.579	182.826	273.052	363.685	385.026	333.873	191.627	231.017	205.601	265.837	102.353	278.833	133.142	159.093	371.753	236.093	349.32	98.8231	120.341	372.557	810.088	239.714	487.92	286.043	326.564	434.898	503.665	486.131	197.774	238.458	126.526	142.513	534.659	322.034	225.539	208.319	366.964	190.153	153.105	250.116	1243.14	-0.0417112	0.28136	-0.148249
Bod1	294.7	150.832	102.651	139.062	266.442	268.975	180.034	320.595	296.913	271.544	304.436	242.799	274.671	198.133	274.34	292.155	288.066	309.777	285.135	197.831	191.768	456.847	330.155	334.913	289.503	158.568	359.031	262.403	295	324.99	231.044	165.695	155.138	384.867	534.941	463.872	359.724	431.937	349.203	686.275	284.542	1321.99	444.011	581.551	259.965	1089.68	0.388414	0.203619	1.90755
Bod1l	445.314	291.18	25.069	95.9725	128.713	32.1064	157.695	322.963	308.042	481.137	286.177	124.319	33.352	20.5753	75.5757	110.605	114.026	25.7408	4.76159	115.323	77.877	35.8423	58.1124	23.7359	2.73805	43.5393	47.6344	216.838	118.607	14.0068	13.9751	6.57995	12.8479	3.20426	0.205037	8.48125	17.846	27.8843	7.22832	0	14.2456	0	0	43.8994	9.84942	451.383	-1.5921	0.544192	-2.92563
Bola1	23.071	30.7751	29.0273	47.3987	23.7259	19.9823	19.9875	28.4164	77.0105	67.1624	81.6051	18.1331	4.6358	25.7573	18.705	12.1937	54.9357	27.9598	17.926	50.6297	42.4783	44.9451	51.0879	36.3159	14.0553	11.6228	6.62873	15.8662	2.31146	2.04594	21.2664	14.2067	13.8114	0	0	19.3857	3.82414	0	0.249252	0	0	2.0183	0	0.155122	12.8341	115.121	-0.326149	0.42418	-0.768893
Bola2	14.365	5.411	1.84719	13.9062	2.25396	3.14328	5.87867	3.64313	63.6561	45.7399	75.2705	1.69037	0.257544	2.43856	1.13364	4.06456	13.3877	14.2018	4.2014	26.2524	32.0127	5.12033	16.1246	0.474718	4.74595	0.461221	0.154157	0.678044	0	0	3.94947	2.24316	1.92718	0	0	0	0	0	5.2343	18.1795	19.9808	1.10089	1.43693	0.155122	0	41.9057	-0.955603	0.803468	-1.18935
Bop1	3.04712	1.69094	2.63884	3.32966	1.06767	0	2.93933	7.46841	43.1793	23.7384	47.3235	0	0	1.37169	3.77878	6.89743	3.23151	0.887613	0	11.251	6.15628	0	0.638598	0	0	0	4.16223	0	0	0.31476	0	0	0	0	0	0.173087	0	0	0	0	0	0	0	0	11.3418	19.151	-1.7988	1.20547	-1.49219
Bora	46.1421	104.838	39.0549	65.418	44.6047	56.1301	63.4896	161.573	76.5654	50.9508	94.2744	74.3763	26.012	69.6513	90.124	37.8127	98.3303	52.813	82.6276	79.6949	99.424	8.53388	4.31054	42.0125	23.5472	15.4048	28.2107	10.8487	14.7355	35.2532	2.27854	11.814	23.7685	0	42.4426	69.754	32.1228	27.7044	39.6311	6.8173	27.7511	2.38527	56.1999	0	29.2498	212.712	0.020338	0.381667	0.0532874
Borcs5	10.8826	12.1748	32.1939	68.7477	120.765	75.4388	70.1031	37.7064	97.9324	48.0558	24.2207	15.6743	105.593	71.6326	17.1935	6.15842	80.7878	29.2912	35.852	47.8169	30.4736	112.647	99.4617	93.0447	81.7763	72.135	63.6667	268.505	75.2668	112.212	87.9517	79.7071	95.8771	222.696	261.422	355.693	314.089	163.708	96.71	164.183	152.261	125.502	292.016	169.238	125.058	300.404	-0.00264628	0.422367	-0.00626536
Borcs7	0	0	12.4026	3.52552	0	22.6765	0	7.65057	0	8.1058	0	8.75919	4.50702	1.37169	34.9537	10.3461	10.1562	10.6514	5.60187	7.50069	0.307814	0	0	0	11.6823	22.2308	0.616626	5.83118	6.06757	0	34.1781	11.6645	5.46034	0	0	0	11.2175	8.81503	0	0	8.14034	0	0	0	10.1479	32.6982	0.915705	1.12993	0.810406
Borcs8	2.17651	7.10194	2.11108	10.1848	8.06681	1.1226	19.9875	0.728625	7.12236	5.78986	16.7682	0	5.79474	0	0	0.73901	0	12.4266	2.52084	0	0	0	3.03334	0	1.82536	28.0422	0	0	0	7.71163	7.89895	0.897265	7.38752	0	0	0	19.3756	0	0	0	0	0	0	2.48195	0	20.2947	-1.67894	1.1666	-1.43917
Bpgm	125.802	291.18	349.647	332.378	287.439	620.574	295.697	180.335	322.287	356.655	311.888	554.595	1009.83	661.154	445.33	292.279	374.394	1310.56	917.307	330.031	470.956	572.908	901.86	1314.73	1168.78	822.357	693.859	1261.3	1002.16	836.633	722.146	1435.77	847.316	863.013	1234.12	1754.75	1177.83	1170.6	924.727	1279.95	897.472	1019.98	898.878	947.949	1763.35	2864.66	1.18009	0.266531	4.42758
Bphl	2.17651	0	11.0831	40.7394	10.7953	8.53177	8.96496	39.5279	19.5865	76.4261	2.98101	45.7937	29.6176	8.23013	0	41.7541	0	0.443806	47.0557	17.3454	44.633	0	1.75614	42.0125	23.3647	7.933	20.8111	18.8496	12.2796	17.4692	26.2792	8.52402	12.2055	22.2518	20.0936	38.0791	33.6524	18.7095	14.2074	11.1728	12.7655	0	0.159659	20.6312	7.76015	82.0436	0.367927	0.786823	0.467611
Bpifc	0	0	1.05554	1.76276	3.08437	0	8.08316	6.92194	2.67088	0	0	0	0	0	0	11.9473	10.6178	0	0	19.6893	0	3.41355	21.0737	16.8525	8.94428	10.7003	22.9693	4.06826	9.24583	2.3607	6.83563	39.4797	11.7237	64.6192	0	90.3513	27.2788	26.0853	70.5385	64.9537	0	19.4491	190.473	0	9.55096	29.902	0.941689	1.12847	0.834485
Bptf	632.93	429.16	593.212	520.798	390.41	198.251	373.883	464.134	436.245	733.575	459.821	405.535	369.318	286.53	518.449	365.687	410.402	272.053	421.821	608.025	626.71	476.76	432.97	199.381	220.504	250.812	258.212	144.695	151.111	205.066	88.2555	180.649	179.709	391.453	581.69	317.787	375.275	438.593	299.851	459.41	453.639	337.24	424.692	384.236	326.523	1519	0.0477076	0.201122	0.237207
Braf	3.48242	41.9353	15.8331	29.9669	24.5563	70.0503	22.6329	15.8476	8.4578	11.5797	91.666	37.8028	30.2614	28.1958	24.1842	0.246337	24.0055	17.3085	0	26.2524	17.5454	11.9474	17.4018	14.2415	41.9834	31.9165	2.62066	39.7334	18.0583	29.5875	29.4691	8.37448	24.4109	0	0	11.5968	65.5202	79.5152	5.98206	30.8672	0	0	7.3443	23.8887	40.2931	103.666	-0.468053	0.572812	-0.817115
Brap	16.5415	42.2735	28.2356	74.6235	32.7418	428.385	6.90743	85.6135	38.7278	47.4768	64.4643	48.0987	17.2555	29.7199	25.3178	7.3901	23.5439	56.3634	29.1297	92.8211	59.4081	15.361	31.9299	36.5533	18.4362	27.6733	41.1598	51.3957	24.9926	17.784	13.2155	19.2912	19.1112	170.36	12.3022	54.5223	55.8324	68.7213	82.7518	92.6016	54.5772	89.9061	23.1505	146.9	22.6835	198.392	-1.03053	0.484174	-2.12843
Brat1	20.4592	70.343	5.27769	4.70069	31.6741	0.44904	19.1057	42.4424	32.9409	24.3174	25.7112	4.45643	0	1.98133	4.72348	42.8626	13.3877	0.443806	0	11.251	30.4736	9.10281	3.83159	0	0.182536	2.49059	0	3.79705	0	0	0	0	0	0	0	0	0	0	0	0	0	0	0	0	0	47.0948	-1.07887	0.98332	-1.09717
Brca1	41.789	125.129	57.2629	31.1421	0	26.0443	23.6616	74.3198	56.0886	42.845	25.7112	11.2179	47.0018	14.0217	5.66818	49.3905	7.84795	4.43806	41.1738	28.5964	15.6985	11.9474	26.6615	72.1571	38.8802	13.3754	65.5166	0.949261	9.10136	5.98045	27.7982	17.1976	15.0962	28.1262	0	25.6168	5.09885	0	4.23729	53.7809	25.5311	1.10089	3.67215	0	85.9586	127.675	-0.8404	0.585025	-1.43652
Brca2	3205.13	1753.16	1092.75	1045.32	808.46	624.615	1122.53	1267.63	1272.68	1871.28	972.927	1018.37	240.16	688.74	379.39	1092.63	1549.28	513.484	519.854	1200.58	989.93	1573.65	394.973	533.82	367.628	533.448	714.67	467.85	455.357	165.249	347.554	274.264	336.614	166.799	291.357	205.281	304.656	241.424	229.063	165.32	313.218	283.48	221.766	152.64	328.613	3543.4	-0.461131	0.269616	-1.71032
Brd1	465.338	513.369	244.621	300.061	212.11	241.584	348.752	264.309	295.133	318.442	382.687	147.062	163.025	162.774	97.1147	284.642	178.195	143.793	199.987	166.422	190.845	216.192	116.065	173.984	98.5696	152.941	84.7861	120.285	100.837	110.638	82.1794	47.7046	86.5624	134.045	67.8672	111.641	122.882	102.542	86.7399	131.612	72.708	143.85	78.3924	106.569	122.073	819.854	-0.695818	0.186941	-3.72214
Brd2	580.258	61.5502	186.83	300.844	357.075	130.446	368.004	270.138	244.386	592.882	180.351	283.521	512.384	146.009	187.239	322.947	467.646	274.716	220.154	322.061	226.551	921.091	449.733	246.379	113.903	223.508	218.748	281.524	27.4485	31.9482	39.1909	45.0128	17.987	32.3986	0	46.5603	6.37356	95.7061	41.8744	88.6249	4.99521	212.289	43.4272	54.9131	45.6655	1095.53	0.415027	0.432892	0.958732
Brd3	11.7532	18.6003	15.0414	47.2028	9.13447	13.6957	10.7286	16.3941	16.9156	22.0015	23.1028	12.4473	29.1025	10.6687	17.0045	18.8448	14.7726	24.8532	28.8496	15.939	12.3126	1.70678	15.0071	18.9887	1.82536	23.43	6.16626	4.47509	2.45592	0.786901	6.83563	3.43952	19.9142	1.06809	56.5902	25.963	99.4276	46.5937	72.7817	66.8474	42.9218	49.3566	46.301	138.524	8.65555	62.1387	0.0894084	0.467407	0.191286
Brd4	138.861	103.147	102.123	122.806	123.375	89.359	137.267	115.487	122.416	213.646	115.514	122.014	154.398	101.962	160.787	186.846	183.734	98.9688	106.155	166.422	158.524	180.349	132.509	97.0798	114.633	91.1373	45.322	76.7546	69.7771	70.1916	67.2929	56.3782	45.1281	176.234	319.653	229.167	304.146	399.915	209.621	334.426	165.212	524.942	337.359	180.407	121.178	484.297	0.402096	0.174229	2.30787
Brd7	154.968	107.205	239.343	66.3973	172.131	272.343	195.613	115.487	208.774	134.904	143.461	218.211	210.027	263.364	110.152	251.756	221.128	182.848	214.272	231.115	164.373	264.55	253.364	352.003	230.543	249.89	128.412	105.097	116.873	186.496	191.094	256.169	212.632	214.507	430.783	300.825	124.157	141.94	253.739	139.376	222.749	255.59	294.89	201.193	222.358	830.785	0.510191	0.232797	2.19157
Brd8	203.286	390.945	159.122	245.22	134.526	68.7032	252.93	136.982	260.856	330.601	277.234	42.5666	18.1569	111.259	151.718	262.225	690.62	1.33142	69.7433	141.107	53.5597	114.354	27.4597	89.4843	108.427	59.9587	11.7159	97.5027	1.30019	2.51808	10.0256	27.3666	11.8843	1.95816	26.8598	18.6934	14.0218	3.59797	18.9432	0.378739	6.66027	40.5495	5.58805	0	7.46168	538.124	-0.439471	0.575613	-0.763484
Brd9	37.8713	40.5825	14.2498	35.6469	7.47366	27.616	14.4027	26.0484	64.1012	53.8457	174.389	21.2065	7.46878	40.6934	41.5666	6.40476	79.8645	20.4151	36.9724	44.5354	31.0892	19.9124	0	8.78228	22.6345	14.9436	0.46247	0.406826	4.04505	2.51808	5.77231	16.8985	15.7386	0	0	9.00051	10.7076	5.39696	0	0.189369	25.7161	8.80713	0.638635	6.51511	18.2065	111.162	-0.293575	0.584976	-0.501859
Brdt	1133.53	1540.11	1374.84	670.241	1036.82	1748.34	1100.63	1378.01	701.552	1218.19	289.531	1314.34	1271.62	2050.52	1488.46	972.414	1109.33	1029.19	1092.09	1123.23	1227.87	617.284	1085.46	2201.27	2296.86	2353.7	1163.57	2247.85	1281.85	1901.94	2349.63	3407.22	3734.07	567.687	724.19	1210.74	837.996	849.121	437.438	691.956	1104.13	549.895	2001.32	532.843	932.114	6556.9	0.290249	0.263394	1.10196
Bre	5.22363	7.10194	11.347	0	0	0	8.3771	0	2.22574	0	0	11.9863	25.2393	3.0482	0	0	0	0	0	0	7.07972	0	5.42808	2.61095	15.5156	0.276733	6.01211	21.155	5.20078	2.04594	6.98753	17.1976	5.29974	0	0	0.173087	0	0	0	0	17.2057	0	49.1749	0	0	22.8764	0.745835	1.26874	0.587854
Brf1	7.40014	11.4984	6.86099	3.1338	1.77944	0	16.9012	9.28997	36.5021	19.6855	12.2967	0	0	1.37169	0	6.77426	11.5411	3.55045	0	7.96949	16.622	0	0	0	3.28565	0	0	0	0	0	0	0	0	0	0	0.346173	0	0	0	0.757478	0	0	0.159659	0	4.47701	19.8319	-1.2306	1.31259	-0.937536
Brf2	2.17651	11.1602	2.11108	5.68001	0	0	3.9681	0	17.3608	29.5283	40.9889	0	11.0744	0	0	0	0	8.43232	0	3.28155	1.23126	0	24.2667	0	20.6266	4.98119	0	1.62731	11.8462	19.9873	8.65846	8.52402	6.26333	6.76454	0	2.5963	30.3382	13.6723	0	0.568108	0	0	31.4528	0	52.5303	30.1317	-1.86176	1.21731	-1.5294
Bri3	58.7658	44.979	57.5268	79.7159	103.326	84.6441	76.4226	164.669	110.397	107.112	69.6811	123.551	119.629	63.0976	106.562	97.1798	168.962	231.223	148.17	142.982	144.98	164.419	143.365	142.415	90.173	42.3401	155.082	98.1807	98.0924	46.4272	72.4576	29.7593	59.5819	354.426	301.404	188.145	392.611	427.979	341.476	524.553	128.58	597.234	240.446	608.697	208.33	439.012	0.817947	0.264003	3.09824
Bri3bp	0.870605	7.10194	12.4026	4.70069	55.8745	0	0.4409	16.3941	14.6899	8.1058	30.928	0	0	0	0	0	0	0	0	0.468793	0	0	0	0	0	0	0	0	0	0	0	0.149544	0	0	0.205037	10.9045	0	0.539696	0.249252	0	0	2.38527	0.159659	0	0	17.9961	-7.80312	1.28764	-6.06
Brinp3	0	0	0	0	0	0	0	0	0	0	1.11788	35.0368	0	11.2783	0	22.1703	0	0	0	0	0	0	7.82283	32.2808	0	17.0652	0	258.199	0	0	17.0131	17.4967	15.7386	0	0	10.9045	0	0	0	6.05982	1.66507	71.0075	34.4863	0	8.05862	60.0232	6.3475	2.16065	2.93777
Brip1	98.8137	233.011	79.1653	117.909	64.2972	33.4535	61.2851	89.0744	60.0949	42.266	68.9358	42.8739	15.3239	113.698	0	4.06456	24.0055	0	3.64122	27.19	36.0143	2.84463	37.6773	13.2921	4.19834	17.8954	24.5109	5.42435	41.3173	61.2209	64.2549	21.2353	40.1495	3.91631	0	11.5968	8.66805	1.07939	40.1297	21.9669	9.43539	0	0.478976	0	70.7368	189.754	-1.61784	0.63038	-2.56645
Brix1	2195.67	3614.21	2158.05	700.208	241.292	249.442	816.547	1119.35	2409.14	3454.81	1582.17	316.099	120.788	621.375	1202.22	301.393	1315.22	594.257	518.453	1150.89	872.653	992.206	532.112	915.731	567.688	718.951	576.237	1019.78	1409.27	1573.8	2169.48	1738.45	1973.11	232.665	212.008	166.856	39.771	104.161	12.4626	36.1696	46.0669	66.237	103.459	140.85	310.705	4902.36	-1.0092	0.384412	-2.6253
Brk1	9.57665	60.1974	96.0539	114.971	75.4484	162.328	84.6528	102.736	64.5464	132.588	282.823	100.654	214.792	117.508	106.94	58.1355	88.1741	185.067	185.982	76.8821	84.9567	60.3061	54.6001	153.096	218.496	212.438	83.5529	63.7361	188.673	168.397	80.0528	94.2129	145.823	205.25	114.001	259.284	102.742	154.173	191.924	112.485	166.322	98.3463	209.951	87.954	76.7061	510.71	0.323311	0.356391	0.90718
Brms1	2.61181	4.05825	0.527769	4.30897	1.30492	0.898081	2.05753	8.01488	37.3924	41.687	0	3.22707	1.93158	3.96265	0.566818	13.0558	13.3877	19.5275	14.845	16.4078	9.54224	6.25818	11.3351	0	5.29355	6.45709	4.77886	4.06826	1.15573	2.67546	16.2536	5.83223	5.29974	0	0	61.6189	28.8085	0	0	16.2858	50.3221	0.183482	0	0.155122	0.298467	32.5785	0.292139	0.715381	0.408369
Brms1l	12.6238	80.8269	84.1791	14.1021	92.2938	30.7593	45.7066	58.8365	133.099	103.059	190.412	29.1973	14.68	12.0404	49.3131	8.00594	127.876	26.6284	15.4052	24.3773	41.2471	38.118	20.9141	3.79774	78.3081	1.47591	6.01211	7.32287	5.05631	37.6139	48.6089	21.6839	15.4174	0	27.68	69.754	13.0021	17.4502	18.1954	11.1728	44.9569	5.32098	61.6282	43.7443	18.2065	177.239	-0.979478	0.525913	-1.86243
Brox	102.296	98.4126	110.304	95.1891	154.812	251.912	78.3332	94.357	58.7595	78.1631	24.5933	29.0436	77.0057	44.0464	51.7693	143.491	53.5508	78.9975	29.4098	73.1318	61.255	31.2909	95.3108	96.3677	80.8636	80.1602	57.1921	72.1439	141.143	158.482	152.207	77.4639	71.3056	266.131	78.1191	95.3708	119.823	70.3404	166.501	135.589	98.239	66.9709	74.8799	187.387	168.634	376.075	-0.657088	0.321616	-2.04308
Brpf1	90.9782	16.9094	15.0414	16.6483	42.9439	9.65437	73.4833	65.0298	90.3649	134.904	122.967	28.429	13.9074	29.8723	57.8154	24.7568	92.7905	62.5767	88.2295	59.5368	41.8627	82.4942	8.46143	24.2106	1.09522	4.42772	0.46247	11.3911	0	0	0	0	0	51.0901	0	0	3.82414	0	0	0	0	0	0	0	21.1912	154.686	-0.0129165	0.744872	-0.0173405
Brpf3	36.1301	5.07281	26.3884	23.3076	51.7225	26.4934	35.5659	20.0372	47.1856	83.9529	71.1716	9.52754	7.59755	7.31567	1.51151	8.99129	48.4727	15.977	3.08103	12.6574	9.54224	17.0678	5.90703	13.0547	2.55551	9.03993	7.39952	2.84778	14.7355	1.25904	3.94947	0.299088	4.81795	0	0	0	16.3163	12.0532	58.3251	38.8207	3.51514	15.4125	0	8.99706	0	74.615	-1.46619	0.493378	-2.97174
Brsk2	0	6.08738	15.0414	20.7614	16.7268	11.4505	17.0481	16.2119	21.3671	0	8.5704	14.906	11.4607	17.2223	12.6589	19.5838	13.3877	27.0722	10.3635	3.75035	24.3173	23.3259	9.73862	33.4676	11.8649	10.9771	49.7926	11.798	15.7468	17.6266	9.87368	15.7021	5.13914	2.67021	10.0468	15.2316	20.6503	35.7998	23.9282	7.95352	20.5358	13.2107	66.7373	24.9746	54.3211	65.2388	0.538077	0.482684	1.11476
Brwd1	214.169	188.709	225.357	225.437	151.846	187.699	262.042	209.48	159.363	146.483	172.153	90.2043	85.7622	132.139	202.921	198.301	53.5508	81.2166	151.251	76.4133	87.1114	195.71	137.299	123.664	72.2844	147.314	91.1066	56.8201	92.4583	112.527	82.4832	45.3119	26.0169	310.101	12.5073	58.8495	41.5556	128.987	167.498	98.4721	86.7686	116.878	31.1334	70.2701	143.264	559.317	-0.492599	0.259937	-1.89507
Bscl2	10.012	5.74919	20.583	42.5021	62.8737	13.4712	46.1475	32.2417	7.12236	8.68479	26.4565	48.0987	32.3218	55.6296	6.80181	57.1501	1.84658	57.6948	34.1714	17.8142	28.6267	20.4813	175.614	56.9661	63.1576	68.9987	41.314	34.309	46.5181	68.7752	56.3559	83.4457	61.9909	143.835	142.706	37.7329	67.3048	97.8648	126.87	37.6845	96.204	68.4388	33.209	19.7005	88.9433	186.6	0.51863	0.45078	1.15052
Bsdc1	13.0591	5.07281	9.23595	21.5449	15.066	21.7785	20.8693	16.9405	30.27	53.8457	12.6693	10.1422	26.6558	21.7946	5.10136	0.73901	4.61644	17.7523	6.72225	17.3454	12.6204	27.8774	0.15965	4.74718	18.9838	18.7256	0.92494	4.74631	5.20078	5.35093	1.06332	0.448633	12.6873	33.4667	35.2664	0	24.4745	11.3336	5.2343	71.771	26.0861	17.7977	69.1322	0.465365	85.0632	54.5759	-0.328743	0.5797	-0.567091
Bsg	6.09423	19.6149	90.7762	19.3904	3.55889	0	0.146967	20.5837	1.33544	5.78986	14.1598	0	236.297	2.13374	12.6589	7.26693	3.23151	15.5332	20.1667	16.4078	12.6204	9.67173	10.6965	20.4129	5.29355	11.1615	13.8741	7.7297	13.1464	11.8035	0	3.58906	12.0449	3.20426	17.6332	3.80791	9.17793	19.429	9.9701	56.2427	72.523	23.8527	0.319317	3.25756	14.9234	50.1109	-0.57018	0.754433	-0.755773
Bspry	30.9065	21.644	11.347	12.731	7.94818	31.6573	53.7898	36.2491	137.996	135.483	118.122	18.1331	6.30983	13.8693	2.64515	27.7129	59.0905	44.3806	26.0487	75.4757	28.9345	15.9299	20.7544	14.7163	6.75385	5.16567	5.85795	8.67896	6.93437	5.35093	6.98753	7.7763	7.54811	61.4149	12.0972	3.11556	94.0738	47.6731	32.9013	34.0865	22.7559	64.0352	46.1414	29.7834	18.2065	117.377	-0.702351	0.461951	-1.5204
Bst2	0	1.69094	3.95827	5.09242	0	0	0	0	5.78692	2.31594	13.0419	0	5.92352	0.15241	0	0	0	0	0	0	8.31098	0	4.15089	0	16.9759	0	0	5.55996	0	3.1476	4.55708	0	4.97854	0	0	0	1.52966	0	0	0	8.69536	2.0183	17.4028	0	0	10.8966	-0.851976	1.69225	-0.503457
[truncated: 7,966 more rows]
[truncated: 8 more columns]
