# Supplementary material for: Tet enzymes are essential for early embryogenesis and completion of embryonic genome activation
Source: EMBO Rep. 2021 Dec 6;23(2):e53968. doi: 10.15252/embr.202153968 (PMC8811641; doi:10.15252/embr.202153968)
Supplement: Supplementary file 4 — Dataset EV2 [file EMBR-23-e53968-s010.xlsx]

## Sheet: Dataset EV2
Dataset EV2: List of EGA genes - Genes downregulated in alpha-Amanitin treated 2-cell embryos (log2FC < -0.7, padj <0.05)
0610005C13Rik
0610040J01Rik
1110004F10Rik
1110038B12Rik
1110038F14Rik
1110059G10Rik
1190002N15Rik
1600002H07Rik
1600010M07Rik
1600012H06Rik
1600020E01Rik
1700001G01Rik
1700021F05Rik
1700025F24Rik
1700034H15Rik
1700061G19Rik
1700066M21Rik
1700069L16Rik
1700093K21Rik
1700094D03Rik
1700096K18Rik
1810013L24Rik
1810019D21Rik
1810022K09Rik
1810026B05Rik
1810026J23Rik
1810032O08Rik
2210016L21Rik
2210409E12Rik
2310035C23Rik
2310040G24Rik
2310057M21Rik
2410002F23Rik
2410004B18Rik
2410006H16Rik
2410016O06Rik
2410141K09Rik
2510039O18Rik
2610008E11Rik
2610020C07Rik
2610318N02Rik
2610507B11Rik
2700038G22Rik
2700097O09Rik
2810004N23Rik
2810013P06Rik
2810403A07Rik
2810408I11Rik
2810474O19Rik
2900079G21Rik
3110001I22Rik
3110002H16Rik
3110056K07Rik
4632427E13Rik
4921515E04Rik
4921531C22Rik
4930402H24Rik
4930413G21Rik
4930430A15Rik
4930430J02Rik
4930447C04Rik
4930453N24Rik
4930547E08Rik
4930548H24Rik
4930579F01Rik
4930579G24Rik
4933404O12Rik
4933408B17Rik
4933416E03Rik
4933434E20Rik
5430416N02Rik
5730408K05Rik
5730455P16Rik
6530403H02Rik
6720489N17Rik
9130011E15Rik
9130227L01Rik
9130401M01Rik
9330151L19Rik
9430038I01Rik
9930021J03Rik
9930104L06Rik
A330069E16Rik
A430035B10Rik
A430090L17Rik
A530032D15Rik
A630072M18Rik
AA415398
AA543401
AA792892
Aacs
Aamdc
Aars
Aasdh
Abcb5
Abcf1
Abhd3
Abhd6
Abt1
Acbd5
Acer2
Acot13
Acot8
Acsl3
Actn1
Actr10
Actr6
Acyp1
Adam10
Adam17
Adcy2
Adh7
Adi1
Adsl
Aebp2
AF067061
AF067063
Aff1
Aff4
Agfg2
Aggf1
Agmat
Agpat5
Agpat9
Ahctf1
AI464131
AI661453
Aimp2
Ajap1
Ajuba
AK005418
AK010824
AK010878
AK016192
AK045290
AK049985
AK139503
AK139826
AK163292
AK163333
Ak6
Akap1
Akap11
Akap8
Akap8l
Akap9
Akirin1
Akirin2
Aldh4a1
Alg5
Alk
Alkbh4
Alkbh5
Alkbh8
Alms1
Alox12
Alppl2
Als2
Alyref
Amhr2
Ammecr1l
Anapc10
Anapc11
Anapc4
Anapc7
Ankfy1
Ankle2
Ankmy2
Ankrd10
Ankrd11
Ankrd13c
Ankrd17
Ankrd22
Ankrd37
Ankrd50
Ankrd54
Ankrd7
Anln
Anp32e
Antxr1
Aoc2
Ap1g1
Ap4b1
Ap4e1
Ap4s1
Ap5m1
Apaf1
Apex1
Api5
Aplp2
Apmap
Apoa1bp
Apol7b
Apol7e
Apom
Apopt1
Appbp2
Aptx
Aqp11
Aqp9
Aqr
Arcn1
Arf2
Arf4
Arf6
Arfrp1
Arg1
Arg2
Arglu1
Arhgap1
Arhgap11a
Arhgap22
Arhgap29
Arhgap35
Arhgap8
Arhgef26
Arid1a
Arid4a
Arid4b
Arid5a
Arih2
Arl1
Arl14
Arl14ep
Arl15
Arl16
Arl4a
Arl4d
Arl6
Arl6ip6
Arl8b
Armc8
Arnt
Arpc1a
Arpc2
Arrdc3
Arrdc4
Arsk
Asb13
Asb3
Ascl4
Aspm
Aste1
Asun
Atad1
Atad2
Atad2b
Atad5
Ate1
Atf1
Atf2
Atf4
Atf7ip2
Atg101
Atg14
Atg3
Atg9a
Atl2
Atl3
Atm
Atp11b
Atp13a3
Atp1b3
Atp5a1
Atp5c1
Atp5f1
Atp5g1
Atp5g3
Atp5h
Atp5j
Atp5o
Atp5s
Atp6ap2
Atp6v0e
Atp6v1d
Atp6v1h
Atp8b1
Atpif1
Atraid
Atxn10
Atxn3
Atxn7l3
AU015228
AU018091
AU019990
AU022252
AU041133
Aurka
Aurkb
Avl9
Azin1
B020004C17Rik
B020004J07Rik
B020018J22Rik
B020031M17Rik
B230219D22Rik
B230354K17Rik
B2m
B4galnt2
B4galt3
B4galt6
B4galt7
Baat
Bach1
Bag1
Bag3
Bag5
Bambi
Bax
Baz1a
BB287469
Bbs2
Bbs5
BC003965
BC005537
BC028528
BC052688
BC080695
BC147527
Bcl2l11
Bcl2l12
Bcl2l13
Bclaf1
Bdp1
Becn1
Becn2
Bend3
Bex6
Bhlhe41
Birc6
Bloc1s2
Bmpr1a
Bnip3
Bod1l
Bola1
Bola2
Bop1
Bora
Brat1
Brca2
Brd1
Brd2
Brd8
Brd9
Brf1
Bri3bp
Brip1
Brix1
Brms1l
Brpf1
Brwd1
Btaf1
Btbd1
Btbd10
Btbd18
Btbd19
Btg1
Btg4
Bub3
Bud31
Bzw1
C130026I21Rik
C1d
C1qbp
C2cd2l
Caap1
Cab39
Cacybp
Cad
Calcoco2
Calcrl
Calm2
Calr
Calu
Caml
Cand1
Canx
Capn11
Caprin1
Capsl
Capza1
Card6
Casc3
Casc4
Casc5
Casp3
Casp8ap2
Cast
Catsper2
Catsperg1
Cbfa2t2
Cbl
Cbll1
Cbwd1
Cbx3
Cbx5
Ccar1
Ccdc125
Ccdc126
Ccdc127
Ccdc137
Ccdc157
Ccdc166
Ccdc25
Ccdc28b
Ccdc36
Ccdc39
Ccdc58
Ccdc59
Ccdc63
Ccdc86
Ccdc9
Ccna2
Ccnb1
Ccnb1ip1
Ccnc
Ccne1
Ccne2
Ccnf
Ccng1
Ccng2
Ccnk
Ccnl1
Ccnl2
Ccnt1
Ccnt2
Ccnyl1
Ccpg1
Ccpg1os
Ccs
Ccser1
Cct3
Cct4
Cct5
Cct6a
Cct8
Cct8l1
Cd164
Cd200r1
Cd24a
Cd320
Cd3eap
Cd63
Cd9
Cdan1
Cdc14b
Cdc23
Cdc25c
Cdc27
Cdc40
Cdc42
Cdc45
Cdc5l
Cdc6
Cdc7
Cdc73
Cdca2
Cdca8
Cdh1
Cdh2
Cdk1
Cdk11b
Cdk12
Cdk2
Cdk2ap1
Cdk5r1
Cdk7
Cdk9
Cdkn2aip
Cdkn2c
Cdkn2d
Cdkn3
Cdon
Cdt1
Ceacam1
Cebpz
Cecr2
Celf2
Cenpa
Cenpe
Cenpl
Cenpp
Cenpq
Cenpt
Cenpw
Cep192
Cep57
Cep89
Cep97
Cetn3
Cfap126
Cfap20
Cfap43
Cfap52
Cfdp1
Cfl2
Cggbp1
Chchd2
Chd1
Chd8
Chek2
Cherp
Chit1
Chka
Chml
Chmp5
Chsy1
Chtop
Chuk
Churc1
Ciita
Cir1
Cirh1a
Ckap2
Ckap5
Cks2
Cldn6
Clhc1
Clk1
Clk4
Cln8
Clns1a
Clp1
Clpp
Clpx
Clspn
Clta
Cltc
Cmtm4
Cnbd2
Cnbp
Cnep1r1
Cnih4
Cnn3
Cnnm2
Cnnm3
Cnot1
Cnot10
Cnot11
Cnot8
Cnpy4
Coa4
Coa6
Coa7
Coil
Colgalt2
Commd5
Commd7
Copb1
Cops6
Coq10b
Coq3
Coq4
Coq6
Cox11
Cox17
Cox20
Cox7c
Cpd
Cpeb2
Cpeb4
Cpne1
Cpsf3
Cpsf6
Cpt2
Cptp
Creb1
Creb3
Crebl2
Crebrf
Crebzf
Crem
Cript
Crkl
Crlf3
Crls1
Crnkl1
Crot
Crxos
Csde1
Cse1l
Csnk1a1
Csnk2a1
Cspp1
Csprs
Csrnp1
Csrnp3
Cst7
Cst9
Cstb
Cstf1
Cstf2t
Cstf3
Ctdspl2
Ctf1
Ctf2
Cth
Ctnna1
Ctnnb1
Ctnnbl1
Ctsa
Ctsb
Ctsc
Ctsl
Ctsz
Cul3
Cul5
Cwc15
Cwc22
Cwc25
Cx3cr1
Cxcl16
Cyc1
Cycs
Cyfip1
Cyp51
Cyth2
D030056L22Rik
D16Ertd472e
D17Ertd648e
D1Pas1
D230025D16Rik
D2Wsu81e
D430020J02Rik
D5Ertd577e
Dancr
Dars
Daxx
Dbndd2
Dbr1
Dbt
Dcaf10
Dcaf13
Dcaf17
Dcbld1
Dcc
Dcdc2c
Dck
Dclre1b
Dctn4
Dcun1d2
Dcun1d3
Ddhd2
Ddias
Ddit3
Ddit4l
Ddr2
Ddx10
Ddx18
Ddx19b
Ddx20
Ddx21
Ddx27
Ddx28
Ddx31
Ddx39
Ddx42
Ddx43
Ddx46
Ddx47
Ddx5
Ddx51
Ddx52
Ddx55
Ddx56
Ddx60
Deb1
Decr2
Dedd2
Def8
Defb25
Dennd4c
Dennd5b
Denr
Depdc1a
Depdc7
Dffa
Dgcr8
Dgke
Dhcr7
Dhdds
Dhfr
Dhps
Dhtkd1
Dhx33
Dhx36
Dhx40
Dhx8
Dhx9
Dido1
Diexf
Dimt1
Dis3
Dis3l
Dkkl1
Dleu2
Dmxl1
Dna2
Dnaaf2
Dnah2
Dnaja1
Dnaja2
Dnajb11
Dnajb14
Dnajb6
Dnajb9
Dnajc10
Dnajc12
Dnajc15
Dnajc21
Dnajc30
Dnttip2
Dpagt1
Dph2
Dph7
Dppa2
Dppa3
Dppa4
Dppa5a
Dr1
Drg1
Dscc1
Dsn1
Dst
Dtl
Dtymk
Duoxa2
Dus4l
Dusp14
Dusp6
Dut
Dync1h1
Dync1li1
Dynll1
Dynlrb1
Dyrk1a
Dyrk3
E130309D02Rik
Eaf1
Eapp
Ears2
Ebna1bp2
Ece2
Echdc2
Eci1
Ecm2
Ecsit
Ect2
Edem3
Eed
Eef1akmt1
Eef1b2
Eef1d
Eef1e1
Eef1g
Efnb2
Ehmt1
Ei24
Eid2
Eif1
Eif1a
Eif1ad
Eif2a
Eif2ak3
Eif2b4
Eif2b5
Eif2s1
Eif2s2
Eif3a
Eif3c
Eif3e
Eif3f
Eif3g
Eif3h
Eif3m
Eif4a1
Eif4a2
Eif4a3
Eif4e
Eif4g2
Eif5
Eif5a2
Eif5b
Ell2
Elovl6
Elp6
Emc1
Emc3
Emc4
Emc7
Entpd7
Eny2
Ep300
Epcam
Epg5
Ephb1
Epm2a
Epm2aip1
Eprs
Eqtn
Eral1
Erbb2ip
Erbb4
Ercc1
Ercc3
Ercc4
Ercc6
Ergic2
Erh
Eri2
Erlin1
Ero1l
Ero1lb
Errfi1
Esco1
Esco2
Esf1
Esp24
Esyt3
Etaa1
Etf1
Etfa
Etnk1
Etv5
EU599041
Eva1a
Ewsr1
Exd1
Exd2
Exoc8
Exosc10
Exosc6
Exosc9
F11r
F2
Fabp9
Faf2
Faiml
Fam102b
Fam103a1
Fam109a
Fam120a
Fam134a
Fam134b
Fam135a
Fam13b
Fam171b
Fam179b
Fam204a
Fam208a
Fam208b
Fam216a
Fam221a
Fam26f
Fam43a
Fam45a
Fam58b
Fam60a
Fam72a
Fam73a
Fam76a
Fam76b
Fam83d
Fam84b
Fam91a1
Fam98b
Fancm
Far1
Fastkd1
Fastkd3
Fastkd5
Fau
Fbl
Fbrsl1
Fbxl12
Fbxl3
Fbxo11
Fbxo15
Fbxo16
Fbxo30
Fbxo33
Fbxo34
Fbxo36
Fbxo43
Fbxo45
Fbxo47
Fbxo5
Fbxo6
Fbxw11
Fbxw19
Fbxw2
Fbxw9
Fcf1
Fcgr3
Fcho2
Fdft1
Fem1b
Fem1c
Fen1
Fgf1
Fgf7
Ficd
Filip1l
Fkbp3
Fkbpl
Flcn
Flnb
Flywch2
Fnbp4
Fndc3b
Fnip1
Folr1
Foxn2
Foxr1
Frg1
Frmd4b
Frrs1
Ftsj3
Fubp1
Fubp3
Fus
Fv1
Fxr1
Fyttd1
Fzd4
Fzd5
Fzd7
G2e3
G3bp1
Gabarap
Gabarapl2
Gabpa
Gabpb1
Gabpb2
Gadd45a
Gadd45b
Gak
Gal3st2
Galnt11
Galntl5
Gart
Gas2l3
Gas5
Gata4
Gclc
Gcnt2
Gcsh
Gdap2
Gde1
Gemin5
Gfpt1
Ggnbp2
Ggps1
Ghitm
Gja1
Gjc1
Glce
Gldc
Gle1
Glg1
Glrx2
Glrx3
Gls
Gltscr2
Glud1
Glul
Gm10069
Gm10319
Gm10536
Gm10653
Gm10696
Gm10767
Gm11238
Gm11423
Gm11487
Gm11517
Gm11544
Gm11992
Gm12171
Gm12596
Gm12789
Gm12794
Gm13034
Gm13078
Gm13083
Gm13102
Gm13119
Gm13128
Gm13212
Gm13498
Gm14322
Gm14393
Gm1527
Gm15455
Gm15694
Gm15698
Gm16023
Gm16367
Gm16381
Gm16853
Gm16938
Gm16973
Gm17019
Gm17026
Gm1943
Gm1995
Gm2016
Gm20219
Gm2022
Gm2027
Gm20337
Gm20767
Gm20939
Gm21190
Gm21319
Gm2381
Gm2a
Gm3139
Gm3286
Gm3604
Gm38407
Gm4349
Gm4567
Gm4827
Gm4847
Gm4850
Gm4858
Gm4971
Gm5
Gm5039
Gm5088
Gm5148
Gm5577
Gm561
Gm5662
Gm6455
Gm6654
Gm6712
Gm6902
Gm7102
Gm7827
Gm7861
Gm8300
Gm8994
Gm9125
Gm9376
Gm9758
Gm9920
Gm9958
Gmcl1
Gmeb2
Gmnn
Gmps
Gnl2
Gnl3
Gnpnat1
Gnptg
Golt1b
Gosr1
Gpalpp1
Gpank1
Gpatch11
Gpatch3
Gpbp1
Gpbp1l1
Gpcpd1
Gpd1l
Gpn1
Gpn3
Gpr161
Gpr19
Gpr75
Gramd3
Grb2
Grhl2
Grsf1
Grwd1
Gsdmc2
Gsg2
Gsk3b
Gskip
Gspt1
Gsr
Gt(ROSA)26Sor
Gtf2b
Gtf2e1
Gtf2f1
Gtf2f2
Gtf2h1
Gtf2h5
Gtf2i
Gtf3c1
Gtf3c2
Gtf3c3
Gtf3c4
Gtf3c5
Gtf3c6
Gtpbp3
Gtpbp4
Gtpbp8
Guca1a
Gusb
Gxylt1
H2afv
H2afz
H2-DMa
H2-M10,4
H2-Q10
H3f3a
H3f3b
Hacd3
Hadhb
Hars2
Haus1
Haus2
Haus3
Haus6
Hax1
Hbegf
Hbp1
Hdac1
Hdgf
Hdgfrp2
Hdhd2
Heatr1
Heatr3
Hectd1
Helb
Hells
Herc2
Herc4
Herpud2
Hes1
Hesx1
Hexb
Hexim1
Hic2
Higd1a
Hilpda
Hinfp
Hint1
Hipk1
Hipk3
Hira
Hmbs
Hmgb1
Hmgb2
Hmgcl
Hmgcs1
Hmgn2
Hmgn3
Hmmr
Hmox2
Hn1
Hnrnpa0
Hnrnpa1
Hnrnpa2b1
Hnrnpab
Hnrnpc
Hnrnpd
Hnrnpdl
Hnrnpf
Hnrnph1
Hnrnpk
Hnrnpl
Hnrnpll
Hnrnpm
Hnrnpr
Hnrnpu
Hormad1
Hps5
Hsbp1l1
Hscb
Hsd17b12
Hsf2
Hsp90aa1
Hsp90ab1
Hsp90b1
Hspa14
Hspa1a
Hspa1b
Hspa2
Hspa4
Hspa5
Hspa8
Hspa9
Hsph1
Hyls1
Hyou1
Iars
Id1
Id2
Id3
Idh1
Idua
Ier2
Ier3ip1
Ier5
Ifi35
Ifng
Ifnk
Ifrd1
Ift20
Ift57
Ift88
Igf2bp2
Igf2r
Ik
Ikbip
Ikzf5
Il17ra
Il6ra
Ilf2
Imp3
Imp4
Impdh2
Incenp
Ing1
Ing2
Ing4
Ino80
Inpp4b
Inpp5e
Insig1
Ints10
Ints2
Ints6
Ints7
Ints8
Ipo11
Ipo4
Ipo5
Ipo7
Iqcf1
Iqcg
Iqub
Irak2
Ireb2
Irgq
Isg20l2
Ist1
Itfg2
Itgae
Itgal
Itgav
Itpa
Itpkc
Ivns1abp
Iws1
Jade1
Jag1
Jmjd1c
Jmjd6
Jmy
Kank4
Kansl1
Kansl2
Kat6b
Kat7
Kat8
Katna1
Katnbl1
Kbtbd7
Kcnk6
Kctd18
Kctd20
Kctd4
Kctd6
Kctd9
Kdm2b
Kdm3a
Kdm4c
Kdm5a
Kdm5b
Khdrbs1
Khsrp
Kidins220
Kif11
Kif18a
Kif18b
Kif20a
Kif20b
Kif22
Kif23
Kif27
Kif2a
Kif2c
Kif5b
Kifc3
Kin
Klf10
Klf16
Klf17
Klf3
Klf4
Klf5
Klf9
Klhl11
Klhl22
Klhl24
Klhl41
Klhl6
Klhl7
Klhl9
Klrg2
Kntc1
Kpna1
Kpna2
Kpna4
Kpnb1
Kri1
Krr1
Krt10
Krtcap2
Kti12
Ktn1
L1td1
L2hgdh
L3mbtl2
l7Rn6
Laptm4a
Larp1
Larp1b
Larp4
Larp7
Lbr
Lca5l
Lck
Lclat1
Lcn9
Lctl
Ldha
Ldhc
Lemd3
Leng1
Leng8
Lepr
Letm1
Letm2
Lgals1
Lgr4
Lgsn
Lias
Lima1
Limch1
Limd2
Lime1
Lims1
Lin52
Lin54
Lin9
Lmbrd2
Lmx1a
Lnp
LOC100041034
LOC101056073
LOC105242399
LOC106029237
LOC664787
LOC666331
Lonp2
Loxhd1
Lpar6
Lrba
Lrif1
Lrr1
Lrrc42
Lrrc57
Lrrc59
Lrrn4
Lrrtm4
Lsg1
Lsm12
Lsm8
Lss
Lst1
Ltn1
Ltv1
Luc7l
Luc7l2
Luc7l3
Ly96
Lyar
Lypla1
Lyrm1
Lyrm2
Lysmd1
Lztfl1
M6pr
Macf1
Mad2l1
Mad2l1bp
Mafk
Magoh
Mak16
Malat1
Maml1
Man1b1
Man2a2
Man2b1
Man2c1os
Manf
Map1lc3b
Map2k2
Map3k12
Map3k3
Map3k7
Map4k5
Mapk14
Mapk6
Mapkapk5
March7
Marcks
Mark3
Mat2a
Matr3
Maz
Mbd3l2
Mbd4
Mbd5
Mbip
Mblac2
Mbtps1
Mcee
Mcl1
Mcm10
Mcm3
Mcm3ap
Mcm4
Mcm5
Mcm6
Mcm7
Mcmbp
Mcts2
Mdc1
Mdh2
Mdm2
Mdm4
Mdn1
Mdp1
Med1
Med11
Med13
Med17
Med19
Med21
Med26
Med29
Med31
Med4
Med6
Med7
Med8
Med9os
Mef2a
Mei4
Meikin
Melk
Mepce
Metap1
Mettl14
Mettl17
Mettl2
Mex3b
Mex3c
Mex3d
Mfap1b
Mfap5
Mfsd11
Mfsd14a
Mfsd14b
Mfsd5
Mfsd7b
Mfsd8
Mga
Mgat2
Mgll
Mgme1
Micall1
Mief2
Mier3
Miip
Mina
Mir22hg
Mir682
Mir684-1
Mirlet7f-1
Mis12
Mis18a
Mis18bp1
Mki67
Mkks
Mknk2
Mkrn1
Mkrn2
Mkrn2os
Mlh3
Mlx
Mlxip
Mmp19
Mms19
Mn1
Mnat1
Mob4
Mocs3
Morc2a
Morc3
Morf4l1
Morf4l1b
Mov10l1
Mpc2
Mphosph10
Mplkip
Mpv17
Mpv17l
Mreg
Mrfap1
Mrm1
Mrpl15
Mrpl16
Mrpl20
Mrpl22
Mrpl27
Mrpl32
Mrpl35
Mrpl40
Mrpl41
Mrpl42
Mrpl43
Mrpl46
Mrpl49
Mrpl50
Mrpl51
Mrpl9
Mrps11
Mrps30
Mrps36
Mrps6
Mrto4
Msantd2
Msh6
Msmo1
Msrb1
Mt1
Mt2
Mta2
Mtch2
Mtdh
Mterf3
Mtf2
Mthfd1
Mthfr
Mtif2
Mtrf1
Mtrr
Mtss1
Mttp
Muc13
Mybbp1a
Mybl1
Mybpc1
Myef2
Myh9
Myl6
Mylpf
Myo9a
Mysm1
N4bp2
N4bp2l2
Naa15
Naa16
Naa20
Naa25
Naalad2
Nabp1
Naca
Nampt
Nap1l1
Napg
Nasp
Nat8f2
Nbr1
Ncapd2
Ncapd3
Ncapg
Ncapg2
Ncbp1
Ncbp2
Ncbp3
Ncl
Ncoa2
Ncoa3
Ndc1
Ndc80
Ndfip1
Ndfip2
Ndnl2
Ndufa12
Ndufa2
Ndufa5
Ndufa7
Ndufa9
Ndufaf2
Ndufaf5
Ndufb10
Ndufb3
Ndufb4
Ndufb9
Ndufc1
Ndufs1
Ndufs2
Ndufs8
Ndufv2
Neb
Necab3
Necap1
Necap2
Nedd4
Nek1
Nek2
Nek4
Nelfa
Nelfb
Nelfe
Nemf
Neo1
Nepro
Neu1
Nf1
Nfat5
Nfatc2ip
Nfatc3
Nfx1
Nfya
Nfyb
Nfyc
Nhlrc2
Nhp2
Nhp2l1
Nicn1
Nif3l1
Nifk
Nin
Nip7
Nipa2
Nipal1
Nkiras1
Nktr
Nlrp12
Nlrp3
Nmd3
Nme2
Nme5
Nmnat1
Noa1
Nob1
Noc2l
Noc3l
Noct
Nol11
Nol7
Nol8
Nol9
Nolc1
Nom1
Nop10
Nop14
Nop16
Nop2
Nop56
Nop58
Nop9
Notch2
Nova1
Npat
Npc2
Npepps
Npl
Npm1
Nptn
Nr1d2
Nr2c2
Nr2c2ap
Nr5a2
Nrde2
Nsa2
Nsmce2
Nsmce4a
Nsun5
Nub1
Nucb2
Nucks1
Nudcd2
Nudt21
Nudt22
Nudt4
Nufip1
Nufip2
Nup107
Nup133
Nup153
Nup155
Nup160
Nup205
Nup210l
Nup35
Nup43
Nup98
Nupr1
Nusap1
Nxf1
Nxpe4
Nxt1
Oat
Obox3
Obox6
Ocln
Odc1
Ogdh
Ogn
Oip5
Ola1
Olfr118
Olfr376
Olfr450
Olfr787
Olfr815
Olfr881
Orai1
Oraov1
Orc1
Orc4
Orc6
Ormdl2
Ormdl3
Osbpl6
Oser1
Osgep
Osgin2
Osr2
Ost4
Otud4
Otud6b
Ovgp1
Ovol2
Oxsr1
P3h1
P4ha1
P4ha2
P4hb
Pa2g4
Pabpc1
Pabpc4
Pabpn1
Paf1
Pafah1b1
Pafah1b2
Pag1
Paics
Pak1ip1
Pak2
Pam16
Panct2
Pank3
Papola
Papolb
Papolg
Parp2
Parp8
Parp9
Paxbp1
Pbk
Pbrm1
Pcbp1
Pcf11
Pcgf1
Pcgf5
Pcgf6
Pcmt1
Pcna
Pcnp
Pcnx4
Pcyt1a
Pdcd10
Pdcd11
Pdcd2
Pdcd2l
Pdcd5
Pdcl
Pddc1
Pde12
Pde3b
Pdgfrl
Pdhb
Pdia3
Pdia4
Pdp2
Pdpn
Pds5a
Pds5b
Pdss1
Pdxk
Pdzd8
Pelp1
Pemt
Peo1
Pex3
Pfas
Pfkfb3
Pgd
Pgm2l1
Pgm3
Pgp
Phax
Phf11a
Phf13
Phkg1
Phkg2
Phrf1
Phyhd1
Pi4k2b
Pias3
Picalm
Pif1
Pigm
Pign
Pik3c2a
Pik3cb
Pikfyve
Pim1
Pim3
Pin1
Pip5k1a
Pisd-ps3
Pitpnb
Piwil2
Pla2g16
Pla2g4d
Plagl1
Platr17
Plcd4
Plcl1
Pld6
Plekha3
Plekhf2
Plin2
Plk1
Plpp3
Plppr5
Pmaip1
Pmpcb
Pms2
Pnisr
Pnldc1
Pnn
Pno1
Pnp
Poglut1
Poldip3
Pole
Pole4
Polh
Polq
Polr1a
Polr1b
Polr1c
Polr1d
Polr1e
Polr2a
Polr2b
Polr2d
Polr2h
Polr2k
Polr3a
Polr3b
Polr3e
Polr3g
Polr3k
Pou2f3
Ppat
Ppfibp1
Pphln1
Ppia
Ppib
Ppid
Ppie
Ppig
Ppih
Ppil1
Ppil4
Ppm1a
Ppm1d
Ppm1g
Ppp1cb
Ppp1cc
Ppp1r15a
Ppp1r15b
Ppp1r2
Ppp1r8
Ppp2ca
Ppp2cb
Ppp2r2a
Ppp2r5e
Ppp6r2
Pprc1
Ppwd1
Pqlc1
Pqlc2
Pramef17
Pramef25
Pramef6
Pramel4
Pramel5
Pramel6
Pramel7
Prc1
Prdm14
Prdm15
Prdm2
Prdm4
Prdm9
Prdx3
Prdx6
Prelid2
Prex2
Prickle1
Prim1
Prim2
Prkcd
Prkcq
Prkrip1
Prmt3
Prmt5
Prmt6
Prnp
Prorsd1
Prosc
Prpf3
Prpf38a
Prpf38b
Prpf39
Prpf4
Prpf40a
Prpf4b
Prpf8
Prps1l3
Prpsap2
Prr11
Prr15
Prr23a1
Prrc2c
Prrg2
Prune2
Psap
Psat1
Psma1
Psma2
Psma3
Psma4
Psma5
Psma6
Psmb1
Psmb5
Psmb7
Psmc3ip
Psmc6
Psmd11
Psmd12
Psmd14
Psmd5
Psmd6
Psmd7
Psme1
Psmg2
Pspc1
Ptcd3
Ptdss2
Pten
Ptger4
Ptges3
Ptma
Ptp4a1
Ptp4a2
Ptpmt1
Ptpn1
Ptpn2
Ptrh1
Pttg1ip
Puf60
Purb
Pus1
Pwp1
Pwwp2a
Pxk
Pygm
Qars
Qk
Qpctl
Qrich1
[truncated: 1,050 more rows]
