# Supplementary material for: Tet enzymes are essential for early embryogenesis and completion of embryonic genome activation
Source: EMBO Rep. 2021 Dec 6;23(2):e53968. doi: 10.15252/embr.202153968 (PMC8811641; doi:10.15252/embr.202153968)
Supplement: Supplementary file 5 — Dataset EV3 [file EMBR-23-e53968-s001.xlsx]

## Sheet: Dataset EV3
Dataset EV3: RNA-seq results of detected repeat elements from Repbase
repeat name	FPM (DEseq2)																																													DEseq2 (ctrvsTet3KD)
	ctr1	ctr2	ctr3	ctr4	ctr5	ctr6	ctr7	ctr8	ctr9	ctr10	ctr11	Tet3KD1	Tet3KD2	Tet3KD3	Tet3KD4	Tet3KD5	Tet3KD6	Tet3KD7	Tet3KD8	Tet3KD9	Tet3KD10	Tet3KD11	TetTKD1	TetTKD2	TetTKD3	TetTKD4	TetTKD5	TetTKD6	TetTKD7	TetTKD8	TetTKD9	TetTKD10	TetTKD11	AM1	AM2	AM3	AM4	AM5	AM6	AM7	AM8	AM9	AM10	AM11	AM12	baseMean	log2FoldChange	lfcSE	stat
4.5SRNA	12.2278	5.36368	2.71895	4.44232	4.81916	5.27839	1.84681	4.9943	12.0025	20.4186	15.7495	4.24158	1.65565	4.26241	5.56655	2.12951	5.19401	15.0645	7.08255	19.0508	18.9168	9.38318	8.40394	4.66018	4.6229	7.47034	12.5582	6.02108	3.69645	2.16651	3.00459	3.48758	1.31084	11.9934	5.35797	2.49635	9.06042	8.25393	10.7656	14.3598	5.73192	8.14209	5.14886	9.37413	11.8786	40.2426	0.24706	0.446791	0.552966
B1	487.546	215.035	150.319	289.181	285.382	454.601	318.412	454.481	897.659	1693.14	674.558	421.256	140.925	290.853	499.18	197.304	1016.4	659.633	498.07	915.116	610.067	1213.29	645.819	340.538	298.041	279.768	310.562	308.179	129.267	78.7167	115.446	61.3139	96.5256	915.677	5448.45	2050.82	1529.67	1821.28	1048.6	861.014	1280.88	3063.91	1365.65	1162.63	336.483	2490.85	0.324764	0.376773	0.861962
B1_Mm	1809.72	773.833	491.354	1022.59	830.91	1235.31	905.916	1488.04	2846.17	4402.81	2455.85	1516.81	599.444	986.411	1577.84	652.001	2857.68	2829.88	1608.36	2929.73	2325.19	3601.92	1848.4	1136.22	935.05	827.054	1085.89	1030.51	472.819	249.992	373.147	216.68	434.723	3918.07	19654.4	6621.9	6428.85	7854.63	4441.45	3149.1	5578.42	11303.2	5194.96	4180.75	1278.32	8056.5	0.436496	0.347877	1.25474
B1_Mur1	1.56767	2.68184	1.35948	2.14951	2.27815	1.6495	2.60726	2.10286	5.68538	5.20474	2.13552	3.7951	3.01913	2.35554	1.94829	2.68504	3.24626	1.92313	5.83269	0	2.0268	1.63186	2.45115	3.62459	2.58339	1.88441	4.29922	2.70949	4.13132	3.37013	4.27576	4.05009	5.1242	1.48233	5.66414	3.9416	3.66272	2.97683	1.88869	0.861588	2.51645	6.07207	4.55016	1.87483	0.685302	17.0769	0.239528	0.371203	0.645276
B1_Mur2	10.6602	18.7729	9.51634	10.461	6.22109	5.60829	7.16998	8.80574	17.372	31.2284	16.5503	11.0504	3.79826	8.41265	6.95819	5.27748	12.0112	10.5772	5.20776	12.2469	8.3324	19.9903	6.30295	12.2546	5.43871	8.07604	4.75177	7.32565	5.21851	4.57375	2.31122	3.71259	7.26922	5.79457	6.58265	2.75912	10.4098	4.60055	4.15513	4.88233	4.6135	3.17404	2.87378	4.21836	1.14217	52.1348	-0.253428	0.304797	-0.831464
B1_Mur3	72.1129	62.6576	33.0159	41.1273	21.9929	22.4332	34.2204	46.3944	79.2795	114.905	59.7946	35.9418	18.1148	33.4263	32.9818	26.5726	76.6117	41.9883	27.9136	58.8532	46.166	55.8911	48.2059	35.0377	23.1145	39.438	33.8281	20.6724	19.7869	23.3502	21.7255	17.5504	25.2635	31.9375	74.2462	30.219	44.7238	30.3095	37.3961	43.6538	36.0692	39.0545	32.4498	29.4113	18.5032	225.396	-0.173517	0.24423	-0.710463
B1_Mur4	236.091	118.489	89.9197	106.759	111.717	138.723	123.411	168.623	279.531	453.213	234.907	224.023	65.5444	144.137	161.43	73.1441	323.652	311.867	148.525	335.089	290.283	462.224	282.115	137.907	85.1158	68.9156	125.13	116.909	53.8159	33.942	43.9132	30.1507	51.957	185.561	1067.16	478.117	325.597	439.623	229.287	274.847	195.025	699.392	247.265	195.802	69.9008	941.891	0.490122	0.340017	1.44146
B1_Mus1	912.071	442.748	358.708	643.564	501.543	755.139	702.984	955.883	1618.12	2613.58	1380.08	819.853	333.663	529.997	882.437	437.846	1658.84	976.308	643.679	1397.17	1006.19	2360.07	1525.55	882.5	617.293	698.376	672.828	904.667	262.883	192.218	234.705	149.966	220.341	1461.44	7662.97	2603.69	2917.46	2772.1	1629.19	1621.65	1811.15	4981.58	2079.9	1542.98	509.408	4722.53	0.210496	0.357118	0.589429
B1_Mus2	137.642	75.3353	50.8833	127.538	112.681	169.568	141.987	175.195	476.94	706.643	515.995	184.509	80.64	163.878	195.386	122.401	459.67	308.982	200.603	421.838	290.058	613.986	368.139	168.63	127.674	121.679	126.374	150.326	65.014	41.2841	57.5494	34.0883	44.5686	654.247	4208.92	1539.46	1606.2	1409.8	981.177	932.956	1061.38	3228	976.608	584.477	300.619	1165.31	0.381309	0.398641	0.956522
B1-did	2486.33	273.548	244.123	195.319	230.18	307.136	231.721	450.801	536.321	680.62	448.459	409.982	273.962	303.08	331.349	283.225	477.849	496.808	257.471	670.518	572.458	666.614	2136.47	314.649	162.481	284.882	534.461	223.884	322.461	145.999	166.524	108.452	120.24	869.051	1519.67	716.978	651.965	2279.71	841.602	1197.46	500.075	1278.45	736.048	968.113	576.111	2263.11	-0.168872	0.344632	-0.490006
B1F	71.7994	101.91	47.1933	76.8092	57.1289	61.5262	65.8334	135.503	108.97	151.738	91.2935	52.1268	32.5287	49.0177	43.9757	41.0162	98.3616	60.899	43.3285	72.1207	79.946	73.8415	87.3076	80.9491	73.4226	55.9939	47.9702	53.2866	33.9203	26.4796	28.6591	24.6381	26.9318	31.668	59.0908	27.1971	30.6512	46.1408	28.1415	25.8476	32.5741	28.4283	39.9935	17.3421	31.5239	362.67	-0.40704	0.231152	-1.76092
B1F1	48.9114	37.0582	33.2101	28.9468	61.1595	58.3922	52.5798	55.9888	63.8026	89.2813	68.0697	57.2614	30.3861	40.9416	67.3552	72.3108	76.6117	75.002	48.7446	65.6571	100.89	89.3442	50.5403	60.755	42.5579	36.8806	85.645	32.9152	45.7707	31.0534	28.7747	21.938	16.0876	36.2498	66.745	43.2263	55.3264	48.5764	54.2055	73.6658	32.1547	97.5671	41.0712	58.2368	35.8641	305.113	0.437198	0.235786	1.85421
B1F2	17.8715	21.9423	16.7021	17.626	15.3337	15.8352	13.6881	20.6344	23.6891	38.8354	19.2197	17.078	8.37565	14.2454	25.8845	12.6845	23.0484	13.4619	13.5402	19.3909	13.0616	12.6469	14.9403	19.3311	15.0924	12.8544	12.332	16.859	16.5253	8.42533	13.4051	9.67522	12.5126	18.1923	21.8911	8.9343	9.44597	11.3661	5.85495	11.057	9.0872	9.38411	6.46601	8.55389	5.71085	93.3722	-0.152464	0.189662	-0.803873
B2	50298.1	5993.91	4551.33	6426.47	13000.8	13949.5	15308.8	20957.7	16138	27706.4	11367.9	20303.3	5472.13	15108.9	23645.6	8998.85	30114.9	24619.2	10329.3	51850.7	18167.1	39843.4	7802.47	6769.35	3507.97	7655.08	14894.1	9158.97	4820.28	3798.02	3052.66	3076.5	7036.12	9074.57	25583.7	11252.2	13860.1	10628.1	13608.6	7520.66	9098.1	12841.9	10041.6	6718.91	8688.49	84773.8	0.574008	0.352468	1.62854
B2_Mm1a	99650.3	11307.6	12099.5	12905.7	34654.1	37846	40660.6	47011.1	34499.2	62875.2	33522.3	49918	16088	46703	59465.1	26397.6	76267.3	66178.7	33950.2	131469	48279.7	101174	19114.3	20402.8	13289.1	21080.7	42548.1	29343.5	13502.6	11309.2	7980.99	8630.41	17890.8	32027.4	87395.3	38843.5	49813	37162	53146.1	26588.6	35680	46831.8	33979.7	20461.4	30942.3	217860	0.767593	0.335763	2.28612
B2_Mm1t	39556.1	5366.12	4918.98	6427.61	14386.8	18758.7	17718.9	21049	16451.9	32202.9	16631.7	23649.8	6837.26	19331	28786.7	11901.1	29812.7	27538.9	14437.6	52548.1	20635.7	40513.7	9100.41	8944.44	6860.66	8917.5	17850.4	13066.4	6319.73	4255.27	3301.93	3334.58	6604.14	19282	51806.4	18733.3	22934.2	19491.2	24434.6	13458.3	18502	22990.1	17500.4	10527.4	14258.6	94253.8	0.670476	0.329434	2.03524
B2_Mm2	20071.2	3372.05	2129.14	4373.68	8310.68	6082.19	7420.28	11631.7	9917.52	16545.1	6008.02	12421.1	3145.16	8624.87	13799.5	4932.04	15215.9	14110	6486.99	29126.9	11498.3	22316.9	7358.46	3687.07	3141.4	4631.88	9521.07	6193.18	2999.23	2130.77	1626.87	1423.27	3173.19	10305.3	28105.9	10234.1	11626.8	9320.85	11191.5	6517.77	8617.88	11320.3	8756.42	7503.17	4713.28	47741.3	0.724711	0.349645	2.07271
B3	209.441	254.775	147.989	185.575	164.552	203.053	172.188	191.623	337.333	432.394	206.879	154.818	125.927	202.913	164.492	118.419	267.816	150.966	142.484	275.556	160.793	176.649	121.157	208.673	153.915	250.694	148.776	244.456	128.506	128.426	118.219	125.89	169.814	146.751	252.743	110.234	133.4	150.736	106.333	104.109	178.109	146.558	162.369	95.1474	107.592	1066.51	-0.182446	0.1735	-1.05156
B3A	78.3836	100.203	56.5154	75.0896	54.1498	69.4438	65.9421	98.966	119.077	172.557	96.8993	67.7537	39.1513	68.7594	65.6853	41.5718	81.1565	62.1811	40.2039	69.7394	61.0292	80.7769	52.1744	79.0505	69.6155	62.2528	40.9557	61.415	30.2239	49.5891	32.5882	36.2258	40.7553	65.6269	62.4587	49.5328	53.2059	62.9193	47.0285	56.434	38.4458	68.4488	41.3106	76.3992	21.9297	374.93	-0.345979	0.181754	-1.90356
B4	5.01655	7.55792	8.35107	6.87844	8.93735	3.79384	3.9109	7.75431	12.0025	20.4186	7.74126	9.59937	11.2974	11.4412	8.62815	7.49958	12.985	11.2182	11.6654	6.80384	10.134	10.6071	9.33771	11.5642	13.3248	11.7103	6.44883	8.63022	9.1324	6.13846	7.51147	7.08766	12.9893	9.29826	26.7899	8.54014	25.0607	8.79517	15.6762	4.45154	14.3997	4.14005	6.94498	14.8814	4.56868	53.8141	0.512763	0.243386	2.10679
BC1_Mm	47585.1	4885.58	4898.39	3460	5811.47	5252.99	4816.16	11753.8	11868.2	15082.1	8365.64	11662	5525.2	7920.01	8630.52	6558.62	11070.1	15477.7	7379.18	15610.7	13342.9	14936.8	34559.6	6482.14	3114.88	3111.97	12920.1	4833.12	6867.02	3520.83	3156.55	2528.27	2489.41	18282.1	23508.3	16328.6	14609.8	43254.5	18194.9	23618.3	11065.4	22935.9	18661.8	20754.1	11583.7	55052.7	0.129089	0.417119	0.309479
BGLII	15.0496	9.50835	13.0121	8.45475	21.3795	16.6599	10.2118	9.72575	11.3708	8.40765	5.87268	59.4938	24.64	36.3426	22.4054	5.46266	27.5932	29.8085	16.8731	23.1331	13.9624	20.3982	43.0702	17.4325	20.1232	10.3643	25.3428	16.859	30.0064	16.7303	19.5298	20.813	22.9993	154.163	151.707	127.051	50.8926	66.708	82.9137	60.3112	105.411	55.3386	170.631	105.225	37.9201	117.541	1.25533	0.318757	3.93819
BGLII_B2	261.174	351.077	233.442	196.465	83.6781	88.578	140.14	159.029	223.625	271.047	155.626	78.6925	24.64	71.9001	111.609	74.5329	201.268	74.6815	68.9507	135.056	141.426	141.564	108.201	87.6805	53.9792	86.2118	54.3059	178.124	23.4833	17.3321	64.252	40.5009	38.7294	24.9301	28.0145	26.4087	19.2775	31.2567	32.1078	16.2266	17.3356	32.5684	33.6472	26.2476	26.7268	666.227	-0.778666	0.312348	-2.49294
BGLII_LTR	2.82181	38.7648	12.6237	6.30524	11.566	14.1857	9.45134	15.2458	10.7391	24.8226	24.5585	17.8593	11.3948	7.73964	19.6221	7.22182	12.985	7.05147	15.8316	10.8861	17.3404	34.677	10.5049	11.0464	7.61419	6.93194	21.2698	10.0351	16.8514	6.13846	7.97371	12.4878	26.5743	11.7239	6.27648	13.0073	1.34942	6.08896	12.2765	7.61069	6.01153	20.2862	11.2557	21.3261	9.13736	81.3837	0.113483	0.358774	0.316307
ERVB2_1A-I_MM	100.645	109.955	29.3259	55.8873	73.514	18.1445	29.2231	32.5944	85.2807	191.775	22.6899	14.5107	32.1391	23.6676	32.286	26.5726	161.014	37.1805	21.456	70.4197	38.0588	30.5973	63.0295	45.3936	63.361	106.133	123.885	41.3448	41.2045	17.2117	19.7609	26.4381	47.3095	3.50369	12.0937	43.6204	2.89162	11.6367	7.36591	12.7802	17.056	10.2121	9.22006	3.28095	8.45206	308.632	-0.445465	0.395656	-1.12589
ERVB2_1-I_MM	199.721	287.688	212.661	213.805	100.326	112.99	104.617	196.223	299.746	275.851	169.24	137.07	73.2383	124.283	93.3789	128.882	209.059	162.825	90.8233	210.919	158.316	160.738	168.312	156.548	97.6248	124.64	130.447	115.605	86.3229	64.0325	113.943	86.0645	76.6247	38.5406	56.0291	63.7226	58.6036	79.6978	35.3186	37.9099	48.5117	40.7105	67.5339	55.5417	39.7475	833.345	-0.305877	0.191199	-1.59979
ERVB3_1-I_MM	0	0	4.46685	0	2.01528	4.12374	0	1.05143	0	0	0	0	1.55826	0	0.278327	0.185175	0	0.320521	0	6.46365	2.0268	0	4.43541	8.62997	0	3.09582	3.05471	0.200703	3.91388	5.29592	0.115561	3.82509	1.31084	0	0	1.31387	0	0	0	0	0	0	0	8.90542	0	10.2626	-0.147806	1.25649	-0.117635
ERVB3_1-LTR_MM	10.0331	5.36368	2.91317	4.01242	4.20581	2.47424	1.84681	3.81144	3.15855	7.60692	5.07186	2.79052	3.4087	4.03807	1.39164	1.66657	0.973877	2.88469	1.87479	1.02058	7.6568	4.07964	1.86754	3.27939	5.03081	3.97072	8.14589	5.92073	1.52207	2.16651	3.46683	2.47506	2.50252	1.61709	1.07159	1.44525	4.04827	6.76551	1.13322	7.61069	1.53783	0.414005	2.75404	2.46071	3.19808	21.0793	-0.438617	0.39599	-1.10765
ERVB4_1B-I_MM	30.4128	99.9595	102.543	58.7533	23.8329	21.4435	61.9225	42.3201	60.3282	229.409	63.2648	43.6437	98.8522	70.6663	98.2496	12.0364	43.1752	14.4235	39.1623	26.8752	31.3028	33.861	25.4453	41.9416	57.7863	59.2243	68.4481	70.1456	63.7093	23.1095	50.8469	42.526	55.4129	33.5546	116.345	26.8029	6.36157	12.8545	9.44347	4.16434	11.4638	2.76003	45.5016	29.2942	1.14217	318.489	-0.354284	0.361252	-0.980711
ERVB4_1B-LTR_MM	5.01655	15.8472	14.76	11.1775	16.648	34.1446	13.3622	25.1029	30.6379	58.8536	26.961	30.1376	26.6852	27.8178	32.286	16.1102	42.526	25.9622	19.7895	35.0398	25.4476	24.8858	29.1803	19.5037	26.1058	25.3049	25.4559	31.3096	31.0936	10.4715	14.3296	10.9128	15.9684	48.917	52.3551	33.8978	65.7362	45.4643	49.4838	36.1867	37.3274	38.6404	42.7475	43.9412	17.361	138.178	0.479762	0.284452	1.68662
ERVB4_1C-LTR_Mm	16.3038	15.1158	25.4416	26.7972	40.8314	58.0623	17.4904	37.063	60.0124	38.0346	56.5913	19.8685	40.1252	21.0877	58.8663	17.0361	60.705	68.5915	53.9524	31.2977	66.8844	69.3539	32.2151	45.5662	39.0227	35.3327	45.2549	32.9152	45.3358	35.0253	23.1122	9.78773	32.056	9.02875	87.7177	28.3796	45.4949	46.0055	12.6542	17.3754	15.0987	36.7084	24.7864	24.9586	13.9345	222.407	0.525841	0.301287	1.74531
ERVB4_1-LTR_MM	0	3.65706	0.971055	0.429902	3.85533	0	1.62954	1.44572	0.947564	6.8062	2.13552	3.34862	0.876522	3.14072	4.87073	0.925875	0	2.88469	2.70803	0.680384	3.378	2.44779	3.38492	1.72599	3.53516	4.23992	0.113137	2.20773	1.84822	0	1.96454	1.57504	1.54918	2.56039	4.89872	0.525547	6.74712	4.60055	2.26643	0	2.37665	6.07207	1.79611	6.32754	6.16772	12.0719	0.457043	0.68941	0.662949
ERVB4_2B-LTR_MM	240.167	118.732	97.4939	132.267	117.85	94.846	113.307	154.823	165.508	323.094	113.45	113.518	63.4018	76.9477	96.023	108.79	189.581	172.761	93.5313	154.787	131.292	121.165	156.523	134.973	65.4005	196.652	130.674	63.4221	56.9688	55.4868	75.4614	93.3772	121.551	28.0295	73.0215	27.3285	62.0735	33.9629	41.5513	38.7715	68.7831	34.9144	84.6569	33.0438	48.8849	704.933	-0.151093	0.231592	-0.652408
ERVB4_2-I_MM	31.3534	27.306	4.85528	17.0528	5.87061	0.494849	4.67135	0.394287	61.5916	31.2284	4.27104	3.34862	0	0.785181	0	8.1477	11.6865	1.60261	1.66648	9.52538	6.756	17.1345	0.233443	0.517798	0.679839	0.201901	2.60216	3.31159	0.108719	0.120362	7.74259	0.225005	0.715005	6.46836	0	0	0	1.62372	2.64417	0	6.43094	0	0	0	0	41.1646	-1.4663	0.817624	-1.79336
ERVB4_2-LTR_MM	613.273	214.303	315.787	422.881	340.758	228.455	350.894	349.338	419.139	985.697	342.484	294.232	73.4331	168.926	35.9042	223.691	667.106	399.369	186.854	351.078	349.735	491.189	426.15	325.522	134.88	204.997	333.642	278.876	30.8762	15.7674	108.974	202.055	81.5105	18.866	9.1851	9.32846	31.2295	20.2965	45.8953	42.9358	20.2714	50.2326	25.7443	7.38213	7.53832	1657.76	-0.334401	0.398404	-0.839352
ERVB4_3-LTR_MM	22.5745	19.0167	51.6601	28.3736	42.2333	64.8252	23.574	31.2801	35.3757	50.0456	30.9651	60.9449	5.94087	39.259	31.7293	51.1083	40.5782	30.77	53.5357	28.9163	18.2412	38.3486	21.7102	8.62997	17.1319	10.7008	25.3428	26.8942	21.0915	32.0163	32.9349	39.6009	20.8543	46.3566	38.1182	21.9416	18.3136	12.9898	30.0302	14.647	11.6037	0	21.0744	21.5605	25.813	183.82	0.151878	0.314393	0.483084
ERVB5_1-I_MM	19.1256	36.8144	15.3427	21.0652	12.7927	13.3609	23.7913	11.1715	12.6342	21.6197	11.7454	28.9097	14.4139	19.1808	17.6738	12.2215	21.1007	32.6932	17.0814	17.69	13.512	23.6619	7.58689	11.3916	12.3731	16.9597	10.0692	16.4576	14.3509	18.1746	16.4097	19.5755	22.046	15.7666	20.2072	31.7956	14.4581	50.3354	24.1753	23.6937	24.8849	26.6343	16.644	20.6231	7.99519	101.725	0.307341	0.246228	1.2482
ERVB5_2-LTR_MM	6.58422	16.091	29.3259	6.73514	5.25726	0	1.30363	9.85717	30.322	38.8354	14.4148	16.9663	5.16174	6.39361	14.8905	6.48112	11.3619	2.88469	1.45817	10.2058	27.024	15.0947	2.56787	28.4789	12.781	5.78783	39.7112	10.5369	15.9817	0.240724	22.7655	2.36255	16.2068	1.8866	8.41967	0.262774	6.36157	7.848	6.23269	0.574392	7.40956	0	2.75404	1.05459	10.0511	73.9841	-0.194851	0.613711	-0.317496
ERVB7_1-I_MM	1.56767	4.14466	4.66106	7.16504	0.963831	6.26809	5.75771	0.131429	14.2135	6.8062	14.4148	0.669724	0.973913	0.448675	2.22662	0.462937	1.94775	1.60261	2.70803	3.74211	0	1.22389	1.16721	2.07119	4.07903	1.34601	1.47079	2.30808	3.80517	2.16651	4.85357	2.47506	3.57502	6.87263	4.28638	2.75912	4.04827	2.02965	2.07756	0.861588	4.7533	0.966011	6.58575	0.35153	0.913736	18.5806	-1.88177	0.55443	-3.39407
ERVB7_1-LTR_MM	55.8091	29.5003	23.888	31.9561	22.1681	26.7218	18.5768	70.4459	99.1783	127.316	83.0184	33.5978	52.5913	31.1829	37.5742	27.2207	77.5856	79.1687	47.703	61.2346	54.7236	72.6177	42.9535	82.3299	27.1935	29.4776	40.7294	40.5419	11.4155	3.85158	26.1168	14.0628	19.5435	19.5398	11.1752	13.1387	21.2052	15.4254	14.7318	4.59514	51.7271	17.9402	55.919	7.38213	11.4217	252.032	0.195397	0.356387	0.548271
ERVB7_2B-LTR_MM	60.5121	36.3268	31.0738	71.7937	39.5171	45.856	45.084	47.7087	107.391	99.6908	77.1457	57.0381	18.9913	39.3712	24.9103	23.5172	90.246	87.5023	46.4532	99.6763	56.5252	68.538	60.4617	54.714	28.1453	59.6954	28.3975	33.7181	9.1324	4.33303	31.3171	20.7005	16.3259	2.29088	6.73574	2.62774	3.27717	2.30027	3.39965	0.861588	13.2813	1.10401	10.4175	1.64047	3.42651	272.709	0.0616678	0.337587	0.182672
ERVB7_2-LTR_MM	16.3038	15.8472	7.18581	20.7786	12.8803	44.8663	26.0726	39.2973	51.4843	47.243	28.2957	24.5565	16.6539	8.07614	16.4213	14.4436	28.5671	43.2704	6.45762	30.9575	11.9356	31.4133	46.6885	19.1585	10.0616	21.1996	25.6822	13.146	10.0021	10.3511	14.6763	18.6754	10.1292	12.802	17.1455	26.8029	20.4341	16.6432	19.6424	13.0674	19.7122	21.6663	26.9417	14.1784	9.13736	126.386	-0.245856	0.347918	-0.706649
ERVB7_3-LTR_MM	14.109	0.975215	11.8469	5.15883	17.4366	5.44334	11.95	7.09717	23.6891	18.0164	5.87268	13.841	6.13565	24.2284	42.5841	13.7029	15.582	5.44886	14.3734	56.8121	9.6836	14.6867	12.2557	16.5695	17.2679	16.9597	19.4596	101.255	5.97955	5.17556	7.28035	8.5502	9.65256	19.6746	11.7875	16.5547	5.3977	7.30675	7.55478	7.3235	15.3783	6.07207	11.3754	10.7803	8.68049	98.3503	0.992288	0.491101	2.02054
ERVB7_4-LTR_MM	17.8715	2.92564	3.10738	10.1744	12.7927	14.0207	9.45134	15.64	14.2135	13.6124	8.0082	23.1055	11.9791	14.5819	16.0038	3.05539	25.9701	20.8339	14.5817	14.2881	19.3672	21.2141	3.2682	28.8241	25.5619	8.61445	20.7041	7.92776	18.4822	8.06425	20.3387	18.2254	15.7301	7.14214	3.67404	8.67153	1.92775	2.16496	6.7993	0.287196	1.11842	1.10401	0	0	11.4217	85.3672	0.756283	0.359197	2.10548
ETnERV2	20.3797	13.653	23.4995	8.74135	18.488	18.1445	9.3427	13.6686	25.5842	21.6197	16.0164	18.529	8.47305	10.2073	14.7514	7.03665	23.3731	10.5772	13.3319	10.8861	13.7372	11.423	15.8741	21.2297	12.9169	18.4403	37.6747	11.6408	6.52314	2.16651	6.93366	5.28762	15.1343	4.17748	5.0518	177.898	1.92775	15.9666	3.39965	6.60551	1.53783	34.0864	1.67637	3.63248	3.42651	83.6503	-0.240225	0.332297	-0.722921
ETnERV3	47.6572	78.5048	46.4164	49.5821	52.0469	31.1755	44.758	38.903	62.2233	126.515	46.7145	47.4388	39.9304	51.9341	39.105	26.6652	68.496	48.7192	35.4127	42.1838	49.0936	44.4681	59.9948	56.2674	38.8868	62.9931	72.0685	48.1686	43.1614	28.7665	45.0688	23.288	36.2269	73.3081	125.53	44.146	73.0617	78.6153	74.4145	75.3889	28.9392	130.826	68.8511	60.4631	50.2555	280.22	-0.136658	0.200081	-0.683012
Eutr7	1763.63	63.389	61.5649	48.8656	91.3887	111.836	95.4911	126.96	147.188	180.965	121.191	89.743	59.1165	77.8451	124.691	112.216	111.671	92.6306	71.4504	189.147	169.801	131.365	605.901	86.6449	39.7026	56.5323	144.25	79.98	63.7093	56.3294	57.7805	40.0509	43.377	126.807	247.232	141.635	140.34	355.595	196.235	224.874	93.5282	236.811	166.919	175.413	248.765	536.35	0.254616	0.228824	1.11272
GOLEM_B	77.1294	2.92564	2.13632	2.14951	4.64391	8.08253	4.34544	6.70288	3.79025	5.20474	3.47022	4.46482	4.09044	5.3841	8.62815	6.48112	3.24626	2.88469	1.04155	9.52538	5.1796	6.11947	30.581	4.66018	3.53516	3.70152	6.22255	4.81686	4.24004	3.97194	3.12015	2.92507	2.86002	3.50369	11.3283	7.35766	8.67487	13.6663	9.06573	11.6314	3.21547	11.3161	5.38834	9.96001	11.8786	30.9208	0.371719	0.429905	0.864654
HERVFH21I	4.07595	10.2398	5.2437	8.02484	3.7677	6.10314	7.49589	9.20003	5.05367	11.2102	6.13962	6.92048	4.48	7.06663	7.09735	1.75916	7.46639	7.69251	5.41607	5.78326	7.4316	7.34336	4.9023	7.24917	4.89484	4.17262	6.33569	6.52284	5.10979	5.41628	5.43137	3.93759	9.29506	5.65981	14.0838	6.43795	4.6266	17.3197	7.74365	3.30275	4.05429	3.58804	8.02265	7.4993	2.96964	36.0601	0.00911158	0.261402	0.0348566
IAP1-MM_I	52.9873	52.9054	36.5117	34.9654	20.8538	26.062	28.2454	24.4458	29.6903	38.435	12.2792	26.7889	32.3339	24.7893	19.9004	10.1846	28.8917	13.4619	17.4981	27.2154	29.7264	24.0699	17.9751	13.4627	9.10984	30.4871	21.7224	27.998	16.9602	16.6099	29.3525	36.0008	53.8637	18.5965	30.1577	41.9124	19.663	23.8146	10.0101	18.5241	30.6169	5.38206	30.4142	10.3115	40.6613	153.717	-0.30114	0.284431	-1.05875
IAP1-MM_LTR	10.9737	16.5787	9.51634	22.3549	5.78299	15.3403	6.73543	10.7772	29.6903	12.4113	6.40656	11.4969	0.779131	6.95446	10.0198	4.90714	21.7499	18.9108	10.6238	18.7106	11.0348	44.0601	7.93705	7.42177	1.63161	8.21064	9.84295	7.32565	2.06566	0.120362	3.46683	0.562513	0.47667	0	0	0.262774	2.89162	0	3.02191	5.45672	3.35527	0	23.9482	0.234353	0	59.0373	0.255399	0.522186	0.489096
IAP5-Mm_LTR	27.9046	12.9216	7.76844	21.2085	35.2237	0.659799	14.9918	28.2572	22.1098	89.2813	71.273	17.8593	11.687	17.6105	17.9521	24.5357	30.5148	37.1805	42.4953	45.9259	39.41	35.0849	15.1738	43.8402	16.996	48.0525	57.3606	211.942	5.97955	0	8.08928	17.7754	18.1135	8.08545	0	0.131387	0	0	6.42156	0.143598	1.25823	0	0	0	0	189.222	0.167	0.595861	0.280266
IAPA_MM	35.4294	149.452	78.8497	231.861	24.271	79.8356	53.7748	49.023	95.7039	83.2758	80.349	19.5336	26.0035	34.5479	39.5225	29.2576	85.3766	31.0906	43.9535	62.5953	45.9408	68.946	28.9469	65.9329	24.8821	21.065	22.0618	32.0121	11.4155	19.2579	33.6283	17.7754	13.4659	0	0.153085	0.39416	0.192775	0.13531	0.377739	0.143598	0	2.34603	0.478964	0.117177	0.685302	287.996	-0.833279	0.317002	-2.62862
IAP-d	54.555	9.50835	30.1027	11.6074	9.72594	8.08253	10.5377	8.54288	8.52807	21.2193	1.60164	3.68348	10.713	12.6751	14.8905	6.6663	18.179	6.0899	12.7069	11.2263	5.1796	10.6071	15.7574	7.93957	7.75016	20.392	13.0108	11.9418	9.67599	15.286	20.1076	8.5502	48.0245	19.4051	7.19499	12.4817	0.38555	3.11214	6.42156	22.4013	13.0017	13.1102	12.932	17.5765	11.8786	81.5292	-0.442257	0.420052	-1.05286
IAPEY_LTR	7.83836	8.77693	5.63212	12.4672	13.5813	25.4022	17.3818	10.2515	33.7964	44.0401	13.6139	28.4633	12.4661	18.3957	42.4449	11.666	28.8917	30.4495	7.29086	21.0919	27.6996	28.1495	15.1738	12.9449	17.1319	24.0935	15.2735	15.1531	5.87083	2.16651	10.1694	8.5502	7.26922	13.341	0	0.131387	0	1.3531	0	4.59514	1.11842	1.51802	0.359223	0.468707	0.685302	99.9406	0.607014	0.358915	1.69125
IAPEY2_LTR	45.4625	92.4016	18.6443	100.167	20.9414	104.248	49.8639	79.3831	83.3856	408.772	24.5585	44.6482	21.7183	43.7458	49.5423	19.8137	113.619	69.8736	25.8305	40.823	93.9084	100.767	91.743	29.5145	28.8252	59.2916	45.9338	34.9223	10.2196	5.89773	31.6637	13.1628	10.6059	4.31224	16.3801	5.91241	4.6266	10.5542	2.83304	0.861588	0	22.4943	11.6149	0.234353	0	327.256	-0.49991	0.44138	-1.13261
IAPEY3_I	46.7166	40.959	58.2633	70.9339	7.36017	15.6702	15.1004	32.8572	16.7403	29.2266	13.347	7.36696	5.16174	14.8063	6.67986	10.2772	14.9328	9.93616	12.9152	25.1742	4.2788	48.9557	13.0728	16.5695	31.0006	74.5015	11.2006	46.262	4.0226	23.3502	7.51147	3.48758	6.19671	0.404272	7.19499	6.04379	0	0	0	2.15397	4.33389	0	0	0	0	126.339	-0.976639	0.479458	-2.03697
IAPEY3_LTR	30.7264	10.7274	8.93371	23.2147	9.9888	7.75263	12.0586	20.5029	19.583	32.8299	9.07596	12.948	4.09044	23.3311	6.95819	13.0548	34.0857	10.2567	18.123	9.52538	12.1608	38.7566	25.7954	23.6461	8.29403	20.392	8.14589	18.0632	4.67492	5.65701	1.96454	8.10019	5.4817	1.21282	3.52095	7.09489	0.7711	1.08248	0	0.143598	2.65626	0.276003	0.239482	1.87483	0	84.3659	0.160223	0.397023	0.40356
IAPEY3C_LTR	99.0769	18.2853	24.6648	52.3048	66.1539	126.681	54.6439	101.332	44.8513	79.6725	46.9815	122.225	18.9913	58.552	72.6435	65.5519	84.4027	118.593	52.4942	99.3361	53.8228	78.3292	87.3076	79.0505	50.0361	85.9426	52.8351	35.8254	417.59	28.1647	22.8811	20.4755	29.0769	7.54642	19.4418	19.8394	11.7593	14.4782	7.36591	15.9394	24.6053	2.48403	19.9967	3.63248	6.16772	432.516	0.346379	0.424748	0.815492
IAPEY4_LTR	15.0496	16.8225	5.04949	0.143301	0	0	3.47635	1.70858	30.0062	10.0091	18.4189	0	0	2.1312	0.695819	0.37035	2.92163	0	4.79114	1.70096	0	0	0	5.52318	5.03081	0	0	3.5123	0	0	0	0.787518	0.119167	0	0	0	0	0	0	0	0	0	0	0	1.3706	19.8153	-2.73876	1.29162	-2.1204
IAPEY5_I	29.4722	0.731411	6.40896	21.0652	6.39634	3.13404	9.55997	0.657145	2.52684	8.40765	0	3.237	0.486957	6.05711	0.278327	10.1846	25.3208	11.8593	3.74958	15.989	4.2788	37.9407	6.18623	14.4983	0.135968	58.484	53.7402	4.91722	0.978471	0.842533	10.2849	11.3628	8.58006	0	0	7.88321	3.66272	0.270621	1.32209	0	2.65626	0	1.79611	3.86683	0	66.1682	0.523558	0.767275	0.68236
IAPEY5_LTR	19.7527	4.63227	15.5369	4.58563	57.2165	33.4848	19.5545	12.7486	42.0087	15.2138	6.6735	36.1651	69.7322	72.3488	41.4708	35.2758	33.1118	17.3081	24.5806	10.2058	9.4584	15.9106	10.2715	15.3613	50.1721	251.771	24.5508	82.0874	85.7793	71.0135	36.2862	47.9261	74.718	0	9.33818	32.7153	11.3737	11.772	10.0101	19.5293	40.8225	47.7486	18.5599	0.117177	16.9041	248.965	0.814673	0.485715	1.67727
IAPEYI	15.0496	8.04552	5.82633	11.3208	7.27255	10.2269	9.77724	11.1715	13.2659	30.8281	7.47432	5.80427	3.11652	0.673012	4.5924	5.64783	4.22014	2.88469	4.79114	12.2469	3.1528	7.34336	1.6341	5.35058	20.5311	11.8449	5.77	12.0422	0.543595	5.53665	3.81352	2.36255	3.69419	9.43302	8.72584	6.04379	0	0.13531	0.377739	1.29238	0.978621	4.69205	5.50809	0.234353	2.96964	43.174	-1.07299	0.448162	-2.3942
IAPEZI	366.835	791.874	776.261	1755.72	344.351	686.355	704.287	659.642	600.755	735.069	510.923	299.59	149.788	621.751	344.987	219.803	900.512	580.143	349.128	299.029	201.104	544.632	287.835	743.385	367.385	458.719	330.814	422.379	367.688	77.152	184.435	144.116	319.965	56.0591	24.6467	49.5328	34.3139	1.75903	10.7656	37.0483	38.0264	100.465	44.7831	9.96001	5.25398	2729.37	-0.664653	0.31047	-2.1408
IAPLTR1_Mm	60.8257	59.2443	73.0233	165.512	37.5894	82.4748	92.8838	157.452	117.814	154.14	113.717	24.1101	30.4835	90.0714	73.3393	52.0341	182.764	169.556	80.8244	103.078	46.3912	188.887	84.3895	102.524	57.3784	63.5988	52.9483	38.3342	25.1141	11.9158	19.6454	15.9754	20.2585	6.60311	4.89872	9.45985	0	0.947172	0.755478	1.29238	11.7435	6.62408	8.62135	3.39812	0	443.526	0.0617272	0.35713	0.172843
IAPLTR1a_I_MM	137.642	354.734	372.108	584.811	72.1997	108.372	158.5	133.269	231.206	225.005	80.6159	61.9494	54.9287	110.262	122.742	75.0884	145.432	88.4639	94.1562	131.314	49.7692	164.002	127.927	200.906	72.4708	147.522	82.2508	82.6895	67.8407	86.7809	60.4384	43.7635	173.269	0.134757	2.75553	6.56934	9.63874	14.8841	1.88869	10.4827	32.0149	7.03808	7.3042	3.39812	3.42651	791.082	-0.997366	0.31409	-3.17541
IAPLTR1a_MM	36.37	22.6737	30.6853	92.8589	29.5283	63.8355	64.3125	67.4231	116.866	124.914	57.926	40.5183	26.2957	56.9817	39.5225	34.6277	154.847	157.376	70.8255	47.9671	45.2652	116.27	73.0676	173.808	84.3	73.492	38.9192	56.9996	18.1561	4.69411	30.8548	13.3878	14.0618	0	0.91851	9.19708	0	0.13531	0.188869	1.00519	1.11842	0.690008	0.478964	0	0	354.231	0.337288	0.422088	0.799095
IAPLTR2_Mm	159.275	43.6409	37.0943	48.7223	64.051	45.691	48.8862	102.909	90.0185	174.559	68.8706	89.1849	25.3217	78.1816	48.0115	53.5155	170.753	120.837	33.1213	79.9451	94.1336	98.7274	98.5128	61.2728	49.0843	66.6274	47.8571	36.7286	10.9806	12.1565	20.2232	14.7378	20.616	14.0148	10.1036	8.54014	6.9399	12.3132	10.5767	13.7854	18.3142	7.72809	3.95145	16.6391	2.51277	370.827	0.195746	0.351034	0.557627
IAPLTR2a2_Mm	251.455	142.625	178.674	220.683	113.031	126.186	183.595	146.806	266.581	361.529	145.215	251.593	77.2313	171.057	134.432	179.712	269.115	257.058	167.898	216.022	144.353	302.71	225.272	307.227	216.325	145.301	221.749	174.21	67.1884	29.9701	106.894	96.1897	100.458	51.3426	35.6688	33.3723	39.3261	29.7683	21.1534	35.4687	45.9952	18.7682	48.6148	33.161	9.82266	1025.56	0.210952	0.268508	0.785645
IAPLTR2b	49.2249	27.0622	26.0243	46.7161	50.4697	39.258	23.7913	76.2288	59.0648	90.8827	47.7823	52.4617	13.6348	59.1129	38.9658	23.6098	130.5	75.002	12.2903	29.5967	36.7076	73.0256	41.903	40.906	25.5619	58.8878	48.7622	24.0843	8.48008	0.601809	14.3296	10.1252	7.03088	0.943302	0.765425	2.49635	0	0.270621	0.944347	0	1.25823	0.966011	0.838187	0.468707	2.51277	229.243	0.181257	0.433509	0.418116
IAPLTR3	8.46543	0.975215	2.13632	7.59494	2.89149	4.61859	1.62954	15.7715	12.95	10.8098	8.0082	11.3853	1.0713	5.7206	1.5308	0.7407	9.73877	5.12834	6.66593	2.72154	4.2788	4.89557	3.61836	7.59437	4.215	1.41331	7.12765	4.71651	4.89236	0.601809	0.346683	1.35003	1.31084	0	0	0	0	0	12.8431	0	2.51645	0	0	0	0	27.9843	-0.279688	0.53475	-0.523025
IAPLTR4_I	44.2083	23.8928	59.817	61.7626	37.677	28.2064	33.7858	34.4344	77.0685	127.716	70.7391	28.1284	13.1478	17.7226	21.292	27.6836	57.1341	16.9876	22.9141	37.4211	23.646	24.0699	23.5777	36.9363	47.3168	39.7745	44.9155	25.7903	13.8073	18.5357	11.0939	5.28762	30.3877	48.1084	30.9232	16.9489	3.46995	2.30027	4.9106	7.89789	16.4968	20.0102	5.38834	1.87483	3.88338	197.677	-0.858355	0.30826	-2.78452
IAPLTR4_LTR	11.9143	14.6282	0	19.3456	0.788589	11.0516	12.1672	4.46859	0.315855	12.8117	0	4.68807	0.876522	4.26241	1.25247	0.0925875	7.79102	21.4749	0.20831	1.02058	3.6032	31.4133	16.9246	19.3311	0.951774	6.59543	2.14961	2.00703	2.50054	0	3.46683	1.12503	1.66834	0.269515	0	0.131387	0.578325	0	0	0	0	0	0.359223	0	0	37.317	-0.0642436	0.859228	-0.074769
ID_B1	164.292	209.427	181.393	176.403	132.045	151.094	139.271	173.618	200.883	210.592	184.723	155.599	90.9635	171.169	134.571	122.771	209.708	128.209	121.237	133.015	129.94	152.171	123.491	147.572	133.248	168.991	149.454	117.812	96.1076	121.686	111.17	110.478	156.944	120.069	150.942	113.387	119.328	151.277	107.656	175.477	97.1631	168.362	133.751	140.729	105.993	846.236	-0.137337	0.113386	-1.21124
ID4_	4.70302	8.77693	28.1606	11.6074	12.4422	18.1445	14.2313	19.9772	13.8976	13.212	10.1437	14.7339	17.3357	19.0687	13.4989	12.0364	16.2313	6.41043	13.3319	7.48422	8.7828	8.56725	9.10426	18.2955	335.432	17.5654	11.3137	15.1531	13.4812	13.7213	10.9783	13.1628	11.9167	13.2062	12.7061	9.9854	19.0847	9.33641	11.7099	11.3442	11.4638	2.34603	9.69902	14.5299	18.2747	77.4613	0.000483093	0.264927	0.00182349
IMPB_01	153.632	79.7238	69.5275	93.0022	46.9649	47.0106	54.318	63.0859	88.4393	177.361	87.0225	51.5687	44.8974	46.8865	69.0252	77.2179	102.582	64.7453	73.3252	91.1715	90.9808	112.598	102.948	73.5273	51.1239	60.9068	60.5285	62.2178	43.705	34.7846	63.2119	50.4012	62.2054	86.7838	112.517	70.8175	63.6157	101.889	70.6372	96.9286	61.2337	94.1171	91.0032	127.137	44.0878	416.289	-0.024579	0.202308	-0.121493
L1_Mur1_orf2	8.46543	14.6282	19.0327	13.1837	12.0041	3.95879	10.8636	9.20003	12.3183	12.0109	8.27514	1.22783	4.86957	20.3025	1.80913	28.1466	28.8917	9.61564	3.74958	12.9273	12.8364	15.0947	7.35344	53.1606	24.7461	18.2384	13.5765	22.5791	14.1335	7.34207	22.4188	8.6627	27.5277	0	0.91851	2.36496	0	0.13531	0	0	0	0.82801	0	0	0	85.2238	0.299898	0.424439	0.706574
L1_Mur2_3end	23.2015	17.5539	22.5285	12.4672	13.5813	17.8146	9.01679	29.5715	20.8464	24.0219	23.4907	15.5153	10.1287	10.5439	10.8548	6.11077	19.1529	9.29512	18.3313	9.18518	9.2332	21.2141	12.4892	28.6515	20.6671	17.7673	29.8683	18.3643	16.5253	18.295	9.93825	12.2628	27.8852	5.52506	3.36787	6.30657	11.952	12.3132	11.1433	9.33387	7.68917	11.5921	16.0453	1.5233	8.22363	98.4881	-0.438424	0.248777	-1.76231
L1_Mur2_orf2	20.3797	48.5169	30.6853	24.0745	6.48396	27.7115	39.7608	29.703	29.6903	59.2539	11.4784	32.4816	15.7774	35.3331	20.5962	6.6663	20.1268	39.7446	24.9972	15.989	11.9356	18.7664	11.9056	32.2761	23.7943	38.4958	13.8028	31.8114	16.4166	3.85158	61.5941	70.2016	44.9261	3.50369	0	0	0.7711	6.49489	0	2.29757	1.81744	0.276003	0.478964	0	0	161.422	-0.214235	0.388872	-0.550915
L1_Mur3_orf2	59.5715	61.6823	35.929	25.3642	27.0749	37.7735	45.084	24.1829	31.2696	63.2576	26.1601	23.9984	14.2191	32.6411	11.2723	18.7953	30.1902	21.4749	11.8737	25.8546	20.4932	34.677	16.8079	23.1283	21.3469	62.0509	40.2769	21.2745	10.9806	3.61086	15.4852	23.6255	27.8852	0	0.765425	1.31387	12.1448	0	0.188869	0.574392	1.67764	2.34603	1.43689	0	6.39615	161.526	-0.664364	0.311424	-2.13331
L1_Mus1_3end	16.9309	19.0167	34.3753	22.4982	20.8538	16.8249	7.82179	6.57145	15.161	38.0346	12.5462	12.7247	6.81739	7.40313	19.9004	9.53651	24.9962	6.41043	15.415	8.5048	9.6836	22.0301	19.7259	42.1142	19.3074	31.1601	14.1422	23.984	8.48008	4.33303	7.62703	6.07514	29.911	0	0	0.788321	0	0	0	0	0	0	0	0.35153	0	97.0111	-0.391783	0.367501	-1.06607
L1_Mus2_3end	10.0331	19.2605	30.1027	16.0497	12.2669	2.30929	6.73543	6.17716	18.3196	18.8171	21.0883	3.90672	16.7513	7.17879	16.2822	4.72196	26.6193	7.69251	3.74958	12.5871	4.7292	8.15929	15.2905	39.8704	7.61419	14.2004	21.8355	15.4541	8.91496	5.29592	9.24489	8.5502	10.8442	0	0	0	0	0.13531	0	0	0	0	0	0.117177	0	74.0548	-0.338344	0.397813	-0.850509
L1_Rod_orf2	9.71956	3.16945	6.40896	4.87223	3.85533	0.16495	1.08636	2.10286	0	18.0164	4.80492	3.46024	0.486957	1.90687	1.39164	1.66657	19.1529	1.60261	1.66648	10.2058	4.504	3.26371	1.28393	8.11217	9.92564	9.42205	5.31746	9.73408	1.95694	0.240724	0.462244	4.95011	5.95837	0	0	0	1.34942	0	6.23269	0	1.11842	0	1.07767	0	0.228434	27.185	0.0186976	0.659476	0.0283522
L1Lx_IV	165.86	176.27	181.005	190.16	147.466	184.909	129.386	130.378	165.192	255.833	56.3244	175.914	77.1339	124.171	131.51	47.127	234.055	90.387	125.403	169.075	112.15	139.116	107.967	289.622	158.81	266.846	183.735	296.839	73.9289	85.5773	96.1468	89.4396	163.736	10.6458	9.33818	10.1168	12.5304	1.62372	5.85495	2.29757	9.64641	14.9042	6.82524	4.45271	2.74121	872.269	-0.164078	0.263421	-0.622873
L1MB4_5	208.814	42.6657	29.5201	28.3736	27.7759	29.361	31.5045	56.5145	61.5916	83.2758	46.9815	40.6299	32.7235	33.6506	49.1248	37.4979	62.9774	53.8476	40.2039	88.4499	83.7744	70.1699	119.056	30.8953	20.2592	23.0167	60.3022	24.6864	47.2928	20.943	18.2586	15.6379	19.186	77.6203	163.342	136.38	83.6643	215.685	95.379	105.114	63.4706	97.9811	177.097	82.7267	50.9408	276.567	0.0652248	0.350607	0.186034
L1MC3	3.13534	4.87607	0	0.143301	2.80387	5.44334	0.54318	0.657145	0	0	2.40246	4.79969	6.52522	2.01904	5.42739	5.27748	1.62313	0.641043	0.41662	4.4225	4.504	1.22389	22.4105	2.93419	5.30274	2.82661	6.10942	1.70597	7.61033	7.46244	3.23571	3.48758	3.45586	0.673787	3.21478	7.09489	9.83152	9.87765	7.93251	17.6626	5.17271	4.96806	4.78964	1.17177	11.6501	22.4917	1.02581	0.662798	1.54769
L1MD1_5	1157.88	82.1619	104.097	125.675	100.852	112.166	98.207	139.709	231.206	244.623	144.948	161.403	119.791	118.226	132.066	124.252	204.514	237.186	124.153	259.226	253.125	242.739	1020.38	167.249	84.9798	83.6543	223.559	112.996	113.72	72.2171	194.258	144.453	68.8788	303.878	410.574	258.175	264.68	723.233	290.481	413.706	214.737	389.717	313.721	303.722	270.237	1160.84	-0.171815	0.430172	-0.399409
L1MdA_I	8.46543	10.4836	10.099	7.30834	5.34488	1.6495	5.10589	5.65145	7.89636	19.6179	3.20328	5.69265	5.06435	6.05711	9.74146	0.277762	11.6865	0.961564	2.49972	5.10288	4.0536	4.89557	5.36918	16.7421	5.30274	13.1236	13.0108	12.7446	8.04521	2.76832	8.55152	7.76268	10.7251	0	0	0	0	0	0	0	0	0	0	0	0.228434	42.5103	-0.381308	0.424155	-0.898984
L1MdA_IV	152.064	97.2777	104.874	87.1269	51.9593	61.3613	43.6717	60.3259	47.0623	89.6816	60.3285	32.37	16.2644	43.6336	89.2039	41.6644	127.253	64.1043	39.9956	78.5844	29.7264	79.553	47.2721	177.605	79.949	107.681	75.0101	99.6489	33.8116	14.6841	56.5094	56.9263	99.624	0.53903	1.22468	0.525547	1.73497	1.08248	2.4553	2.01037	0.699015	1.24201	2.0356	10.5459	2.28434	405.166	-0.268137	0.319663	-0.838812
L1MdA_VI	7.52482	0.243804	11.6527	29.0901	10.4269	8.90728	14.014	4.86287	28.1111	12.0109	15.2156	36.1651	13.5374	18.1713	25.3278	32.2204	69.7945	44.2319	34.3712	44.5652	12.1608	27.3336	101.314	153.786	73.6945	79.1452	70.9371	94.0292	2.2831	2.16651	46.34	31.7257	8.81839	0	0	0	0	0	0	0	0	0.138002	0	0	0	208.884	1.48722	0.515408	2.88552
L1MdA_VII	5.95715	19.7481	25.0532	32.2427	25.4101	3.62889	12.3845	18.6629	20.8464	26.8244	7.47432	6.474	14.4139	20.5269	28.1111	10.2772	49.3431	3.84626	25.2055	5.44307	7.2064	1.22389	15.0571	55.577	34.9437	44.5528	29.0763	30.7075	12.7201	3.00905	4.96913	9.11271	28.9577	0	0.153085	0	0	0	0	0	0	0	0	0.117177	0	112.068	-0.0332066	0.488233	-0.0680139
L1MdF_I	14.4226	11.7026	20.3922	52.4481	18.8385	20.6187	20.3149	8.28003	20.8464	28.4259	30.6981	23.5519	4.09044	20.5269	14.1947	15.2769	36.6827	26.6033	17.4981	13.6077	9.2332	15.0947	57.5436	21.0571	15.7723	42.1973	8.71158	19.5685	8.69752	0.722171	15.4852	9.67522	25.621	13.4757	3.0617	10.7737	0	15.9666	2.64417	0.143598	7.54936	0	0	0	0	115.692	-0.17443	0.41889	-0.416412
L1MdF_II	5.95715	0	12.8179	11.1775	20.5909	2.80414	1.62954	2.62858	1.89513	3.20292	2.13552	5.91589	1.85044	1.12169	0.556655	0.555525	20.4514	0.320521	0.624931	7.82442	1.8016	10.6071	20.7764	15.0161	1.49564	5.85513	10.4086	5.41897	1.95694	3.00905	4.50688	3.48758	1.90668	0	0	0	0	0	0	0	0	0	0	0	0	33.1391	-0.347016	0.686832	-0.505241
L1MdF_IV	50.479	41.6904	37.0943	34.9654	39.079	4.61859	22.7049	27.2058	35.6916	34.031	25.8932	11.0504	12.953	13.6846	25.8845	25.9245	35.0596	12.1798	30.8299	15.989	11.9356	54.6672	4.20197	70.7657	36.9832	40.5821	40.6163	176.016	23.0484	4.45339	9.59157	12.3753	43.1386	0	0	1.70803	3.66272	0	0	0	0.559212	0	0	0	0	186.011	-0.338605	0.456084	-0.742418
L1MdF_V	29.7858	14.6282	10.8758	11.7507	19.89	16.33	10.2118	16.0343	18.9513	30.4277	21.6222	1.78593	1.65565	12.5629	2.64411	9.90686	8.11565	3.20521	8.74903	8.16461	13.512	15.0947	2.33443	21.2297	17.8118	18.1038	12.4451	14.5509	16.5253	2.5276	4.39132	7.98768	17.3984	0	0.153085	0	0.7711	0	0	0	0.139803	0	0.239482	0	0.228434	71.6628	-1.07561	0.40033	-2.68681
L1MdFanc_II	12.5414	12.6778	11.6527	17.1961	15.7718	6.59799	12.9277	5.78288	11.0549	21.6197	2.6694	5.35779	4.57739	18.0592	1.39164	3.33315	13.3097	3.84626	7.49917	9.18518	4.9544	15.0947	4.9023	19.5037	8.15806	23.8243	11.6531	14.9524	10.2196	2.28688	2.6579	5.06262	10.2484	0.269515	0	0.656934	0	0	0	0	5.87173	0	0.598705	0	0	56.9854	-0.44449	0.42336	-1.04991
L1MdGf_I	5.64362	7.31411	13.5948	8.31145	7.97351	24.7424	1.95545	1.97143	5.36953	2.80255	0.26694	1.45107	0	0.560843	0.139164	0	5.51864	2.88469	0.20831	11.2263	1.126	4.48761	3.96853	8.80256	14.5485	16.6232	6.78824	3.61265	0.108719	0.722171	0.808928	4.2751	3.93253	3.63845	0	0	0	3.38276	1.32209	0	0	0	0	0	0	29.8894	-1.56522	0.778178	-2.01139
L1MdMus_I	1.25414	4.63227	4.27264	3.86912	4.90678	11.0516	5.64907	5.52002	7.26465	7.60692	7.74126	5.46941	6.03826	5.60843	0	2.03692	3.89551	6.41043	6.87424	2.72154	1.3512	2.85575	4.55213	5.86838	0.951774	5.92243	6.90138	3.61265	3.15285	0.722171	0.462244	0.112503	4.52836	0	0	0.39416	0	3.78869	0	1.14878	4.4737	0	8.98057	5.62448	5.02555	24.8409	-0.363616	0.549176	-0.662111
L1MdMus_II	5.33008	1.46282	1.7479	1.14641	7.88589	1.9794	2.49863	1.84001	1.89513	6.40583	3.47022	0	4.57739	5.15976	0	0.7407	3.24626	6.73095	1.66648	0.680384	1.8016	1.22389	5.01902	11.219	0.407903	4.91293	3.16785	5.61968	0.108719	0	1.27117	1.80004	2.62168	0	0	0.656934	0	0.13531	0	0	0	0.138002	0	0.234353	0	17.0451	-0.282147	0.728628	-0.387231
L1MdV_II	157.394	214.06	286.461	251.063	91.0383	72.9077	71.6998	110.269	164.244	237.816	108.645	86.8408	53.3704	101.064	73.6176	53.3304	150.626	54.8091	78.7413	114.985	76.7932	130.141	79.3705	173.29	103.879	139.043	132.823	132.163	167.645	37.3122	55.7004	67.7266	121.67	1.34757	1.53085	15.635	8.09654	2.84152	0	7.1799	1.39803	3.31204	0.119741	4.56989	0.228434	672.042	-0.6828	0.262061	-2.6055
L1MdV_III	237.345	310.606	268.788	264.247	291.428	239.342	180.553	203.189	399.872	424.787	150.02	146.669	140.244	143.8	161.987	81.3844	279.178	145.517	131.86	166.354	154.938	180.728	184.42	385.587	188.995	351.981	208.286	187.657	261.578	75.1058	78.6971	116.665	306.737	10.5111	20.8196	10.7737	17.3497	9.33641	73.2813	29.4376	19.9918	59.3407	8.14239	5.97601	10.2795	1212	-0.607517	0.238712	-2.54498
L1ME5	24974.9	1160.02	1064.86	821.83	1349.19	1622.61	1284.95	2001.93	2237.51	2911.05	1738.85	1766.95	1047.93	1429.81	2073.54	1470.38	1965.93	2381.47	1299.44	3638.01	2661.19	2619.13	10889.2	1579.8	560.051	752.62	2287.86	1448.17	1229.29	913.306	986.083	671.303	746.703	2398.01	4227.44	2404.51	2203.8	5095.51	3055.91	3779.21	1505.54	3686.16	2547.73	3185.1	2968.27	9071.31	0.483358	0.224617	2.15193
L1ME5_3end	9.40603	0.975215	0.194211	0.429902	0.700968	0.989698	0.760452	0.394287	1.89513	3.60328	1.86858	3.57186	0.973913	1.12169	1.5308	0.833287	1.2985	1.92313	1.04155	3.40192	3.378	1.63186	7.47017	3.10679	0.543871	0.807604	1.58392	0.602108	0.761033	0.361086	0.577805	0.225005	0.357502	3.90797	6.27648	8.54014	12.1448	6.08896	3.02191	1.72318	5.59212	1.93202	4.6699	5.39013	1.82747	9.84555	0.22569	0.647756	0.348419
L1MM_F	243.616	202.845	152.067	183.568	139.756	135.259	166.648	185.709	200.568	280.655	178.049	125.796	133.524	148.623	131.231	158.325	216.525	141.67	148.734	156.829	142.552	220.709	134.696	161.38	109.998	260.654	180.567	153.437	140.356	172.358	150.345	145.466	174.104	81.2587	226.719	136.117	136.485	215.549	115.21	177.487	103.594	173.882	149.078	183.381	106.222	964.216	-0.081525	0.127459	-0.639617
L1VL1_5end	2.50827	1.21902	1.94211	4.44232	2.62863	0	4.34544	1.31429	0.631709	3.60328	0.26694	1.67431	2.33739	1.23386	3.89658	5.9256	3.57088	0	0.833241	5.10288	0.4504	0	2.68459	0.862997	5.03081	2.49011	13.2371	7.02459	0.978471	1.68507	1.27117	0	9.8909	0	0	0	0	0	0	0	0.279606	0	0	0	0	16.6535	0.281022	0.737917	0.380831
L1VL2_5end	3.76241	2.68184	4.27264	10.6043	4.9944	5.93819	4.01953	3.1543	13.8976	21.6197	4.0041	6.25075	1.0713	12.6751	2.78327	8.70322	8.44027	9.29512	2.70803	4.0823	5.1796	2.85575	5.4859	11.7368	4.48693	9.69125	1.24451	4.71651	1.08719	1.08326	3.81352	3.03757	5.72004	0	9.49127	6.9635	2.50607	3.78869	9.63234	3.87715	13.2813	3.45004	1.91586	0	16.4473	33.0387	-0.0689324	0.463514	-0.148717
L1VL4_5end	8.77896	9.50835	5.04949	10.461	9.46307	7.75263	8.90816	9.9886	6.00124	11.2102	3.47022	5.69265	3.31131	4.71108	1.66996	17.4064	9.73877	5.76938	2.0831	4.4225	4.2788	12.2389	10.038	9.49296	1.90355	5.31673	3.62039	0.602108	3.69645	0	1.73342	2.13755	1.31084	1.21282	3.21478	1.31387	0	0.13531	0	0.71799	0	0	0	0	0	34.0583	-0.208824	0.490477	-0.425758
L32	366.208	105.323	153.815	172.821	170.686	154.393	184.681	166.915	185.091	583.731	365.174	60.0519	93.2035	109.589	32.286	123.882	258.727	107.054	74.1584	292.225	214.841	197.455	189.322	104.25	231.553	125.986	67.0904	90.0152	164.057	107.844	95.8001	83.8144	84.0131	61.3146	17.2986	34.292	34.6995	15.1548	26.064	9.76466	48.5117	6.90008	53.0453	26.3647	95.0286	920.187	-0.570271	0.299848	-1.90187
LSU-rRNA_Cel	0.940603	0.243804	0	0.429902	0.175242	0	0	0.262858	9.79149	0.800729	0.80082	0.223241	0.0973913	0.560843	0.139164	0	0	4.80782	0.41662	0.680384	0	2.85575	2.10098	0.345199	0.543871	0.201901	0.452549	0.301054	0.108719	0.240724	1.04005	0	0.595837	2.56039	6.73574	3.67883	5.97602	1155.69	76.8698	1.57958	0.559212	5.65807	0.598705	0.117177	0.228434	3.42942	1.53857	0.990558	1.55324
LSU-rRNA_Dme	4.70302	2.43804	1.94211	2.00621	2.80387	1.9794	1.195	3.28572	9.47564	3.60328	1.3347	6.13913	2.43478	3.70157	2.78327	2.87021	0.973877	2.24365	0.41662	1.02058	1.5764	2.44779	10.038	6.21358	2.44742	0.874905	7.91961	2.00703	3.69645	0.481448	1.61786	0.225005	2.74085	1.48233	7.65425	3.41606	11.1809	3004.97	71.2038	6.46191	0.978621	1.93202	2.6343	0.35153	0	17.2925	-0.113616	0.541411	-0.209852
LSU-rRNA_Hsa	126.041	74.8477	94.5808	186.291	62.4738	104.413	41.9335	65.0574	341.123	721.056	94.4968	138.41	196.828	85.4725	52.6039	30.4613	552.188	492.962	205.394	387.819	273.393	570.742	535.518	175.706	191.578	130.092	214.169	212.143	208.088	93.1601	214.828	122.29	156.348	4466.4	1498.4	3640.07	1852.18	4036.58	1885.67	5066.42	1912.09	1916.57	2011.05	1638.72	2768.62	1220.61	0.875029	0.425207	2.05789
LTR10_RN	17.2444	6.3389	4.27264	9.74445	2.19053	1.9794	3.69363	7.62288	10.4232	2.80255	0	7.81344	5.16174	0.785181	4.87073	1.75916	8.44027	3.84626	1.24986	12.2469	5.8552	7.75132	6.30295	2.58899	2.58339	4.10532	3.73353	2.00703	3.47901	7.10135	8.3204	0.787518	1.66834	21.8307	7.19499	9.72262	6.55435	1.48841	8.87686	24.1245	8.80759	19.3202	3.59223	4.33554	5.48242	28.7108	0.00867592	0.517186	0.0167752
LTR72_RN	81.8325	25.1118	19.6153	17.626	19.8024	12.3712	19.0113	20.2401	16.1086	41.2375	9.87679	24.1101	10.8104	17.8348	20.1787	22.221	24.6716	18.9108	18.123	20.7517	27.4744	22.846	30.3475	15.8791	12.509	16.8924	23.9851	14.0492	14.6771	12.2769	15.0229	9.33772	13.4659	35.7107	36.7404	17.0803	21.2052	60.0778	11.3322	27.4272	15.6579	38.7785	47.178	43.0038	17.8179	117.36	-0.117069	0.277342	-0.422112
LTRIS	13.482	44.8599	19.8095	13.1837	16.8232	3.95879	14.9918	25.6287	41.0611	52.0474	30.1642	5.02293	3.70087	12.1142	7.37568	4.25902	21.1007	9.29512	11.0404	6.46365	9.008	14.6867	3.8518	4.66018	6.11855	9.48935	5.65687	3.81335	1.30463	3.61086	3.46683	1.68754	7.62672	0.808545	0	0	0	1.3531	0	0	0	0	0	0	0	69.3168	-1.2101	0.36698	-3.29746
LTRIS_Mm	28.2181	46.5665	22.7227	24.2178	24.5339	9.56708	17.3818	40.6116	67.277	68.4623	55.5235	15.7385	4.67478	22.9946	32.0077	20.9248	37.9812	16.9876	15.415	49.668	26.3484	35.4929	28.0131	34.3473	25.29	18.7095	41.6345	12.7446	9.78471	10.7122	10.2849	18.3379	27.8852	0	0	0	0	0.405931	0	0	0	0	0	0	0	154.022	-0.355346	0.327519	-1.08496
LTRIS_Mus	156.767	230.882	155.951	129.687	140.982	43.3818	107.55	115.92	309.853	263.44	149.22	62.1727	56	74.2557	97.5538	65.4593	128.552	68.271	96.031	107.16	99.5384	97.5035	86.2571	182.783	131.345	70.8	56.2293	85.399	32.3983	15.0452	29.6992	30.1507	23.7143	4.58175	0.459255	6.04379	4.43382	1.62372	0	3.44635	2.79606	0	20.8349	3.16377	14.3913	580.473	-0.725549	0.314355	-2.30805
LTRIS2	70.5452	95.0835	53.7964	91.9991	166.042	105.898	82.5634	83.9831	59.6965	50.0456	49.6509	104.812	109.857	160.626	125.943	72.5886	165.235	105.131	139.36	113.624	108.096	70.5778	88.8249	95.2748	136.512	90.9901	76.2546	75.5646	89.8019	139.499	119.49	187.992	234.402	68.1873	96.1374	128.759	90.0259	113.661	171.493	37.0483	112.541	102.949	105.492	96.6707	120.613	632.433	0.614848	0.256022	2.40155
LTRIS3	35.1158	33.1573	18.6443	27.5138	51.5212	64.6603	29.0058	25.8915	29.3745	29.2266	14.6817	64.9632	51.6174	60.2346	81.4108	44.6272	65.899	32.6932	56.4521	64.6365	43.0132	45.284	40.619	29.8597	37.3911	78.4722	48.6491	45.2585	53.381	65.2361	70.03	72.1142	113.447	38.4059	31.6886	54	36.6272	50.4707	59.305	28.1452	66.9657	55.3386	78.9093	47.4565	35.6357	293.163	0.898861	0.26441	3.39949
LTRIS4A	36.37	33.4011	9.51634	22.7848	35.4865	40.2477	23.7913	14.3258	18.3196	39.6361	78.4804	32.9281	23.4713	17.1618	60.2579	22.3136	51.6155	24.6801	21.456	35.7202	41.8872	57.115	40.9692	14.4983	28.0093	31.2947	38.4667	13.8485	19.5694	37.7936	45.1844	30.7132	48.0245	0	34.9034	10.5109	36.0489	21.9203	3.02191	55.5724	15.7977	13.6622	5.50809	55.6589	21.9297	190.006	0.294197	0.305867	0.961847
LTRIS4B	0	6.8265	3.4958	0.143301	0	4.28869	6.95271	4.73144	10.4232	36.4332	4.27104	0	0.389565	10.7682	0	1.20364	7.79102	0	6.041	10.2058	7.4316	0.815929	0.466885	8.11217	2.71935	0.269201	5.54373	2.00703	0	0.120362	0	0.225005	0	0.134757	0	0	0	0.405931	0	0	1.67764	0	0	0	0	22.4111	-0.542525	1.07102	-0.506551
LTRIS5	2.82181	7.55792	10.099	3.58252	0	0	0.869088	17.7429	2.84269	34.031	9.34291	0.111621	0.292174	15.7036	0.556655	4.99972	29.2163	3.52573	6.45762	13.2675	6.756	2.03982	3.61836	0	2.17548	0.201901	0.113137	1.10386	3.91388	1.92579	4.96913	0.225005	2.62168	0	0	0	2.3133	0	0	0	3.35527	0	0	0	0	30.9123	0.119971	0.836814	0.143366
LTRIS6	19.7527	14.872	1.55369	8.45475	2.01528	0	0	15.2458	5.05367	14.0128	32.0328	7.14372	1.75304	6.39361	4.03575	0	0.324626	3.20521	0.624931	0.680384	4.504	0	6.30295	10.1834	2.17548	1.48061	1.24451	5.92073	5.21851	1.44434	0.346683	0.337508	0.357502	0	1.07159	1.9708	2.3133	4.19462	1.13322	0.71799	1.39803	0	0.598705	2.92942	0	28.5626	-1.67992	0.82225	-2.04308
Lx_3end	58.0039	90.9388	77.6844	81.1083	65.7158	34.8044	34.8722	73.4688	63.4868	118.508	61.1293	49.3363	39.4435	46.4378	28.2502	32.0353	95.7646	63.7837	27.0803	36.7407	38.284	39.9805	27.3128	81.8121	52.3476	63.3969	59.6234	53.0859	32.3983	14.3231	18.2586	27.9006	41.3511	13.0715	7.96042	11.6934	8.28932	7.57738	9.63234	6.74911	8.52799	5.24406	3.11327	5.39013	3.88338	293.612	-0.429982	0.262004	-1.64113
LX10	0	2.92564	0.194211	3.15262	0.613347	2.30929	4.01953	0	0	1.60146	0.26694	16.185	3.01913	4.48675	1.94829	2.59245	1.62313	0.961564	2.49972	0.340192	0.4504	2.03982	2.91803	0.690397	5.57468	4.10532	4.18608	1.00351	3.15285	1.44434	2.31122	2.36255	7.74589	0.269515	0	1.18248	3.27717	0	0	3.15916	2.09705	0	7.18446	0	0	15.9332	1.44763	0.715316	2.02376
Lx2_3end	5.33008	2.43804	3.4958	3.43922	2.01528	4.45364	3.04181	6.96574	2.21098	9.60875	0.53388	1.56269	2.24	2.1312	1.66996	0.833287	3.24626	3.20521	2.49972	6.80384	0.6756	1.22389	2.80131	2.24379	4.48693	2.49011	3.62039	2.91019	2.2831	2.40724	0.462244	3.37508	4.17086	0.404272	1.07159	3.15328	0.7711	1.3531	0	0.287196	0	0	0	0	0	17.2465	-0.582544	0.430701	-1.35255
Lx2A1_3end	10.0331	5.36368	12.2353	4.29902	2.97912	2.47424	1.41227	7.22859	3.79025	9.60875	1.3347	1.22783	2.92174	2.24337	3.47909	0.833287	7.79102	1.60261	8.95734	5.10288	4.2788	0.815929	1.6341	4.31498	5.43871	4.10532	1.47079	3.31159	3.26157	2.64796	2.42678	1.80004	4.7667	0	0.30617	0.919708	0	0	0	0	0	0	0.119741	0	0	22.9622	-0.440261	0.452689	-0.972547
LX2B	58.0039	162.129	326.469	222.26	175.33	264.084	103.747	122.492	202.779	209.791	77.6796	261.862	123.784	156.587	118.985	87.31	251.585	181.736	127.486	119.067	98.8628	109.742	133.879	242.502	168.464	176.663	140.63	133.467	104.153	88.8271	142.949	185.967	203.896	293.502	227.79	258.832	133.979	95.5291	158.839	75.8197	234.45	35.0524	387.242	255.445	140.487	924.829	-0.0761499	0.261354	-0.291367
Lx2B_3end	0.627069	5.11988	0.971055	0.859805	1.22669	6.76293	2.38999	0.525716	3.4744	1.20109	1.06776	0	2.24	0.448675	3.75742	3.42574	9.08952	0	2.49972	1.36077	1.3512	1.22389	4.66885	2.76159	4.35097	15.3445	2.60216	4.71651	2.60926	0.361086	3.23571	5.51263	1.19167	0	0	0.39416	0.192775	0	0	0.71799	0	4.41605	0	0	0.456868	17.2733	0.162792	0.658643	0.247162
Lx2B2_3end	7.21129	3.90086	7.96265	8.45475	2.89149	3.29899	4.77999	6.83431	6.9488	8.40765	11.2115	6.474	3.50609	7.06663	5.42739	6.6663	4.54476	2.24365	2.70803	4.76269	5.63	9.79114	3.96853	8.28477	7.34226	5.38403	4.07294	3.713	4.67492	3.97194	4.39132	6.63765	5.36254	1.8866	1.22468	2.62774	2.12052	6.6302	2.26643	2.29757	0.419409	2.34603	1.43689	0.585883	5.25398	32.4323	-0.0825554	0.275672	-0.299469
Lx3C_3end	7.83836	0.975215	6.79739	3.15262	1.84004	0.824748	1.95545	1.18286	2.21098	2.00182	2.6694	2.34403	4.38261	5.3841	0.417491	2.49986	5.19401	1.28209	1.24986	0	0	1.22389	4.20197	5.17798	4.75887	5.85513	5.09118	4.81686	5.97955	1.20362	4.50688	2.81256	2.86002	0	0	0	0	0	0	0	0	1.51802	0.598705	0	0	18.2245	-0.152751	0.539756	-0.283
LX5b	32.294	73.3849	33.4043	38.4046	23.2196	18.1445	15.3177	21.1601	33.1647	33.2303	36.8377	22.4357	7.8887	8.52482	19.6221	10.6476	28.8917	12.5003	10.6238	25.8546	24.3216	26.9256	18.2085	26.0625	16.5881	23.8243	26.4741	19.3678	9.89343	4.45339	14.7918	6.41265	12.7509	8.08545	0	3.15328	4.43382	1.48841	2.4553	5.88752	3.49508	0.690008	2.27508	1.28894	0	123.413	-0.696575	0.299729	-2.32402
LX5c	0.313534	15.3596	10.099	4.15572	7.36017	0.329899	1.5209	6.96574	4.73782	11.2102	12.5462	2.34403	4.96696	8.74916	7.37568	4.53679	8.7649	6.0899	5.20776	3.74211	3.8284	6.93539	9.57115	3.96978	4.89484	9.08555	3.50726	5.61968	4.34876	8.54569	5.54693	4.83761	4.52836	3.50369	1.68393	0.788321	4.04827	0.811862	2.26643	0	6.71055	5.65807	2.99352	5.27295	3.88338	34.7407	-0.0476784	0.430935	-0.110639
Lx7_3end	5.01655	7.07031	5.63212	7.16504	4.29343	0.824748	4.12817	2.36572	1.57927	4.40401	4.0041	3.34862	1.75304	3.36506	5.14906	4.16644	3.57088	1.92313	1.04155	4.0823	3.378	4.48761	2.33443	10.5286	4.215	4.84563	11.6531	1.50527	1.95694	3.12941	1.73342	2.36255	3.57502	0	1.83702	0	0	0	1.69982	0.71799	1.39803	0	3.95145	1.992	0	22.6404	-0.200522	0.418683	-0.478934
LX8B	30.7264	30.9631	35.5406	39.2644	15.1584	17.8146	14.8831	17.7429	32.8489	41.6379	30.6981	22.8822	11.687	17.8348	28.1111	28.9799	15.9067	21.1544	7.29086	17.0096	20.9436	26.5177	22.8774	17.6051	13.5968	23.2186	21.7224	90.6173	11.0893	13.7213	23.69	20.7005	31.341	9.43302	3.21478	8.14598	5.59047	10.2836	7.93251	14.9342	10.625	4.69205	12.0938	5.74166	3.65494	141.14	-0.294784	0.307012	-0.960169
LX9	57.3768	65.0956	56.5154	49.2955	31.2807	27.0517	38.2399	56.2516	35.6916	48.4441	21.6222	26.9006	24.64	56.6452	93.9355	32.8685	33.4365	34.2958	43.7451	59.1934	55.8496	38.3486	30.6977	41.4238	42.4219	37.5536	49.2147	20.3713	16.4166	32.6181	40.2153	49.5011	61.1329	1.8866	4.43946	16.5547	10.6026	15.5607	4.9106	16.2266	16.4968	3.17404	39.5145	4.80424	11.1933	245.044	0.21555	0.249641	0.863437
MER58A	0.627069	1.95043	1.35948	1.57631	1.13907	1.48455	1.195	9.33146	2.84269	2.40219	2.93634	6.474	3.70087	0.336506	0.556655	2.2221	1.94775	3.52573	2.91634	1.36077	1.8016	2.44779	2.80131	1.55339	2.44742	0.942205	1.13137	1.20422	1.08719	1.20362	0.115561	0.787518	2.26418	0.134757	4.59255	2.62774	3.27717	3.78869	2.07756	0.430794	3.49508	4.14005	4.19093	5.74166	2.28434	12.0188	0.24574	0.528318	0.465137
MER58C	1326.88	46.0789	37.4827	38.4046	62.9995	128.331	72.7861	81.2231	102.969	108.899	79.2812	78.4693	47.7218	62.5901	118.15	63.4224	60.3804	68.271	42.0787	178.941	123.41	96.2796	576.72	80.6039	34.9437	31.8331	90.3967	72.554	46.8579	43.0896	46.8022	29.0257	33.1286	166.964	593.663	169.358	138.798	316.085	223.055	289.494	132.393	320.026	171.469	189.709	242.14	403.395	0.316198	0.258476	1.22332
MERV1_LTR	85.9084	178.708	73.8002	95.1517	23.5701	95.3409	47.2567	69.6574	90.9661	170.555	37.9055	45.0947	16.8487	61.1319	55.248	45.8308	136.667	48.7192	35.4127	91.1715	75.8924	82.8168	68.6322	77.8423	31.1366	80.6931	46.952	35.9258	22.6136	12.0362	40.3308	21.938	19.6626	8.08545	0	1.31387	21.5908	3.924	21.5311	14.0726	15.3783	48.3006	0.359223	26.2476	7.99519	353.267	-0.313382	0.326954	-0.958487
MERVL	32710.1	32777	22753.6	39888.2	8431.68	11429.9	11220.1	6885.17	17601.3	42728.5	4110.61	10486.2	3493.33	5183.65	7233.45	7645.22	31317.9	9677.5	9567.69	10821.5	7142.67	25879.6	12146	5429.97	2110.35	7756.1	8995.44	6876.48	1609.04	180.061	2801.66	2247.13	1125.3	5.92933	0	0.262774	0	0	0	0	2.23685	0	6.22653	0	0.685302	66645.2	-0.679161	0.4452	-1.52552
MERVL_2A	4.70302	49.2484	20.7806	16.7662	6.92206	4.61859	7.93043	16.5601	12.6342	58.8536	8.0082	2.23241	0.292174	4.82325	8.76731	3.14797	7.46639	13.7824	10.4155	33.3388	12.6112	12.2389	4.78558	4.66018	0.815806	5.04753	2.48902	2.00703	9.1324	2.16651	4.27576	4.3876	2.14501	0	0	1.31387	0	0	0	8.61588	0	0	0	0	0	57.4164	-0.732874	0.508285	-1.44186
MERVL_LTR	120398	79736	99523	96712.7	50712.8	70810.7	73733.6	90195.9	146191	129383	118608	84713.1	20696.8	49816.8	93865.9	40304.2	143555	85787.2	45550.8	77458.3	60861.4	167613	51119.7	60103.1	19055.9	27391	86317	44683.7	10448.3	2439.74	29307.8	26177.4	13493.8	12.2629	11.4814	10.1168	22.7474	20.1612	3.77739	8.18509	24.4655	32.9824	21.5534	10.0772	3.65494	385162	-0.140964	0.348002	-0.405067
MIRb	5.01655	7.31411	1.16527	2.57941	4.55629	3.29899	0.977724	7.62288	18.3196	11.6106	3.20328	2.00917	0	0.673012	0.278327	3.14797	0.324626	3.20521	3.33296	7.48422	3.6032	5.30354	4.9023	2.07119	1.22371	0.673004	4.97804	1.00351	0	2.5276	0.231122	0.900021	0.715005	0.404272	0.153085	0.131387	5.97602	0.13531	0	0.574392	0	10.4881	5.2686	11.0146	2.96964	18.5022	-0.979037	0.666643	-1.46861
MIRc	10.9737	5.60749	7.76844	9.74445	14.808	9.73203	6.84407	10.9086	15.4769	16.8153	10.4107	4.79969	5.16174	5.15976	8.76731	23.7024	10.388	3.20521	7.91579	8.5048	13.2868	18.3584	10.2715	7.59437	11.1494	6.52813	23.5326	6.62319	7.06674	4.69411	7.28035	4.83761	1.19167	7.95069	13.1653	8.54014	13.3015	9.47172	17.9426	16.5138	8.80759	12.6961	9.22006	13.944	23.5287	54.727	0.0292522	0.36491	0.0801626
MLT1B	0	0.243804	3.69001	1.14641	4.29343	1.48455	0.651816	1.57715	1.57927	3.60328	3.20328	2.00917	4.57739	3.14072	8.34982	0.555525	0	3.52573	1.45817	2.38134	0.4504	4.89557	22.0603	1.72599	1.49564	0.336502	0.113137	15.7552	2.93541	2.28688	2.19566	4.95011	3.21752	4.71651	2.14319	0.919708	5.20492	4.32993	0.377739	4.73873	0	0.138002	3.71197	0.117177	10.508	19.8163	0.727352	0.716569	1.01505
MLT1J2	0	0.243804	0.194211	0.573203	0.700968	1.81445	0.54318	1.57715	0.947564	3.20292	4.80492	2.56727	1.1687	0.224337	0	0	0	6.41043	2.0831	3.40192	3.8284	0.407964	2.80131	0.172599	0	1.14411	0.791961	0.602108	0.543595	0.601809	2.6579	0.45001	0.715005	6.19884	0	0	2.89162	5.95365	3.39965	7.1799	3.35527	14.6282	6.10679	13.3581	2.05591	7.79146	0.682331	0.842839	0.809562
MLTR11A	5.33008	2.68184	4.85528	3.15262	9.63831	0.329899	0.434544	2.76001	3.79025	2.00182	1.86858	7.25534	4.48	6.50578	0.278327	0	4.54476	1.60261	2.70803	3.06173	0.4504	0.815929	4.78558	5.00538	1.35968	3.23042	4.75177	1.40492	3.47901	1.68507	2.88903	4.2751	9.05673	6.60311	10.4098	1.83942	0.192775	10.6895	6.23269	2.72836	5.03291	0.414005	1.43689	16.7563	9.59423	19.7239	-0.0438509	0.614824	-0.0713227
MLTR11B	0.627069	0.975215	1.55369	2.00621	2.01528	1.48455	0	0.262858	0	2.80255	0.80082	3.01376	2.72696	2.1312	2.22662	0	0.649252	0	2.0831	2.72154	0.6756	0.407964	2.21771	2.93419	3.53516	1.34601	3.84667	1.50527	1.08719	3.85158	1.38673	2.25005	4.64753	0	4.13329	0.525547	1.34942	2.16496	0.188869	4.02074	0.139803	1.79402	2.6343	0.35153	0	10.5029	0.632982	0.659817	0.959328
MLTR12	5.33008	7.55792	3.30159	5.30213	2.71625	1.3196	1.73818	1.18286	4.73782	7.60692	9.87679	1.78593	1.85044	4.71108	4.45324	0	2.59701	2.56417	3.33296	6.80384	8.3324	3.67168	3.15148	7.59437	2.99129	0	9.61667	3.41195	0.652314	2.40724	1.38673	3.37508	2.14501	0	0	1.9708	0	0	0	0	0.559212	0	0	0	0	21.576	-0.134101	0.586512	-0.228642
MLTR14	5.64362	15.8472	6.21475	7.73824	18.488	6.76293	5.75771	20.5029	7.58051	17.2157	12.0123	3.46024	12.7583	7.17879	1.66996	4.35161	4.86939	2.24365	9.99889	2.38134	5.8552	10.6071	7.70361	12.082	18.0837	4.71102	12.6714	5.92073	10.5457	7.5828	5.89361	5.62513	7.62672	11.8587	7.96042	0	6.9399	2.30027	1.51096	5.74392	5.17271	8.5561	0.957928	0.35153	23.5287	49.8839	-0.719734	0.37209	-1.9343
MLTR18B_MM	0	1.70663	13.0121	12.6105	7.88589	5.44334	12.7104	9.33146	8.52807	17.2157	9.34291	2.23241	12.5635	16.2645	3.20077	1.29622	8.11565	10.2567	6.45762	8.5048	8.3324	0.815929	4.43541	3.96978	4.89484	17.1616	0.226275	9.33268	13.2637	4.81448	10.7472	15.0753	19.7818	3.90797	0	8.80292	9.06042	10.9601	2.4553	7.3235	12.8619	6.07207	10.4175	0.234353	10.9648	49.4396	-0.126469	0.555995	-0.227465
MLTR25A	34.8023	51.6864	28.1606	34.5355	23.8329	14.3506	17.599	32.9887	41.3769	55.2503	27.4948	16.185	15.8748	24.6771	22.127	10.9253	54.2125	27.8853	28.9551	29.9369	30.402	45.692	12.139	26.7529	22.7066	28.4008	16.6312	85.9008	19.8956	5.77737	7.04923	11.1378	27.051	0.404272	5.35797	7.48905	14.2653	1.21779	0.377739	5.31313	1.39803	7.03808	9.81876	1.05459	0.913736	158.567	-0.0613788	0.344843	-0.17799
MLTR31A_MM	0	2.19423	1.7479	5.30213	1.40194	1.9794	1.30363	2.10286	5.05367	1.20109	6.94044	2.56727	2.82435	3.02855	3.89658	1.01846	0.973877	5.76938	2.0831	4.0823	1.126	1.63186	1.98426	1.72599	1.90355	4.23992	7.35393	1.60562	2.06566	1.08326	2.88903	2.02505	1.90668	3.36894	5.97031	0	0.192775	0.676551	3.77739	3.58995	0.139803	0	2.6343	3.39812	0.456868	15.2065	0.192848	0.480065	0.401711
MLTR31B_MM	9.71956	1.95043	3.4958	1.57631	7.36017	1.6495	1.84681	1.31429	10.4232	14.0128	0.26694	10.0459	6.13565	4.03807	0.139164	2.59245	13.9589	8.01303	3.12465	7.82442	5.1796	10.1991	5.13574	1.38079	0.815806	2.82661	3.16785	2.50878	1.08719	0.842533	0.808928	2.36255	1.54918	21.2917	37.3527	9.06569	1.92775	0	17.9426	10.9134	11.0444	0.552006	17.3624	10.5459	6.85302	24.7317	0.613802	0.542733	1.13095
MLTR31D_MM	17.8715	25.1118	16.7021	11.6074	6.39634	16.1651	11.5154	27.7315	19.8988	72.466	30.1642	11.7202	7.49913	11.6655	1.66996	12.6845	25.3208	13.1414	8.74903	16.6694	14.1876	15.0947	6.5364	4.48758	15.6363	25.9779	22.6275	9.03162	16.5253	0.601809	9.59157	10.2377	5.1242	1.21282	6.88882	1.70803	1.34942	2.16496	3.39965	7.61069	1.25823	0.276003	1.19741	1.05459	2.51277	86.1574	-0.672153	0.418855	-1.60474
MLTR31F_MM	31.0399	23.1614	22.3343	9.88776	42.4086	23.0929	22.4877	18.1372	38.2184	40.0364	32.0328	42.081	42.3652	49.0177	46.2024	14.1659	32.4626	64.4248	58.1186	32.9986	37.158	22.846	41.3194	30.2049	80.6289	75.2418	29.5288	52.7848	64.2529	86.9013	74.0746	148.278	179.585	10.7806	39.1898	28.3796	33.5428	18.2669	18.5092	10.1955	37.0478	16.4222	48.3754	3.04659	28.3258	295.512	0.742352	0.315934	2.3497
MLTR31FA_MM	0.627069	4.38847	3.10738	2.29281	2.01528	0.659799	2.60726	3.28572	12.0025	13.212	7.47432	4.01834	2.82435	1.90687	2.50495	5.64783	5.84326	2.24365	4.37451	5.10288	4.7292	5.30354	6.18623	4.14238	1.63161	1.14411	0	1.60562	1.08719	1.20362	1.61786	0.337508	1.66834	1.07806	0	0.656934	0	8.79517	3.77739	3.30275	0.139803	4.00205	4.19093	0.468707	3.42651	19.2325	0.0399591	0.520119	0.0768267
MMERGLN_LTR	44.8354	19.2605	21.3632	30.2365	11.0403	23.2579	14.7745	40.2173	38.2184	40.8372	47.5153	32.1467	13.7322	16.7131	20.3179	28.2392	56.4849	27.5648	19.5812	24.1536	25.6728	24.8858	29.9974	28.1337	6.39048	174.106	57.1344	6.12143	11.5242	9.1475	15.9474	10.3502	18.9476	17.3837	0	11.562	34.8923	14.8841	18.8869	45.2334	13.2813	0.414005	0	76.5163	13.706	170.751	-0.0102395	0.435246	-0.0235258
MMERVK10C	275.283	168.956	315.204	230.571	161.135	136.743	191.417	127.486	217.308	214.996	100.636	147.339	127.485	161.859	278.327	131.752	183.089	165.068	109.363	185.745	88.5036	156.658	204.146	137.216	126.994	315.975	122.98	171.802	183.409	148.165	206.161	154.354	571.527	96.6211	152.626	128.89	106.412	96.2056	53.0723	163.271	188.175	61.8247	152.909	59.8773	185.717	1096.02	-0.131	0.255164	-0.513393
MMERVK10D3_LTR	15.9903	2.68184	1.35948	7.59494	7.36017	9.73203	0	4.33716	12.3183	22.8208	1.3347	0.223241	5.16174	7.17879	1.25247	5.27748	1.2985	2.88469	0	4.4225	5.1796	0.815929	3.73508	8.45737	2.44742	5.85513	0	2.10738	2.17438	1.80543	0	0.112503	9.29506	0	19.2887	0	0	0.13531	0	0	4.89311	0	0	0.117177	8.22363	25.8238	-1.10448	0.794309	-1.39049
MMERVK9C_I	36.0564	45.5913	55.3501	41.9871	103.393	119.259	68.5493	52.9659	94.4405	48.8445	58.193	102.133	72.4591	101.961	100.615	37.8683	78.5594	52.5655	56.6604	70.0796	32.2036	54.6672	62.6794	70.4205	101.16	115.353	76.8203	71.8516	70.4499	56.6904	90.1376	102.265	117.022	186.639	174.364	175.533	104.677	85.2455	98.9676	93.1951	143.158	92.0471	143.09	113.544	78.8097	432.242	0.213128	0.254505	0.837422
MMERVK9E_I	9.71956	41.6904	11.4584	7.59494	2.27815	0.659799	3.36772	10.6457	93.4929	42.4386	65.4003	1.56269	1.55826	1.7947	0.139164	7.49958	6.16789	8.01303	3.54127	13.9479	3.8284	0	10.5049	5.00538	3.67113	7.13384	3.95981	8.32916	1.63079	1.44434	4.50688	4.3876	3.33669	0.808545	0	3.28467	0	0.405931	1.13322	0.143598	4.33389	0	0.598705	0	6.85302	60.5977	-2.35771	0.623012	-3.78437
MMETN	124.787	167.493	194.405	352.663	123.02	196.125	331.992	128.932	144.346	163.349	249.055	68.0886	17.8226	94.1095	52.7431	25.0912	119.787	29.8085	42.0787	34.0192	49.7692	97.0955	25.4453	77.8423	29.2331	33.7175	18.2151	20.7727	30.2239	43.0896	16.8719	14.9628	33.4861	17.788	0	27.3285	9.06042	7.98331	14.9207	4.59514	12.1629	5.38206	3.59223	0.468707	0.456868	518.611	-1.65449	0.306301	-5.40153
MMSAT4	1427.21	2825.69	1589.03	1187.1	1727.89	1460.63	1789.89	1819.63	1456.09	2144.35	1926.77	1759.25	1068.97	2400.07	1825.13	854.397	1614.04	808.996	1435.47	765.772	643.847	1410.74	489.646	1294.84	966.187	1858.97	1191.34	2000.81	1229.72	932.684	1435.15	861.32	913.895	1442.85	1072.82	666.788	472.106	637.988	904.307	747.428	594.443	474.036	506.983	1083.88	624.996	8141.78	-0.219914	0.230142	-0.955558
MRLTR33	9.40603	11.9464	7.76844	3.86912	3.50484	15.5053	4.56271	8.93717	7.58051	14.0128	4.0041	1.00459	0.194783	8.74916	1.66996	5.9256	7.46639	1.60261	2.0831	4.4225	2.252	6.52743	8.7541	3.79718	3.12726	1.81711	1.92333	10.7376	2.39182	6.01809	0.808928	3.15007	6.31588	0.53903	0	7.88321	2.12052	2.70621	0	1.57958	0.978621	0.966011	3.35275	0.820236	0.456868	30.6857	-0.980238	0.483221	-2.02855
MT2A	26.3369	26.8184	36.3175	19.6322	18.8385	7.75263	18.5768	28.1258	45.7989	81.274	35.77	29.0214	11.1026	21.4242	23.9362	7.12923	29.2163	34.6163	29.9967	18.7106	20.7184	24.4779	25.7954	34.0021	35.0797	30.0833	40.39	21.6759	15.3294	12.8787	40.2153	40.7259	19.4243	21.8307	5.97031	15.2409	5.97602	3.51807	20.5868	13.929	3.63488	31.4644	4.55016	1.75765	16.6757	156.462	-0.228318	0.293656	-0.777501
MT2B	49.852	79.48	18.6443	23.2147	13.4936	18.4744	15.535	25.7601	45.7989	82.4751	26.4271	18.3058	5.74609	22.2094	14.8905	12.4067	37.6566	18.2697	12.082	23.4732	18.4664	29.3734	6.5364	12.9449	4.75887	12.4506	2.48902	12.4436	2.17438	2.5276	7.28035	3.26258	5.60087	7.54642	0.459255	1.9708	1.34942	1.75903	2.4553	2.15397	1.11842	2.48403	1.55663	0.70306	3.65494	110.186	-0.703992	0.35768	-1.96822
MT2B1	594.461	486.876	403.57	323.717	204.069	178.146	169.798	322.001	384.079	848.372	211.15	258.178	76.3548	244.416	121.768	64.8112	360.01	290.392	158.941	365.706	206.058	391.238	509.372	220.927	197.425	273.778	222.428	155.846	95.0204	100.623	179.004	226.58	203.3	16.4404	36.8935	49.7956	47.8082	33.9629	35.3186	14.647	52.1465	52.4406	60.4692	22.8494	33.1229	1516.51	-0.510259	0.2969	-1.71862
MT2B2_LTR	124.473	246.973	87.0065	142.011	92.4402	108.372	141.335	162.446	196.462	301.875	141.211	100.682	28.4383	99.4936	67.3552	39.72	216.525	125.003	77.908	94.9136	102.466	148.907	77.6197	85.0915	52.8914	92.4707	176.721	65.5294	96.9774	22.5077	48.9979	28.4632	38.2528	30.8595	5.66414	17.0803	9.25319	5.95365	20.5868	6.46191	15.5181	23.7363	16.2848	0.35153	15.3051	605.47	-0.486921	0.297015	-1.63938
MT2C	1332.83	1462.33	1090.88	1252.59	583.994	997.45	853.553	1041.57	1775.1	1647.9	1397.43	1040.97	233.544	672.563	939.633	494.602	1850.37	995.218	596.184	825.306	715.46	1598.81	562.013	635.338	224.483	383.074	917.657	670.548	91.1065	22.628	422.26	380.034	245.366	3.23418	0.459255	1.18248	2.69885	0	4.53287	1.29238	4.05429	1.93202	0.239482	0.117177	2.28434	4644.4	-0.262614	0.345847	-0.759336
MTA	2111.03	408.859	465.718	561.309	2641.6	2067.81	1686.57	2284.63	1800.69	1828.06	909.999	1943.76	3116.33	1792.46	6146.03	4273.37	1284.22	4049.47	2285.16	3626.79	2554.22	2848.41	3422.27	2627.82	1900.83	1781.98	4118.31	2554.14	4527.71	3488.09	1111.35	1528.24	1427.51	926.592	1663.73	2147.78	2939.43	5153.29	4145.12	9289.35	4867.94	4588.83	3473.57	4771.32	15004.2	14131.1	1.17051	0.320811	3.64858
MTA_Mm_LTR	23895.4	9846.26	12241.7	8504.04	20712.3	14115.2	13154.4	14324.6	12853.7	12013.7	6428.72	13477.9	20740	12797.9	39490.2	24472.5	8516.88	22912.1	16170.9	21997.5	15669.2	17215.3	27153.7	17107.9	12881.7	15185.3	22374.6	20180.1	28911.8	28669.8	14493.4	25484.3	22702.8	6314.87	8284.04	13072.7	16376.6	28881.7	22175.5	47704	30285.4	22030.3	19598.6	29117.7	85345.7	106807	0.687273	0.241765	2.84273
MTAI	33640.4	30417.4	37735.6	18977.2	32191.8	23821.2	19081.5	13541.5	7953.85	9318.88	4529.44	18955.1	31953.4	23117.8	57487.6	22014.7	7553.07	19201.5	22245.7	12824.6	7576.4	11731	26309.5	30237.8	31047.8	45704.5	21297.3	43112.1	35949.9	58438.2	45040.9	93149.2	115042	20912.7	23462.3	38487.4	25795.4	24740.7	24985.3	31052.8	54743	16449.5	50662.9	37251.3	60531.6	186489	0.188084	0.374882	0.501714
MTB	331.719	314.019	313.068	190.303	309.477	226.641	213.144	182.818	188.881	205.387	95.2976	223.911	340.285	268.083	602.718	202.396	121.735	282.379	265.804	258.546	148.407	157.066	407.241	317.928	276.966	483.89	237.475	489.313	394.106	517.556	392.561	690.541	933.439	195.129	193.806	325.971	274.126	311.89	256.296	435.246	631.351	236.949	526.262	429.218	821.906	1923.12	0.338523	0.275002	1.23098
MTB_Mm_LTR	107.229	108.493	103.126	94.4352	102.517	98.4749	75.7193	108.035	131.395	136.124	86.4886	98.1145	105.183	83.0048	213.199	67.0333	105.828	86.8613	97.4892	95.9341	69.5868	91.792	111.235	108.565	108.094	120.67	93.5646	156.347	100.239	113.14	112.21	183.379	219.745	82.202	86.1868	142.161	103.906	69.2789	82.1582	84.8664	196.703	72.7268	186.437	107.568	120.385	653.41	0.140144	0.190529	0.735552
MTC	27.2775	32.6697	40.2017	58.4667	35.5741	20.2888	31.0699	33.383	50.5367	40.0364	20.5544	21.4312	17.0435	18.7322	30.1985	18.9804	38.6305	18.5902	26.0388	20.7517	25.6728	29.3734	17.158	41.5964	15.7723	23.8243	27.0398	19.0668	19.6781	19.2579	20.5699	19.1254	24.4293	10.5111	17.6048	18.6569	36.0489	23.0027	12.2765	12.3494	10.7648	7.72809	13.5307	9.72566	9.3658	154.701	-0.396967	0.198526	-1.99957
MTC_I	23.8286	59.4881	25.6359	21.3518	15.0708	18.3094	14.8831	25.2344	45.7989	67.2612	21.0883	17.8593	14.4139	23.2189	20.8746	15.3695	39.2797	19.5518	21.2476	18.3704	12.386	14.6867	16.6912	29.1693	24.4742	33.7175	69.2401	32.3131	17.395	15.8878	19.4143	18.3379	32.5327	14.1495	6.1234	17.0803	9.44597	10.013	13.032	13.929	14.5395	2.34603	12.2136	8.67107	16.6757	148.213	-0.41491	0.28183	-1.4722
MTD	22.2609	23.4052	24.4706	37.2582	25.7606	23.2579	23.3567	41.1373	40.4294	38.0346	39.5071	30.0259	22.7896	35.5575	33.121	24.0727	46.7461	31.7316	29.5801	22.4527	26.1232	24.4779	23.8112	30.0323	31.2726	29.1411	35.5251	25.6899	26.31	31.2941	32.0104	30.3757	41.8278	27.221	45.1601	30.8759	40.8683	45.5996	15.6762	32.8839	28.7994	42.7805	29.576	23.904	15.9904	175.173	0.131109	0.160174	0.818537
MTE2a_LTR	1.25414	3.41325	2.33053	4.58563	6.6592	2.14435	3.25908	1.70858	6.00124	10.8098	1.06776	6.474	3.01913	2.69205	10.8548	9.35133	4.86939	3.84626	9.16565	9.86557	6.5308	3.26371	3.38492	4.31498	4.215	3.49962	7.24079	4.21476	3.58773	1.44434	2.54234	3.03757	3.45586	0.404272	5.66414	1.18248	0.7711	0	7.17704	3.15916	3.21547	4.14005	2.51456	3.04659	1.59904	26.7963	0.895857	0.381694	2.34705
MTE2b_LTR	1.25414	7.31411	0.971055	5.87533	5.69537	4.28869	4.99726	5.9143	1.89513	4.00364	6.94044	2.67889	3.31131	1.68253	5.28822	3.7035	6.16789	4.80782	4.58283	9.52538	5.8552	6.93539	1.05049	6.90397	2.58339	3.63422	0.905099	1.30457	1.7395	2.88869	1.61786	1.57504	2.62168	0.134757	1.37776	3.67883	0.7711	0.13531	0.377739	0.287196	2.37665	0.414005	0.957928	2.57789	1.14217	22.3177	0.245588	0.398972	0.615553
MTEa_LTR	1.25414	9.50835	2.13632	2.43611	1.48956	6.92788	6.08362	2.23429	18.0037	5.20474	21.6222	8.70641	2.33739	8.52482	6.1232	4.25902	3.57088	0.641043	2.29141	3.74211	3.378	1.22389	3.73508	5.52318	5.84661	4.64372	10.9743	17.5615	1.95694	2.28688	2.0801	5.28762	3.93253	2.69515	7.50116	4.59854	0.963874	1.3531	0.188869	1.86677	0.699015	0.276003	0.598705	5.39013	0.228434	31.8174	-0.521374	0.514693	-1.01298
MTEb_LTR	1.25414	11.4588	8.7395	14.6167	4.73154	4.94849	3.15045	23.0001	13.2659	10.4095	56.8583	8.1483	2.33739	14.2454	3.47909	6.75888	13.9589	8.9746	12.9152	2.38134	17.1152	6.11947	3.15148	3.62459	5.43871	4.57642	5.43059	5.51932	6.52314	4.21267	5.08469	7.98768	5.83921	67.3787	7.65425	3.28467	28.5307	7.44207	0.188869	4.59514	1.95724	24.9783	1.07767	9.96001	0.456868	51.1816	-0.450071	0.446677	-1.0076
MurERV4_19	0	0.975215	1.94211	0	4.46867	7.42273	0.869088	0.394287	0.315855	2.40219	1.3347	4.57644	9.44696	7.96398	3.75742	5.64783	2.27238	8.9746	8.33241	4.4225	1.126	0.815929	1.75082	1.55339	6.25451	6.32623	1.47079	6.62319	5.76211	5.89773	9.47601	7.65018	14.0618	0	8.57276	9.59124	0.38555	4.60055	3.96626	0.861588	11.1842	3.72604	8.74109	5.74166	2.96964	26.934	1.61963	0.624134	2.595
MurSatRep1	619.23	1333.61	512.329	747.17	300.54	396.539	352.415	397.047	746.68	698.636	488.5	367.455	190.595	365.221	293.357	195.267	518.752	242.635	395.998	283.72	200.428	364.312	178.817	313.613	269.896	272.499	202.855	227.195	694.497	218.336	376.498	250.768	381.813	122.36	147.421	141.504	84.4354	76.7209	91.9794	91.3283	119.951	84.733	114.353	117.059	101.196	2266.79	-0.753815	0.241989	-3.11509
MURVY_LTR	8.77896	20.2357	12.0411	15.1899	22.3434	15.5053	5.32317	27.0744	10.4232	43.2394	21.8891	15.9617	4.67478	3.25289	18.0913	3.98126	5.51864	20.8339	27.0803	18.0302	13.2868	21.6221	14.3567	17.7777	22.9785	13.7966	28.6237	65.3287	18.3735	11.7955	9.82269	15.5254	33.3669	16.1709	17.1455	10.3796	14.2653	10.013	13.7875	29.4376	11.0444	6.48608	8.50161	31.7549	28.3258	106.306	-0.21372	0.393167	-0.543587
MusHAL1	13.7955	32.6697	26.0243	22.6415	17.4366	7.25778	9.3427	9.46289	11.0549	32.8299	6.6735	6.25075	9.34957	11.7777	31.1727	4.25902	30.1902	6.73095	5.41607	14.2881	2.9276	20.3982	8.28722	29.6871	13.5968	37.3517	9.50354	20.572	8.15393	4.93484	4.39132	5.62513	31.2219	0	0.30617	0	0	0	1.51096	0	0	0.552006	0	0	0	87.005	-0.244333	0.438829	-0.556784
MusHAL1_5end	11.6008	8.04552	5.04949	11.1775	5.69537	10.7217	9.01679	5.78288	7.58051	10.0091	3.73716	3.01376	4.77218	4.59892	4.31408	2.9628	5.51864	6.73095	1.24986	4.0823	3.378	14.6867	5.01902	10.8738	4.75887	8.95095	4.52549	2.00703	0.978471	1.44434	1.96454	1.01252	5.83921	0.134757	1.37776	0	0.192775	2.70621	0	0	0	0	0	0	0	32.4526	-0.552884	0.413548	-1.33693
MYSERV16_I	42.0136	77.7734	40.2017	67.4947	38.6409	43.0519	21.6186	36.143	40.7452	89.6816	22.6899	41.8577	13.6348	43.1849	121.351	11.2957	50.317	4.80782	19.5812	20.4115	28.15	69.7619	32.5653	57.9934	43.3737	95.7011	47.1783	55.4943	14.7858	23.2298	33.7438	23.1755	53.0295	0	0.153085	18.6569	20.2414	10.5542	17.1871	29.0068	20.2714	11.0401	11.9741	8.78825	10.0511	246.126	-0.11017	0.382016	-0.288391
MYSERV6	10.6602	27.306	22.7227	17.1961	16.7356	50.6395	25.8554	23.9201	39.166	46.0419	19.7536	12.948	24.3478	25.5745	28.8069	11.4808	42.526	11.5388	7.91579	10.8861	26.7988	15.0947	11.9056	5.69578	10.4695	37.2171	4.63863	12.7446	4.13132	1.68507	1.84898	15.7504	4.52836	7.41166	6.73574	8.14598	7.32545	2.70621	5.09947	4.59514	17.056	2.76003	3.11327	4.68707	16.4473	106.059	-0.29472	0.415499	-0.709315
ORR1A	53.3008	69.9717	12.8179	20.6353	17.9623	14.3506	22.379	31.2801	81.4905	90.8827	65.9342	19.1987	8.27826	17.8348	8.21066	21.6655	62.0035	39.4241	16.2482	72.8011	47.9676	48.9557	14.7069	16.2243	3.94306	8.34524	8.4853	6.52284	4.89236	4.69411	5.43137	5.06262	5.60087	3.23418	3.52095	4.9927	3.66272	2.02965	5.66608	2.29757	4.6135	4.00205	4.55016	3.63248	0.913736	149.051	-0.221353	0.375761	-0.589078
ORR1A0	10203.7	7401.15	3427.24	3507.43	3152.08	3634.5	3461.04	8575.22	13537.2	10729.4	8690.24	4134.99	672.877	3332.08	2264.75	6163.82	11808.3	8821.71	2626.58	9799.91	7245.13	9648.36	3389.35	1664.2	680.11	1503.56	1648.18	1532.16	1971.18	465.078	785.815	578.038	371.922	92.1741	140.226	115.62	103.906	78.48	94.2458	108.416	96.6039	85.285	128.123	74.8759	83.8353	25611	-0.0242462	0.363393	-0.0667217
ORR1A2_LTR	1373.91	1324.59	584.381	751.613	448.006	485.117	580.66	1133.84	2002.2	2383.77	1200.7	639.809	203.256	630.5	751.484	577.653	1328.37	950.346	395.581	1110.73	948.767	1014.61	683.987	500.711	339.647	560.41	710.163	451.581	225.592	197.995	335.012	298.807	254.899	122.899	169.159	165.679	175.04	106.083	124.654	149.342	136.448	133.31	194.938	130.886	100.283	4175.44	-0.319788	0.273914	-1.16748
ORR1A3_LTR	193.137	235.758	118.275	135.849	113.031	120.413	114.502	154.955	283.006	389.555	181.252	104.812	44.5078	110.374	95.4663	83.8842	220.746	184.62	83.7407	191.188	179.71	179.504	113.803	88.716	59.2819	85.4715	105.218	72.7547	48.8148	49.5891	47.38	53.1012	51.0037	55.7896	48.3748	32.9781	31.8079	33.151	38.9071	44.659	34.5314	41.1245	24.4272	32.6923	26.2699	711.304	-0.278432	0.230727	-1.20676
ORR1A4_LTR	263.055	253.8	107.787	137.569	105.671	139.877	103.422	183.869	319.013	493.249	219.692	136.735	44.3131	128.77	76.9575	85.9212	218.149	146.799	107.071	176.219	158.991	147.683	111.819	119.439	73.1506	102.297	127.958	89.2124	49.3584	45.6172	86.2086	82.5769	65.0654	47.7041	55.876	55.0511	56.483	43.9758	30.5968	53.9928	54.5232	68.0348	47.5372	49.9172	37.2347	778.866	-0.500966	0.241548	-2.07398
ORR1AI	13174.4	25237.3	11747.6	8240.66	7797.13	7729.04	6259.83	10180.2	17111.7	13975.1	9621.06	6030.53	3527.61	6449.7	6028.29	7588.1	12245.5	7556.61	4364.93	7024.96	5232.97	7843.11	6616.82	6265.18	5033.39	7387.63	5857.12	8051.19	5782	5088.18	5168.82	7967.32	7851.71	3035.95	3558	5134.2	3082.08	3921.16	3210.59	4393.81	6320.36	2789.29	7561.04	5425.4	7282.25	46630.7	-0.647564	0.188841	-3.42915
ORR1B	7.21129	27.7936	9.90476	20.6353	13.0555	8.41243	9.55997	12.4858	19.583	36.0328	15.4825	12.055	5.74609	10.9925	8.62815	7.96252	16.2313	11.8593	6.87424	8.16461	10.3592	11.015	7.12	12.5997	12.3731	9.01825	13.3502	7.82741	6.74058	4.93484	10.1694	9.56272	8.10339	2.15612	5.66414	5.91241	6.9399	4.05931	3.58852	5.60032	3.77468	1.38002	7.06472	1.64047	3.19808	66.0871	-0.50914	0.253612	-2.00755
ORR1B1	95.0009	157.253	96.5229	120.946	125.911	198.105	85.8225	112.898	172.457	189.773	116.119	216.097	90.9635	150.082	116.619	62.7743	177.246	130.452	102.697	133.355	120.257	74.2495	112.87	132.211	140.999	124.236	94.2434	117.11	74.3638	89.0678	120.068	103.615	118.214	120.204	196.561	180.525	120.677	115.961	77.2476	55.1416	118.693	68.1728	223.916	90.9291	58.7076	708.108	0.0789317	0.192914	0.409155
ORR1B1-int	29.7858	31.9383	20.5864	13.9002	2.19053	20.4538	11.0809	14.5886	25.2684	30.4277	18.6858	11.0504	4.67478	6.16928	0.695819	4.07385	16.5559	2.24365	6.45762	12.9273	5.63	8.97522	18.442	15.5339	8.8379	9.01825	5.54373	10.5369	4.13132	6.6199	5.20025	5.62513	10.0101	10.1068	2.60244	6.83211	5.3977	2.43558	5.66608	0	3.07567	0.82801	1.31715	3.74965	0.228434	65.9462	-1.28777	0.388126	-3.31792
ORR1B2	31.3534	45.1037	24.859	27.5138	19.0138	27.8765	27.2676	26.9429	39.4818	53.6488	32.5667	21.6544	18.6017	17.1618	26.3019	18.5175	24.9962	29.488	18.7479	25.8546	25.4476	28.5575	22.8774	21.0571	19.4434	44.2163	19.1202	27.697	19.2433	16.8507	25.8857	20.7005	25.3827	11.4544	9.95052	17.7372	22.3619	10.013	20.0202	10.3391	9.3668	32.4304	17.8414	22.1464	19.8738	149.839	-0.285748	0.173186	-1.64995
ORR1BI	15.0496	36.3268	17.479	19.9188	0.262863	5.93819	4.77999	3.94287	7.26465	15.6142	8.80902	3.12538	0	1.68253	1.66996	7.407	13.9589	5.12834	1.87479	4.4225	4.2788	7.34336	4.08525	4.83278	4.75887	6.32623	3.73353	2.91019	0.217438	0.240724	3.23571	1.12503	1.31084	1.21282	0.91851	0	0	0	0	0	0	0	0	0.35153	0	35.3815	-1.26719	0.60368	-2.09911
ORR1C	2.19474	6.09509	5.43791	4.29902	3.06674	6.59799	5.10589	4.9943	5.68538	8.40765	4.27104	6.80886	1.0713	5.15976	1.39164	6.75888	2.92163	3.84626	3.12465	7.14403	1.3512	4.89557	5.13574	4.48758	4.48693	3.76882	1.69706	2.91019	3.15285	3.97194	3.23571	5.28762	3.81336	1.75185	0.765425	11.0365	1.92775	2.70621	0.944347	1.86677	2.79606	1.24201	2.75404	0.468707	2.74121	24.5815	-0.158584	0.339931	-0.466518
ORR1C1	23.5151	20.7233	5.04949	19.059	8.23638	11.7114	14.7745	14.4572	22.4257	30.8281	30.1642	12.1666	2.53217	6.95446	2.08746	7.49958	12.0112	6.41043	6.24931	9.18518	4.7292	20.3982	4.9023	4.31498	3.12726	5.65323	3.73353	4.81686	2.71798	1.68507	4.1602	2.81256	6.19671	3.50369	0.30617	1.70803	1.34942	3.38276	4.53287	0.861588	1.11842	1.65602	1.07767	1.992	1.3706	54.5905	-0.980939	0.332948	-2.94623
ORR1C2_LTR	18.8121	20.4795	15.5369	24.6477	18.6633	13.8558	15.7522	17.8743	20.2147	34.031	24.8254	19.5336	12.2713	15.8158	29.0852	18.1471	24.0223	17.3081	16.6648	21.0919	18.016	17.5425	23.9279	14.4983	15.9082	15.5464	10.6349	18.8661	14.3509	13.2398	13.4051	15.5254	22.9993	16.7099	19.2887	26.0146	14.0726	14.8841	9.63234	27.4272	20.2714	20.8382	21.6731	15.3501	7.30989	105.852	0.089551	0.173866	0.515058
ORR1D	6.27069	7.31411	4.85528	3.43922	2.19053	2.47424	5.64907	5.25716	4.10611	4.00364	5.87268	4.68807	2.43478	3.02855	4.5924	2.77762	3.24626	3.52573	1.45817	4.76269	3.378	0.815929	2.10098	3.96978	1.35968	3.63422	1.47079	3.21124	1.52207	2.28688	2.54234	2.70006	1.19167	0.53903	2.60244	1.44525	2.3133	0.13531	0.377739	1.86677	2.79606	3.45004	2.6343	0.117177	1.82747	19.049	-0.356392	0.319087	-1.11691
ORR1D1_LTR	58.9445	59.4881	40.9785	41.2706	32.9455	46.0209	46.1703	32.8572	57.4855	88.8809	46.9815	55.3638	29.8991	36.3426	46.8982	22.7765	69.4699	58.9759	44.5784	55.7915	31.7532	29.3734	43.4203	48.3278	36.4393	52.0905	41.8608	37.0296	46.2056	42.0063	33.5127	50.2887	71.3813	60.6409	55.4168	75.9416	60.5313	43.8405	41.3624	39.633	48.3719	63.4807	62.9838	20.9746	25.1277	266.458	-0.00552235	0.19039	-0.0290054
ORR1D2_LTR	27.9046	20.9671	32.4332	24.9343	27.7759	43.3818	35.1981	30.0972	33.1647	42.839	25.6263	27.6819	17.0435	21.0877	30.4769	17.6842	37.6566	39.1036	15.6233	24.834	24.772	22.0301	25.0951	34.8651	24.7461	21.4015	36.8828	20.6724	18.2648	24.9149	26.8102	16.8754	45.6411	24.5259	22.8097	22.4671	18.5064	21.5143	12.8431	15.9394	20.9705	3.45004	33.767	22.2636	14.3913	159.921	-0.157935	0.205949	-0.766865
ORR1D-int	99.0769	82.1619	73.0233	73.6566	20.5909	32.1652	31.3958	37.3258	62.2233	73.6671	30.1642	42.1926	21.913	24.1163	27.5544	28.4243	85.7012	39.7446	19.1645	75.1824	30.8524	65.6823	46.5718	86.8175	31.9524	39.6399	54.1928	36.1265	16.4166	13.6009	36.1706	31.7257	14.0618	9.83729	16.6863	1.05109	18.8919	6.22427	8.87686	23.1193	11.324	13.1102	16.644	10.6631	10.7364	250.331	-0.259083	0.311935	-0.830569
ORR1E	6.27069	1.95043	4.85528	8.45475	5.08202	2.14435	5.10589	1.84001	5.05367	9.60875	8.80902	0.669724	4.09044	4.26241	3.20077	0.648112	6.49252	4.16678	1.04155	6.12346	0.6756	6.11947	4.55213	0.862997	5.98258	4.44182	4.29922	4.51581	3.91388	3.49049	3.92908	3.71259	3.93253	7.95069	0	1.9708	6.1688	4.19462	2.26643	1.00519	7.68917	15.8702	1.55663	3.28095	0.456868	23.9974	-0.5164	0.42753	-1.20787
PB1	17.2444	12.6778	13.5948	16.9095	37.9399	27.7115	18.5768	80.6974	29.6903	33.6306	16.0164	16.185	74.8939	6.95446	17.3955	7.77735	24.9962	10.2567	6.041	18.3704	17.1152	3.67168	178.7	24.3365	104.559	27.3239	25.4559	12.0422	9.56727	8.18461	7.51147	8.32519	8.58006	47.8389	70.8783	54	49.7359	437.864	57.794	69.5014	41.2419	62.7907	47.0582	50.1516	23.7571	162.425	-0.370771	0.541369	-0.684877
PB1D10	45.776	58.0253	37.0943	33.9623	24.972	39.5879	34.2204	40.743	66.3295	87.2795	49.9178	34.8256	25.6139	32.4167	20.8746	27.9614	37.9812	36.2189	29.3717	45.5857	30.8524	29.3734	28.48	25.3721	23.3864	298.948	29.8683	22.6794	34.7901	24.5538	24.0367	25.9881	29.911	11.7239	30.617	20.365	21.0125	22.0556	12.8431	26.5656	23.7665	19.5962	17.0032	17.225	15.0766	198.272	-0.353978	0.15557	-2.27536
PB1D11	63.6475	51.9302	34.7638	46.2862	48.8049	27.2167	38.2399	78.4631	73.2783	132.12	64.5995	38.0626	204.911	32.4167	48.2898	44.6272	55.511	32.3726	19.9978	46.9465	44.3644	32.6371	163.643	75.0807	171.455	67.9734	51.0249	35.6247	18.3735	46.7004	17.103	16.9879	19.5435	9.02875	12.3999	27.854	35.8561	333.405	16.2428	16.6574	12.3027	13.3862	23.589	11.3661	6.16772	337.794	0.126305	0.406091	0.311025
PB1D7	11.9143	16.5787	6.9916	10.7476	9.55069	4.28869	11.4068	7.49145	15.7927	16.8153	7.74126	4.57644	4.96696	9.53434	21.8487	8.98098	11.3619	7.37199	3.95789	9.86557	11.7104	6.93539	44.5876	20.1941	11.5573	5.78783	6.10942	7.6267	10.3283	5.77737	4.1602	2.36255	4.05169	4.58175	11.1752	8.27737	10.2171	62.6487	8.31025	10.7698	6.15133	2.89803	6.7055	4.21836	5.48242	58.9217	-0.0481254	0.401093	-0.119985
PB1D9	69.9182	80.4552	48.1643	56.6038	33.997	41.0725	44.6494	59.8002	123.183	129.318	88.6241	36.7232	17.7252	33.8749	39.94	29.9057	70.7684	40.3857	33.9546	68.0384	48.1928	65.6823	45.9882	52.125	40.6543	39.1688	32.923	42.1476	15.873	14.8045	19.4143	17.4379	23.8335	14.9581	27.8615	20.1022	24.2896	23.6793	22.0977	26.1348	14.9589	22.2183	14.1294	16.1704	13.2492	266.389	-0.490008	0.247711	-1.97814
RCHARR1	34.4888	21.6985	26.0243	33.6757	10.9526	6.92788	17.1645	20.8972	30.9537	34.4313	29.8973	18.529	15.3878	22.5459	28.1111	14.7214	34.735	23.0775	18.3313	31.2977	24.0964	37.1248	7.58689	16.7421	15.7723	25.2376	29.8683	20.0703	12.2852	18.0543	16.063	19.8005	16.5643	12.5324	6.27648	5.78102	5.78325	16.9138	3.02191	10.0519	3.35527	5.10606	12.4531	6.67907	12.107	125.39	0.191655	0.241407	0.793905
Ricksha_a	15.3632	1.70663	2.91317	2.14951	1.48956	0.989698	1.95545	3.94287	2.52684	8.00729	6.6735	2.12079	0.973913	3.14072	4.45324	1.66657	4.54476	5.12834	1.87479	4.0823	2.9276	5.30354	6.06951	1.89859	0.679839	1.48061	1.24451	0.802811	1.08719	0.842533	1.15561	0.225005	0.47667	3.09942	3.21478	1.9708	2.3133	15.2901	1.88869	3.58995	2.23685	2.48403	3.95145	3.16377	1.59904	16.4418	-0.191207	0.502905	-0.380206
RLTR1_MM	26.6504	1.21902	4.66106	0.143301	0.87621	0.494849	2.38999	13.8	13.2659	24.8226	9.87679	1.22783	0.584348	1.00952	3.20077	0.462937	8.11565	0.641043	0.41662	37.7613	0.9008	14.2788	1.05049	11.7368	0.271935	0.874905	1.58392	1.50527	0.652314	0.361086	0.231122	0.675016	2.26418	0.53903	0.153085	0.131387	0	0.405931	0	0	0.419409	0.552006	0.838187	0.468707	0	29.5585	-0.364494	0.801287	-0.454886
RLTR10	10.9737	16.5787	15.5369	27.9437	10.9526	11.7114	24.0086	42.3201	57.4855	71.6652	57.3921	36.2767	15.5826	35.5575	10.9939	15.3695	39.6043	57.0528	13.5402	31.2977	42.5628	30.5973	38.8682	54.0236	12.645	22.2764	25.569	34.2198	7.50161	13.2398	13.0584	11.4753	10.2484	30.7247	4.13329	16.292	18.8919	14.4782	5.85495	30.73	19.852	4.83006	8.14239	6.56189	11.6501	155.047	0.145434	0.370563	0.392467
RLTR10A	60.5121	22.9175	64.2838	39.1211	64.6643	38.5982	62.7916	65.4516	48.0099	51.2467	39.2402	88.0687	65.3496	71.7879	99.7804	44.8123	58.4326	74.3609	61.4515	61.5748	49.9944	61.6026	100.614	33.6569	44.3255	191.268	54.5322	34.8219	57.2949	65.4769	82.1639	68.2891	170.171	145.538	223.504	166.993	109.882	76.5856	88.7686	91.1847	222.287	63.2047	198.291	95.3818	121.07	394.166	0.572754	0.280384	2.04275
RLTR10B2	198.781	197.481	197.513	226.845	92.7907	217.898	78.6525	249.189	320.592	369.937	225.297	189.978	81.3218	150.306	100.615	132.215	299.954	265.392	106.655	215.001	176.557	267.217	144.501	199.007	127.402	167.578	131.013	95.8355	61.4262	48.9873	63.5586	58.9514	77.1013	7.41166	43.7823	34.0292	17.7353	12.7192	7.17704	33.3147	44.737	23.1843	13.411	24.2556	14.1629	929.591	-0.0780011	0.254504	-0.306482
RLTR10D	28.8452	24.3804	21.3632	29.9499	22.2557	20.6187	15.4263	22.3429	34.4281	65.6598	105.975	37.8394	42.1704	22.5459	25.0495	22.6839	39.2797	28.2059	18.7479	30.6173	32.2036	38.3486	40.8525	32.1035	16.996	26.6509	36.3171	21.9769	21.4176	31.2941	13.5206	21.1505	37.0611	0.943302	3.98021	12.4817	6.1688	5.41241	6.42156	8.18509	23.0675	7.17608	36.521	11.8348	11.6501	176.155	0.0116807	0.272304	0.0428957
RLTR10D2	0	2.68184	2.33053	20.2054	3.50484	6.10314	10.3204	3.41715	31.5855	24.4222	9.60985	2.00917	1.94783	6.84229	0	0	19.8022	4.80782	5.62438	7.48422	0.9008	16.3186	4.31869	3.45199	0.543871	2.08631	2.03647	3.81335	0	1.44434	8.43596	0.337508	0.715005	9.97205	0	0	0	0	0.188869	1.00519	0.978621	0	0	0	0	33.4017	-0.635291	0.77926	-0.815249
RLTR10E	16.3038	12.1902	5.82633	3.72582	13.2308	2.47424	8.25634	9.0686	17.372	16.0146	9.07596	13.3945	6.23304	7.5153	5.14906	7.86993	15.582	16.0261	6.87424	24.1536	6.9812	11.423	12.3725	3.79718	4.07903	6.52813	11.6531	10.4365	7.71905	4.0923	7.74259	3.03757	4.05169	0	3.67404	1.70803	5.20492	6.08896	7.36591	11.6314	5.17271	2.34603	2.6343	5.5073	7.76676	52.8305	0.265832	0.34177	0.777809
RLTR10F	282.494	111.418	129.15	158.347	130.731	113.32	111.678	299.132	235.312	444.405	129.733	75.5671	34.6713	93.9973	89.8998	110.735	309.693	179.812	74.9917	181.663	175.431	225.604	96.4118	127.206	65.8084	41.5243	92.2069	124.636	26.5274	6.49954	49.3446	31.5007	34.2011	39.7534	42.7107	9.19708	19.0847	22.4615	12.2765	14.2162	5.73192	3.45004	38.0776	7.73366	18.5032	721.975	-0.298774	0.353178	-0.845957
RLTR11A	1.56767	16.8225	8.93371	15.9064	13.6689	9.07223	7.71316	11.1715	6.9488	17.2157	6.13962	6.80886	7.20696	7.96398	8.48899	4.99972	13.3097	8.9746	7.91579	7.48422	3.1528	9.38318	8.63738	22.0927	15.0924	21.065	12.7845	14.4506	13.5899	15.647	29.4681	26.1006	46.4753	13.0715	0.30617	9.72262	1.34942	8.93048	1.69982	1.29238	7.96877	5.79607	3.59223	4.45271	5.02555	77.0381	-0.273563	0.329097	-0.831253
RLTR11A2	3.13534	4.38847	2.91317	10.8909	3.15436	10.0619	4.67135	10.12	5.68538	16.4149	7.20738	5.24617	1.26609	6.50578	5.00989	3.14797	4.86939	5.44886	6.87424	2.72154	2.7024	2.85575	0.933771	2.76159	4.48693	6.19163	7.5802	5.61968	2.93541	2.40724	1.96454	6.07514	6.07754	0.134757	0	5.12409	1.15665	4.46524	3.02191	0	1.81744	0.138002	2.15534	1.17177	1.59904	29.4534	-0.53942	0.390253	-1.38223
RLTR11B	13.1684	29.0126	15.3427	25.7941	13.4936	26.7218	8.79952	19.9772	19.583	16.8153	10.9445	11.2737	6.42783	3.47723	3.75742	9.99944	17.8544	14.1029	2.70803	4.0823	2.9276	10.1991	6.76984	35.5555	9.2458	16.9597	5.43059	12.845	5.10979	6.86063	4.50688	9.00021	9.65256	0.943302	11.0221	7.88321	10.9882	21.6496	1.69982	5.74392	10.3454	5.10606	3.59223	7.61648	0	69.6107	-1.05785	0.376669	-2.80843
RLTR12B	12.5414	3.16945	6.9916	12.6105	2.71625	1.81445	3.80226	11.5658	4.42196	6.00547	1.86858	2.00917	2.82435	7.17879	1.94829	6.48112	3.24626	5.44886	5.20776	3.74211	8.1072	6.93539	1.51738	5.00538	5.98258	3.83612	1.8102	11.9418	1.95694	5.89773	6.00918	6.75016	20.3776	0.673787	3.36787	1.70803	0	0.270621	0.755478	0.861588	5.17271	5.79607	3.47249	3.28095	15.0766	33.6853	-0.168939	0.458428	-0.368517
RLTR12BD_Mm	25.0827	25.5994	25.0532	8.88465	26.4616	6.59799	17.8163	14.4572	45.4831	13.212	24.8254	21.6544	12.2713	19.7417	14.3339	17.2213	3.57088	25.9622	7.91579	26.535	10.5844	5.7115	24.0446	24.8543	11.4213	11.2392	19.4596	9.13197	20.6566	8.54569	19.2987	15.4129	15.0151	4.447	11.0221	19.8394	7.13267	8.38924	13.032	31.8788	12.7221	5.79607	23.3495	33.7469	7.99519	100.007	-0.29664	0.330434	-0.897729
RLTR12C	3.76241	7.55792	4.07843	3.58252	1.84004	10.0619	4.01953	2.23429	4.73782	6.8062	3.20328	3.12538	1.1687	1.57036	3.20077	0.555525	0.973877	5.12834	1.66648	3.40192	2.252	1.63186	7.58689	5.86838	0.951774	8.27794	0.791961	1.30457	2.39182	0.481448	1.50229	7.65018	1.78751	2.02136	1.22468	0	0	0.541241	0.566608	2.01037	3.07567	0	0.119741	1.5233	2.74121	19.8418	-0.907246	0.504659	-1.79774
RLTR13A	0	2.19423	3.10738	2.72272	0	0	1.41227	6.96574	0.315855	10.8098	5.87268	3.7951	0.584348	5.60843	8.34982	0	3.57088	12.5003	3.54127	4.76269	4.9544	2.85575	4.9023	5.35058	3.26322	4.23992	3.95981	2.50878	1.63079	0.361086	0	1.68754	1.43001	0	2.29627	4.07299	0.192775	0.13531	0.188869	10.4827	1.25823	0.138002	0.119741	0	14.6198	19.3335	0.863617	0.783357	1.10246
RLTR13B1	0	2.19423	3.10738	1.71961	0	0.329899	0	1.57715	13.8976	1.20109	1.3347	7.92506	2.53217	0.336506	7.37568	0	2.92163	1.28209	3.12465	0.340192	0.4504	0	5.01902	9.14776	5.43871	2.28821	1.13137	3.21124	3.15285	2.04615	3.92908	3.71259	4.88587	0	0	0	4.6266	0	0	0	0	0	0.119741	3.16377	0	16.939	0.382043	0.823802	0.463756
RLTR13B2	11.2872	9.75215	0.776844	0.286602	5.34488	0.989698	0.869088	0.657145	3.15855	4.00364	13.0801	0	0.973913	0	11.5506	5.74042	2.27238	3.52573	7.70748	4.4225	1.126	3.26371	3.38492	0	1.22371	4.71102	7.12765	1.90668	0.326157	2.64796	3.92908	4.1626	2.14501	0	0	0	0	0	4.344	2.01037	0	0	0	0	0	20.9052	-0.0874094	0.748728	-0.116744
RLTR13B3	4.07595	2.19423	1.35948	0.286602	1.05145	2.63919	9.45134	10.6457	30.6379	0.800729	7.20738	6.69724	7.49913	0.897349	8.34982	3.33315	12.985	8.33355	1.04155	2.72154	0.2252	0	6.88656	11.3916	11.5573	1.54791	0.339412	1.20422	1.7395	0.962895	9.24489	6.86266	2.74085	1.48233	0	0	13.687	11.6367	2.4553	3.58995	0	40.1585	0	1.992	0	30.2885	-0.207274	0.706978	-0.293184
RLTR13C2	2.50827	3.65706	1.16527	0.716504	7.00968	0	2.49863	9.9886	7.26465	5.6051	3.73716	5.35779	5.55131	3.81373	0	0	0	2.56417	7.91579	2.72154	1.126	0	5.25246	7.93957	5.43871	3.09582	2.82843	5.72003	10.437	8.06425	11.325	4.2751	11.5592	0	2.29627	3.81022	12.5304	0	6.98817	3.15916	0	0	0	4.21836	2.05591	26.9479	-0.329631	0.712324	-0.462755
RLTR13D1	244.87	139.7	19.8095	106.472	20.5033	71.7531	54.6439	94.6289	36.955	209.791	17.885	75.2323	16.2644	44.7553	37.435	35.0906	169.779	208.339	116.862	50.6886	139.849	236.211	205.546	115.469	14.5485	111.18	33.6018	20.9734	13.3724	1.68507	19.0676	13.2753	14.4193	1.61709	0	0.919708	4.04827	5.68303	1.51096	1.86677	2.23685	0.138002	6.7055	0.468707	0	453.803	0.344556	0.549483	0.627056
RLTR13D3	2.19474	4.87607	13.5948	9.17125	0.963831	0	4.01953	0	29.6903	4.80437	3.73716	2.45565	6.52522	2.91639	3.61826	1.66657	9.73877	2.88469	0.41662	7.82442	6.756	2.44779	2.10098	2.76159	2.71935	11.3738	0.452549	6.92424	0.217438	2.04615	1.73342	0.675016	10.6059	0	0.153085	2.10219	0	5.41241	8.12138	0.861588	0	0	0	0	0	27.2047	-0.427422	0.713134	-0.599358
RLTR13D3A	2.19474	5.60749	4.07843	6.73514	1.75242	0.989698	0.108636	2.89144	1.26342	9.60875	10.4107	0.446482	4.18783	1.45819	13.638	1.11105	12.3358	1.28209	2.70803	10.2058	6.756	2.44779	0.933771	4.14238	4.6229	6.19163	0.791961	1.70597	0.761033	7.34207	3.81352	3.26258	3.33669	1.07806	0.30617	0.39416	0.192775	3.65338	3.21078	1.72318	1.53783	1.24201	2.15534	0.234353	0	23.6646	0.508475	0.590412	0.861221
RLTR13D3A1	21.9474	47.0541	11.2642	22.4982	25.5853	29.1961	16.7299	27.7315	24.0049	74.0674	25.0924	23.2171	20.3548	14.2454	19.3438	20.4618	66.8729	16.3466	11.0404	18.3704	32.654	10.6071	9.80459	25.5447	11.4213	63.1277	8.25903	18.565	9.34984	12.2769	4.738	12.3753	23.3568	7.81593	0	10.5109	6.1688	8.65986	21.72	9.19027	2.23685	4.83006	1.67637	0	17.8179	131.473	-0.177583	0.371475	-0.478049
RLTR13D5	186.239	145.551	18.0616	76.9525	38.0275	95.011	57.0339	97.3889	66.0136	284.259	56.0574	75.902	16.3617	48.2325	26.8586	32.9611	214.253	223.083	105.822	63.6159	159.216	281.087	196.792	137.907	16.1802	62.9931	50.0067	28.0984	19.6781	5.77737	26.9257	15.1879	19.4243	10.5111	19.4418	9.85401	9.25319	2.16496	10.7656	7.61069	4.05429	25.2543	13.1715	15.1158	0.913736	490.474	0.344093	0.49453	0.695799
RLTR13D6	11.9143	33.4011	33.0159	20.9219	9.37545	40.2477	2.49863	8.54288	11.3708	28.4259	7.20738	0	16.5565	13.0116	21.9879	19.7211	11.0373	3.20521	11.4571	28.5761	2.252	2.03982	12.7226	40.5608	20.3952	19.3152	21.8355	21.8766	14.4596	4.33303	25.1923	12.2628	16.0876	18.327	32.1478	10.7737	12.1448	12.0426	9.06573	10.3391	4.19409	15.0422	26.9417	1.05459	2.74121	95.2617	-0.50268	0.52511	-0.957285
RLTR13E	16.9309	30.7193	20.3922	21.0652	13.6689	7.09283	13.145	10.6457	35.0599	24.0219	38.1724	9.37613	8.66783	9.75867	10.4373	4.35161	19.4775	24.0391	6.041	20.7517	15.0884	11.831	5.25246	27.0981	3.53516	11.1719	19.4596	9.43303	3.58773	6.74027	2.77347	7.31267	6.31588	0.134757	0.30617	7.88321	8.67487	2.43558	0	8.18509	7.40956	23.8743	0.359223	3.28095	0	78.928	-0.544136	0.366716	-1.48381
RLTR13F	0.313534	1.95043	2.91317	3.29592	13.5813	2.14435	9.23406	1.97143	16.1086	17.616	14.6817	0	0	5.49626	19.0654	2.2221	12.985	7.69251	0.41662	25.8546	15.9892	0	0.700328	13.6353	1.22371	0.471102	0	1.10386	1.19591	2.64796	1.27117	3.26258	1.66834	0	20.8196	7.48905	2.69885	4.19462	0.188869	0	4.89311	19.4582	3.59223	0	0	33.1761	0.237554	0.835027	0.284486
RLTR13G	11.2872	8.77693	14.76	15.1899	8.67448	5.93819	6.40953	8.28003	20.8464	20.4186	11.4784	3.7951	8.27826	4.03807	3.33993	0.462937	12.6604	9.61564	3.33296	7.82442	4.7292	6.52743	3.15148	13.4627	7.07032	19.9209	4.75177	5.61968	3.26157	1.32398	3.00459	4.2751	2.97919	0	0.459255	5.12409	4.6266	5.14179	2.4553	0.287196	0.139803	12.5581	3.95145	0	0	44.4794	-0.852805	0.425214	-2.00559
RLTR14	143.912	133.361	263.544	183.282	236.051	394.23	192.286	163.235	173.088	201.784	95.5646	340.108	150.372	255.408	192.185	104.531	247.365	199.364	203.519	203.095	170.702	175.017	214.067	667.096	224.619	199.478	128.75	319.117	105.892	161.405	235.051	195.417	248.583	112.522	211.104	217.577	136.099	119.344	73.6591	71.9426	150.847	39.3305	206.314	101.358	95.9423	1260.98	0.178584	0.269587	0.662434
RLTR14_I	1.56767	21.4547	11.2642	14.6167	10.865	0.824748	24.8777	11.04	8.21222	6.8062	7.20738	3.01376	1.0713	3.25289	4.5924	13.7955	9.73877	1.28209	8.54072	14.2881	14.638	7.75132	2.21771	1.2082	7.47822	13.2582	7.46706	15.8555	5.10979	4.45339	4.62244	6.86266	5.24337	21.2917	1.53085	7.35766	0.38555	11.9073	0.755478	1.00519	5.45232	4.00205	18.2006	0.70306	0.456868	46.9804	-0.427878	0.497076	-0.860791
RLTR14_RN	6.89776	10.7274	6.21475	0.859805	1.92766	1.6495	8.36497	6.57145	6.00124	6.00547	6.94044	2.12079	1.36348	1.34602	1.5308	7.03665	5.19401	1.28209	12.2903	3.74211	1.8016	4.48761	1.86754	6.55877	5.30274	31.4966	1.92333	2.20773	3.15285	4.69411	2.77347	3.60008	5.4817	3.63845	0	1.05109	9.63874	3.924	1.32209	14.2162	1.53783	0.276003	2.75404	0	11.4217	30.1896	-0.357768	0.531242	-0.673457
RLTR16	0.627069	3.90086	3.69001	1.00311	1.92766	0.824748	1.5209	0.920003	0.631709	2.00182	2.40246	1.67431	2.14261	1.68253	3.33993	0.555525	2.92163	0.961564	1.04155	1.36077	1.8016	1.22389	2.33443	0.862997	2.44742	1.88441	1.69706	3.01054	2.2831	1.08326	2.54234	3.26258	4.52836	7.54642	6.1234	3.67883	1.34942	2.02965	2.83304	1.00519	3.07567	2.20803	3.59223	3.16377	1.59904	11.3771	0.129588	0.442577	0.292803
RLTR16B_MM	78.3836	121.658	52.6312	54.4543	101.903	131.63	67.6803	90.2917	67.5929	64.0583	51.2525	85.2781	102.066	121.366	73.3393	37.3127	77.2609	74.6815	85.8238	73.1413	48.8684	52.6274	42.1364	53.1606	71.9269	83.587	61.5467	141.395	56.5339	77.9945	81.2394	70.3141	84.1322	203.484	150.176	185.65	63.4229	91.1991	112.755	41.6434	153.504	109.987	196.854	210.449	83.15	448.127	0.0814039	0.241817	0.336634
RLTR17_MM	67.0963	53.6368	46.4164	131.407	27.7759	48.4952	53.2317	45.8687	50.2209	200.983	81.1498	69.6513	29.2174	57.6547	131.649	20.4618	112.321	87.1818	125.194	24.834	59.4528	180.32	52.1744	88.5434	69.4795	41.1205	74.4444	62.1175	31.9634	43.571	54.8915	63.789	27.1702	38.6754	11.6345	30.0876	25.2535	11.0954	37.7739	0.143598	16.357	3.03604	19.877	17.928	7.30989	395.376	0.368848	0.328079	1.12427
RLTR17B_Mm	51.4196	68.5088	26.6069	30.953	24.3586	38.1034	28.5713	48.4973	48.9575	78.0711	34.1683	22.5474	15.3878	16.7131	9.04564	17.962	38.3058	17.3081	5.62438	15.989	21.394	36.3088	6.65312	24.1639	8.56597	18.2384	19.5728	13.5474	9.67599	14.4434	11.5561	5.73763	17.5176	2.15612	2.29627	2.10219	1.15665	3.51807	1.13322	0.861588	4.33389	12.5581	0.718446	13.8268	6.62459	139.227	-0.968307	0.280079	-3.45726
RLTR17D_Mm	7.52482	33.6449	32.239	29.6633	29.7912	20.4538	45.953	11.3029	15.161	52.4477	32.8336	15.9617	5.6487	10.656	26.1628	9.53651	25.3208	14.744	25.8305	31.6379	51.5708	15.9106	17.9751	26.4077	25.0181	14.5369	9.05099	10.2358	13.6986	7.5828	6.93366	17.7754	23.7143	13.7453	0.459255	6.30657	8.67487	6.6302	25.1196	9.33387	20.6909	27.0483	0.119741	0	13.4776	122.1	-0.272763	0.345496	-0.789484
RLTR18_I	10.6602	5.60749	4.27264	5.44543	6.92206	7.91758	8.25634	18.9258	8.84393	14.0128	18.1519	21.9893	6.52522	12.4507	13.2206	7.407	22.3992	17.9492	21.8726	8.16461	6.3056	14.2788	7.58689	5.69578	3.39919	7.40304	6.90138	4.91722	6.41442	2.88869	3.00459	4.1626	2.74085	38.8101	42.8638	25.0949	15.2292	29.7683	31.1635	13.4982	12.1629	24.5643	31.9708	33.6297	5.71085	54.2821	0.682094	0.31338	2.17657
RLTR19A_MM	80.8919	189.192	53.2138	39.6943	59.5823	70.1036	44.8667	159.292	252.052	119.709	284.558	45.0947	15.2904	65.5065	37.2959	78.4216	193.477	146.799	45.8283	108.181	144.128	140.748	59.061	35.5555	13.1889	33.1791	28.3975	23.3819	8.91496	8.78642	20.5699	15.1879	19.3051	0.134757	6.1234	0	0.192775	3.24745	4.9106	5.88752	5.17271	0.276003	6.94498	0.117177	0	429.5	-0.234849	0.376906	-0.623096
RLTR19B_MM	1.25414	16.3348	6.79739	2.86602	0	1.6495	6.08362	7.36002	3.79025	20.0182	13.6139	0	2.04522	2.80422	0	4.62937	8.44027	2.24365	1.24986	1.02058	3.6032	4.07964	0	10.0108	1.63161	5.11483	11.7663	7.426	20.7653	3.00905	12.4806	8.6627	13.9426	0	3.36787	0.919708	0	0.13531	2.26643	0	1.53783	0.138002	0	1.992	0	35.3925	-1.20308	0.727744	-1.65316
RLTR19C_MM	0.627069	4.38847	2.71895	3.58252	0	4.12374	2.60726	0.394287	2.21098	7.60692	6.94044	2.45565	8.66783	0.448675	3.33993	0	6.49252	11.2182	0.624931	8.16461	1.3512	2.03982	0.933771	7.76697	3.8071	8.74905	8.93785	4.51581	1.52207	3.12941	3.58239	2.58756	7.03088	0	11.6345	9.72262	7.32545	5.54772	6.42156	2.87196	2.51645	0	0.239482	1.64047	2.51277	23.3183	0.568658	0.6602	0.861343
RLTR19-int	1.25414	9.99595	5.82633	4.15572	0.175242	11.5465	1.5209	5.9143	5.68538	8.80802	0	5.69265	1.85044	2.01904	2.92244	0	3.24626	0.320521	0.20831	3.06173	0.2252	2.44779	2.80131	1.72599	1.35968	2.01901	1.92333	0.702459	0.761033	0.481448	0.346683	0.337508	4.7667	0.134757	0	0	0	0	0.188869	0	0.139803	0.138002	0.119741	0	0	15.6981	-1.1309	0.707615	-1.59818
RLTR1A2_MM	16.3038	35.3515	25.4416	10.0311	11.4784	20.7837	2.60726	18.2686	24.9525	32.0292	12.2792	27.9052	5.84348	9.53434	11.5506	5.83301	21.1007	15.7055	17.0814	25.8546	14.638	15.9106	17.158	6.55877	8.56597	13.7293	12.5582	8.73057	12.9376	5.17556	7.04923	9.78773	11.4401	2.02136	0.91851	3.54744	10.7954	0.676551	9.44347	9.47747	7.40956	8.4181	14.7281	14.4127	32.8945	83.761	-0.105903	0.328274	-0.322606
RLTR1B_MM	20.0662	50.7112	28.1606	40.5541	37.1513	49.4849	41.1731	79.9088	92.5454	38.435	129.733	54.9173	18.9913	28.2665	48.0115	37.035	43.4999	45.514	34.5795	48.9876	23.8712	26.9256	18.5587	43.495	16.86	52.7635	25.3428	33.2163	43.705	28.7665	36.0551	31.0507	38.8486	2.02136	12.2468	21.8102	21.0125	26.5208	54.2055	53.8492	24.1859	48.1626	20.9547	44.8787	8.68049	237.416	-0.379988	0.271838	-1.39785
RLTR1C_MM	38.8783	66.8022	29.9085	33.2458	29.6159	20.6187	23.0308	29.9658	44.2196	128.517	26.961	29.2446	11.4922	14.9184	29.2244	8.79581	47.3954	8.9746	14.9983	70.4197	60.1284	17.5425	23.5777	46.084	18.4916	20.0555	14.1422	25.1882	6.74058	13.6009	12.1339	14.4003	17.3984	5.25554	0	5.64963	4.81937	8.11862	7.36591	4.59514	2.65626	2.62203	3.59223	0.468707	1.82747	164.446	-0.402066	0.356887	-1.12659
RLTR1D_MM	6.58422	5.11988	11.07	4.15572	5.08202	1.81445	3.47635	4.9943	2.84269	2.40219	4.80492	1.89755	2.43478	2.80422	0.417491	3.42574	5.19401	4.80782	9.58227	1.36077	3.378	7.34336	4.43541	4.14238	2.99129	1.81711	12.7845	4.71651	3.26157	1.32398	3.00459	1.12503	2.02585	4.04272	0	0	3.8555	15.0194	16.2428	2.87196	3.49508	4.14005	10.5372	2.92942	0	23.6728	-0.157393	0.459351	-0.342643
RLTR1D2_MM	24.1421	4.87607	19.6153	14.76	13.3184	5.93819	9.12543	20.3715	6.00124	27.2248	5.60574	17.9709	18.1148	5.7206	0.417491	8.79581	8.11565	9.93616	18.7479	3.74211	11.9356	6.52743	12.7226	13.1175	0.543871	8.27794	14.1422	8.02811	5.00107	2.88869	10.5161	7.31267	25.621	12.802	0	0	0.963874	19.8906	13.4097	11.057	6.99015	9.38411	6.10679	3.16377	1.14217	64.1735	-0.223086	0.482665	-0.462197
RLTR1E_MM	15.0496	16.8225	3.30159	3.86912	2.54101	3.46394	0.977724	18.7943	20.2147	21.2193	16.5503	2.34403	2.24	2.35554	1.11331	2.68504	12.6604	9.29512	2.29141	5.78326	6.3056	22.0301	0.933771	2.07119	0.815806	3.29772	1.47079	1.80632	0.652314	2.28688	0.462244	1.01252	0	0.53903	0	0	0.963874	0	0.377739	1.00519	0	0.276003	0	0	0.456868	32.713	-0.655065	0.550708	-1.1895
RLTR1F_Mm	0	5.36368	0.388422	8.02484	10.3393	4.94849	13.3622	0.394287	20.2147	1.60146	10.9445	0.334862	0.779131	0.448675	3.33993	0.37035	5.19401	0.641043	6.66593	2.38134	14.4128	9.38318	3.50164	0	1.22371	1.27871	2.26275	3.41195	1.19591	0.601809	0.115561	0.112503	0.715005	0	0.153085	0.656934	0	0	0.377739	0	0.139803	3.31204	0	1.5233	4.79712	22.1977	-0.685478	0.763986	-0.897239
RLTR1IAP_MM	73.9941	47.0541	46.6106	135.276	58.0927	93.0316	117.218	119.863	143.714	186.57	167.105	64.4051	31.1652	78.1816	125.247	54.9969	180.167	154.171	88.9485	143.221	82.198	208.062	105.166	116.332	69.3435	42.5338	63.2438	44.8571	13.8073	7.22171	23.1122	20.363	12.7509	0	0	0.131387	0	0	0	0.143598	0.279606	0	0	0.585883	0	488.391	0.192186	0.370973	0.51806
RLTR20A2B_MM	10.0331	7.07031	1.35948	8.31145	0.350484	3.62889	8.25634	3.28572	3.15855	11.6106	2.13552	8.1483	3.21391	4.26241	8.76731	0.277762	4.22014	11.2182	3.74958	2.38134	2.252	11.423	2.80131	3.96978	9.51774	4.84563	1.92333	3.11089	0	0.481448	0.346683	2.47506	8.46089	0	0	0	1.73497	0	0	0	0	0	0	0.35153	1.59904	26.9047	0.233136	0.614649	0.3793
RLTR20A3_MM	1.56767	4.63227	5.04949	4.87223	3.68008	4.12374	3.58499	2.62858	4.10611	12.8117	3.20328	5.02293	1.46087	2.46771	1.66996	2.12951	7.79102	1.92313	3.54127	1.02058	1.8016	0	4.78558	4.14238	3.67113	2.49011	4.41236	3.5123	1.19591	1.80543	3.81352	3.60008	1.66834	2.42563	2.29627	1.18248	0.7711	3.11214	6.42156	4.88233	2.93586	2.76003	1.31715	5.5073	1.3706	19.4357	-0.579285	0.407972	-1.41991
RLTR20A4	7.52482	1.21902	0.582633	2.29281	3.3296	2.96909	2.49863	2.76001	6.63295	5.20474	8.27514	3.57186	3.01913	4.71108	3.89658	2.31469	6.49252	1.92313	8.95734	2.04115	4.2788	8.15929	7.23672	4.83278	2.17548	4.64372	4.29922	2.30808	3.15285	2.76832	2.88903	3.60008	3.93253	7.2769	3.67404	1.83942	14.8437	7.44207	3.39965	22.5449	2.65626	2.07002	3.11327	14.7643	5.25398	23.3055	0.402905	0.383709	1.05003
RLTR20B2_MM	4.07595	5.85129	2.13632	0.286602	0.613347	2.14435	0.108636	1.18286	2.21098	1.60146	3.20328	1.00459	2.82435	1.00952	1.5308	1.66657	0.649252	3.20521	3.33296	0.680384	2.7024	2.03982	2.91803	0.862997	0.951774	0.807604	2.82843	2.00703	4.34876	0.481448	2.0801	0.562513	1.78751	3.23418	3.0617	7.09489	3.46995	12.9898	3.96626	3.58995	3.35527	2.07002	2.99352	1.87483	3.19808	11.0611	0.0802214	0.548207	0.146334
RLTR20B5_MM	9.0925	8.53313	1.16527	1.28971	1.75242	6.26809	0.760452	2.89144	15.7927	9.60875	5.60574	4.46482	2.04522	2.35554	6.1232	1.75916	0.973877	0.961564	3.54127	6.46365	0.4504	2.85575	1.28393	13.8079	1.90355	6.05703	4.29922	4.31511	3.58773	1.08326	6.47142	3.48758	3.21752	0.134757	1.07159	1.44525	1.92775	0.405931	0.188869	8.90308	0	1.38002	0.478964	0.585883	0	24.4971	-0.709891	0.525339	-1.3513
RLTR20C1_MM	1.25414	1.70663	2.33053	4.44232	2.80387	2.30929	3.80226	3.1543	5.05367	2.80255	4.27104	3.46024	1.94783	1.68253	2.64411	6.38853	6.16789	4.16678	2.49972	5.44307	1.8016	1.63186	3.61836	3.96978	3.67113	2.62471	3.95981	3.11089	3.47901	2.64796	2.6579	2.02505	2.38335	3.36894	2.75553	1.18248	1.92775	2.16496	1.88869	2.01037	2.09705	1.93202	1.79611	2.57789	4.34025	18.4169	0.292975	0.319535	0.916879
RLTR20C2_MM	3.76241	3.16945	6.79739	0.716504	1.92766	4.28869	0.760452	0.394287	2.52684	3.60328	6.13962	11.1621	2.43478	7.62747	22.2662	1.57399	11.3619	5.44886	9.16565	5.44307	2.252	8.97522	2.45115	9.32036	16.86	6.52813	1.58392	6.12143	2.82669	1.80543	2.19566	4.1626	20.2585	1.61709	0.459255	1.31387	2.12052	8.38924	7.55478	2.58476	0	1.51802	5.86731	23.201	10.508	35.1423	1.55832	0.537495	2.89923
RLTR20D_MM	3.76241	7.80172	2.33053	1.86291	0	0	0.977724	4.0743	3.15855	9.20838	5.3388	3.34862	3.60348	6.61795	3.47909	2.59245	0.324626	6.41043	6.87424	1.36077	2.7024	5.30354	3.15148	2.93419	4.75887	1.81711	1.47079	1.90668	1.08719	3.24977	2.88903	2.70006	5.1242	3.63845	3.36787	3.15328	7.711	3.11214	3.21078	3.73355	0	4.41605	0.718446	0	2.05591	19.3382	0.46706	0.56065	0.833069
RLTR24_MM	3.76241	23.4052	24.6648	21.4951	22.5186	14.0207	4.99726	12.4858	20.5305	35.6324	9.87679	8.92965	11.1026	12.6751	4.5924	10.7401	27.5932	21.4749	7.70748	11.2263	20.268	18.3584	5.83607	17.4325	23.9303	11.7776	9.16412	10.7376	9.1324	9.74931	15.7163	9.45022	8.93756	0	1.07159	1.70803	14.6509	11.9073	7.17704	0.574392	12.1629	15.1802	6.7055	2.57789	2.05591	82.0455	-0.167241	0.333373	-0.501665
RLTR24B_MM	0.940603	16.091	5.82633	0	9.72594	3.46394	0.869088	14.72	21.794	14.8135	10.6776	0	2.43478	0.897349	1.94829	0.185175	7.14177	3.84626	0.833241	5.10288	0	2.03982	8.87082	0	4.48693	3.76882	2.7153	6.92424	1.7395	0	0	2.81256	2.62168	0	0	0.262774	4.6266	0	0	0	2.79606	0	0	0	0	25.5576	-1.86223	0.851934	-2.18588
RLTR25_MM	59.258	82.4057	35.7348	47.5759	100.939	57.4025	50.733	47.0516	77.7002	78.0711	62.1971	41.6345	46.4557	29.3882	75.9834	49.6269	80.5072	52.886	57.4936	44.225	48.1928	61.1947	35.8335	18.6407	26.7856	43.5433	48.6491	33.3166	503.804	90.8732	41.4864	39.2634	72.8113	18.1923	24.7998	5.64963	34.1212	50.606	49.6727	50.4029	30.8965	27.7383	50.0517	91.515	17.361	309.691	-0.0922529	0.239221	-0.385639
RLTR25B	37.9377	13.4092	10.6816	14.1868	4.46867	1.6495	16.1868	6.30859	21.4781	14.8135	3.73716	5.35779	5.94087	7.96398	2.36578	2.2221	8.7649	8.33355	2.49972	10.8861	2.9276	4.07964	2.68459	9.83816	6.25451	6.93194	6.33569	5.11792	4.67492	2.04615	4.1602	3.37508	4.7667	3.09942	0	2.75912	1.73497	1.08248	0	0	0.139803	5.93407	0.119741	1.64047	2.96964	43.5396	-1.04477	0.408817	-2.55559
RLTR26	1.88121	9.75215	3.69001	5.01553	4.9944	17.1548	5.97498	2.76001	13.8976	21.6197	3.73716	1.56269	3.50609	7.5153	2.50495	2.9628	6.81714	13.4619	4.1662	8.5048	8.1072	2.85575	5.4859	11.7368	12.645	9.55665	2.48902	6.32214	4.78364	4.21267	5.31581	4.83761	5.60087	0.673787	11.6345	0	2.12052	0	4.344	0	2.51645	0	11.0162	0.234353	0	38.6841	-0.369973	0.421333	-0.8781
RLTR26_MM	3.13534	5.11988	6.40896	3.15262	5.34488	19.9589	6.30089	1.18286	2.21098	10.4095	2.93634	8.25992	3.31131	5.49626	0.695819	1.38881	8.11565	8.65407	2.0831	2.72154	2.252	3.26371	7.93705	6.38617	2.71935	10.4989	7.12765	7.52635	3.80517	0.361086	4.738	13.6128	1.31084	0	0	0	0	2.16496	3.58852	0	0.838818	2.89803	0.359223	4.92142	0.228434	31.4645	-0.394742	0.524859	-0.752091
RLTR26C_MM	5.33008	8.77693	12.2353	10.461	13.6689	5.60829	4.45408	3.02287	13.5817	9.60875	9.07596	12.2783	5.35652	2.1312	5.84488	6.11077	14.9328	14.744	12.7069	5.44307	6.3056	13.4628	10.3882	7.93957	10.8774	4.57642	9.16412	10.0351	16.9602	5.41628	7.16479	8.6627	11.0826	6.73787	11.1752	11.2993	5.20492	0.13531	7.55478	1.00519	3.35527	6.07207	7.06472	15.5845	9.3658	52.17	0.19909	0.333104	0.59768
RLTR27_MM	28.8452	22.1861	10.4874	41.8438	27.6882	17.1548	25.7467	55.9888	80.5429	101.693	74.7432	13.0596	15.4852	21.8729	19.3438	42.0347	45.4476	39.1036	33.9546	33.679	72.2892	42.0203	48.7895	30.0323	26.7856	26.5836	31.9047	20.3713	14.5683	11.314	11.6717	17.6629	14.7768	24.6606	26.7899	25.8832	16.9642	8.65986	23.2309	23.9809	29.6382	17.3882	30.2945	22.1464	5.93929	186.785	-0.158092	0.329329	-0.480041
RLTR29_MM	5.64362	34.3763	19.2269	3.86912	36.538	17.9795	17.4904	3.54858	8.52807	27.6251	16.0164	25.1146	30.2887	39.5955	39.5225	22.8691	8.11565	17.6287	25.2055	17.0096	20.0428	13.8708	25.562	40.3882	25.154	48.0525	11.6531	2.70949	21.5264	46.0986	43.451	76.9518	75.6713	24.9301	31.9948	16.4234	21.9763	14.7488	6.23269	9.62107	24.0461	26.0823	77.3527	3.16377	36.7779	158.501	0.623041	0.43822	1.42175
RLTR2aIAP_MM	272.148	64.608	18.8385	56.1739	121.268	34.4745	49.538	183.343	90.3344	124.113	37.1047	140.419	11.8817	118.114	54.413	29.165	337.935	164.107	18.9562	58.8532	120.257	107.703	114.62	40.7334	16.86	127.803	27.7186	14.9524	23.592	3.73122	29.8148	10.1252	18.7093	17.249	12.8591	9.59124	13.1087	11.772	10.5767	3.44635	9.227	11.3161	11.0162	6.56189	8.90893	442.317	0.289646	0.50572	0.57274
RLTR2IAP_MM	231.388	233.076	46.2222	212.945	30.4045	121.898	89.7334	108.429	43.2721	453.613	41.3757	116.42	11.0052	26.1353	28.1111	26.2022	190.88	230.455	107.905	35.38	163.946	200.718	168.546	146.192	16.86	27.3239	18.7808	28.4998	7.61033	3.24977	17.4497	10.5752	6.91171	3.63845	14.8492	7.88321	2.50607	9.2011	5.85495	1.29238	3.91449	8.5561	5.14886	1.17177	6.39615	522.092	-0.298659	0.563994	-0.529542
RLTR30	4.70302	7.07031	8.35107	5.15883	0.525726	0.824748	0.108636	3.68001	5.05367	5.20474	1.06776	6.36237	3.99304	0	1.66996	2.59245	9.73877	11.8593	4.58283	0	1.126	8.97522	0.116721	2.24379	1.35968	2.22091	0	0.100351	0	0.240724	0.346683	0.675016	1.78751	0.53903	0	0	0	0	0	0	0.139803	0	0.478964	0.117177	0	17.0102	0.49702	0.784541	0.633517
RLTR30_MM	39.5053	39.9838	28.7432	15.9064	31.9817	7.75263	37.3708	26.2858	46.7465	68.8627	16.5503	25.6727	21.8157	28.0422	20.1787	25.369	29.2163	24.0391	23.1224	31.2977	19.8176	18.3584	41.903	162.243	22.1627	17.2962	7.01452	21.4752	17.7212	4.69411	12.5962	25.3131	13.3468	12.3977	6.27648	11.8248	16.9642	15.1548	16.0539	4.30794	16.9162	20.8382	10.2977	3.98401	10.0511	166.481	-0.220702	0.408404	-0.5404
RLTR30B_MM	3.76241	2.19423	7.57423	2.72272	8.67448	5.93819	4.67135	11.04	1.57927	15.6142	1.06776	4.91131	3.01913	4.15024	0	6.20336	6.16789	0	1.87479	5.10288	9.4584	5.7115	0.233443	9.66556	1.63161	136.62	1.13137	5.41897	0.543595	1.5647	1.96454	1.57504	3.09835	1.21282	0	0.262774	0	0.13531	0	0.143598	0	0	0	0	0.913736	23.9277	-0.335233	0.606156	-0.553047
RLTR30D_MM	18.185	30.7193	8.7395	39.2644	28.1264	1.15465	4.23681	39.0344	19.583	12.4113	9.07596	34.8256	3.21391	24.5649	1.11331	12.129	13.3097	3.52573	27.497	9.86557	15.9892	0.407964	21.0098	14.6709	28.6892	22.5456	3.84667	4.31511	4.78364	3.73122	36.0551	24.1881	3.81336	0	0	0	0	0	0	1.00519	0	0	0	0	1.3706	91.3291	-0.323328	0.576001	-0.561333
RLTR30D2_MM	23.5151	63.389	18.6443	38.6912	27.4254	20.9486	14.9918	45.0801	43.2721	29.2266	19.4866	25.3379	3.70087	8.86132	6.95819	12.0364	15.582	13.1414	0.20831	11.5665	7.4316	9.38318	20.8931	15.7065	4.48693	15.008	8.59844	4.11441	1.63079	0.722171	4.27576	4.95011	4.64753	0	0	0	0	2.30027	0	0	0	0	0	0	0	89.3303	-1.41691	0.458241	-3.09207
RLTR30E_MM	3.76241	47.7855	10.8758	27.8004	7.79827	23.5878	20.4236	5.12573	50.2209	44.4405	35.2361	8.25992	14.7061	7.62747	9.32397	21.2025	29.2163	15.385	18.3313	21.4321	12.1608	2.03982	8.05377	22.4379	17.8118	13.8639	2.7153	23.8836	7.50161	9.86967	13.7518	25.3131	28.2427	11.3196	0	13.5328	9.25319	5.68303	5.66608	0.861588	16.9162	2.07002	19.877	1.992	11.6501	103.47	-0.584675	0.425153	-1.37521
RLTR31_MM	25.3963	48.0293	22.1401	17.4827	18.8385	20.9486	7.60452	22.4744	53.0636	40.0364	31.232	6.80886	5.74609	9.08566	34.3734	7.03665	22.0746	13.4619	10.4155	22.1125	21.8444	10.1991	7.47017	21.5749	21.7548	29.1411	19.4596	106.272	18.8084	16.7303	10.0538	14.4003	20.0201	19.9441	0.30617	0.131387	15.6148	5.81834	0.188869	4.73873	5.17271	0	4.90938	3.74965	10.9648	129.637	-0.726161	0.386691	-1.87788
RLTR31B_MM	71.7994	54.3682	62.1475	72.6535	28.3016	28.2064	45.7358	64.1373	48.6416	96.4878	45.9137	27.1238	15.9722	28.2665	41.7491	45.6456	83.4288	35.2573	32.4964	60.214	59.678	75.8814	40.0354	43.8402	25.8339	36.1403	35.412	48.5701	14.7858	16.1285	27.7347	28.0131	25.7402	20.7526	25.4121	17.2117	14.0726	23.8146	23.4198	28.7196	17.8948	23.0463	19.5178	17.1078	15.0766	246.78	-0.131649	0.240475	-0.547456
RLTR31B2	10.6602	6.3389	2.52474	8.02484	4.29343	3.13404	9.12543	6.96574	1.57927	14.8135	5.60574	6.36237	2.04522	9.42217	5.00989	0.277762	11.6865	4.80782	1.24986	19.7311	5.63	8.15929	4.43541	5.35058	4.89484	4.77833	0.905099	5.92073	4.34876	0.240724	6.35586	3.71259	5.72004	0.673787	0	0	4.43382	1.89434	1.13322	5.88752	4.4737	0.138002	2.39482	8.90542	2.74121	32.8415	0.169132	0.495858	0.34109
RLTR31C_MM	15.0496	5.85129	10.4874	6.30524	5.4325	5.77324	4.67135	8.80574	3.4744	12.8117	5.87268	12.1666	5.74609	7.62747	6.81902	0.277762	11.0373	7.69251	3.74958	8.16461	3.1528	23.6619	7.35344	11.0464	2.17548	6.52813	6.33569	4.01405	3.69645	4.93484	9.36045	7.87518	5.24337	29.1076	2.44936	4.33576	7.13267	2.84152	0	11.9186	5.73192	12.2821	10.2977	5.85883	0	41.8576	0.250619	0.406679	0.616259
RLTR31M	24.4557	9.26454	14.3716	24.5044	15.5089	24.0826	8.03907	25.7601	32.2172	60.0547	21.6222	22.8822	11.687	10.2073	6.5407	14.1659	42.2014	22.757	16.4565	16.3292	20.268	40.7964	20.3095	23.3009	8.43	16.7578	23.6457	21.3748	3.47901	0.361086	11.325	7.20017	7.03088	0	0.153085	2.36496	1.5422	1.75903	0	5.60032	0.978621	0.966011	0	0.117177	1.59904	105.225	-0.0293587	0.411154	-0.0714055
RLTR33_MM	39.5053	105.079	132.258	111.345	23.132	77.3614	112.547	64.4002	141.187	118.908	93.4291	48.4433	32.2365	64.3848	48.7073	49.4417	78.5594	42.6293	71.6587	44.225	44.8148	105.663	36.5338	57.9934	56.8345	72.6171	44.9155	53.8887	57.2949	29.609	47.1489	34.2008	67.3296	101.742	45.007	50.7153	26.4102	30.0389	16.2428	10.0519	71.0199	16.6982	42.3883	22.8494	28.3258	374.906	-0.513954	0.241102	-2.13169
RLTR34_MM	8.46543	9.99595	15.5369	19.3456	15.947	16.33	28.5713	19.9772	11.3708	12.4113	11.4784	15.0688	15.193	31.6316	15.0297	5.46266	30.1902	30.4495	12.082	10.2058	8.5576	17.5425	16.2243	26.4077	12.781	24.43	15.8392	8.83092	13.8073	18.1746	12.0184	9.33772	17.5176	18.4618	6.27648	29.4306	27.5668	23.6793	21.1534	21.1089	19.9918	8.14209	28.4984	15.233	25.813	94.4144	0.306566	0.301537	1.01668
RLTR34B_MM	8.15189	4.87607	2.13632	1.00311	11.1279	13.3609	2.38999	12.6172	1.57927	5.20474	1.06776	2.23241	1.36348	4.93542	2.50495	1.4814	8.11565	0.961564	6.45762	1.70096	1.3512	0.407964	3.50164	4.31498	2.99129	4.77833	1.01824	1.10386	5.76211	6.6199	5.08469	2.81256	4.88587	0	0	1.70803	4.6266	0	0.944347	0	2.65626	8.6941	1.19741	0	0	24.1738	-0.902295	0.531237	-1.69848
RLTR34D_MM	6.27069	1.95043	8.35107	3.72582	0.525726	2.47424	2.82454	4.46859	3.4744	0	2.13552	0.334862	1.0713	4.82325	10.5764	5.55525	1.94775	3.52573	4.58283	4.0823	0	1.63186	7.47017	2.76159	8.29403	7.60494	9.84295	4.11441	4.0226	3.12941	1.96454	3.60008	5.36254	5.25554	0	4.46715	4.04827	6.08896	2.26643	3.58995	6.85035	12.6961	3.59223	3.98401	0	23.5815	0.257643	0.558189	0.46157
RLTR35_MM	13.482	5.60749	9.12792	17.1961	9.9888	13.8558	8.69088	17.2172	12.95	37.2339	16.5503	20.4266	5.84348	3.81373	3.47909	1.20364	17.2052	3.84626	13.3319	2.72154	2.9276	11.015	14.7069	14.8435	3.39919	21.2669	8.59844	18.9664	13.916	12.3973	11.5561	6.52515	10.1292	0.134757	10.869	12.3504	3.66272	13.8016	12.8431	0.287196	0	0.276003	12.8123	10.5459	0.913736	65.959	-0.701242	0.407246	-1.72191
RLTR35B_MM	43.8948	40.7152	21.7516	13.1837	3.3296	5.77324	9.77724	3.02287	3.79025	54.4496	14.6817	8.03668	1.1687	2.69205	1.25247	8.8884	4.54476	13.7824	33.9546	29.2565	17.5656	13.8708	17.6249	4.48758	31.4085	11.7103	49.1016	14.9524	16.5253	1.20362	2.0801	0.675016	20.7351	0.134757	0	0.131387	0.7711	1.75903	2.07756	0	0	0.276003	0	0	0.456868	87.9887	-0.43658	0.613445	-0.711686
RLTR4_MM	68.9776	83.8685	69.3333	56.4605	147.641	24.9074	56.708	52.1773	58.1172	174.559	69.1375	27.0122	26.5878	43.7458	18.5088	32.4056	129.85	31.4111	40.4122	67.0178	59.2276	96.6876	8.87082	28.1337	23.1145	20.9977	29.0763	24.1847	8.15393	15.4063	15.6007	16.8754	14.3001	12.5324	10.869	7.48905	9.25319	12.9898	16.4316	9.62107	3.21547	0	13.5307	1.992	4.34025	270.576	-0.457448	0.310884	-1.47144
RLTR40_MM	49.2249	55.5872	98.465	69.6442	238.417	263.754	110.266	119.863	129.816	106.497	101.971	183.839	166.637	143.912	230.038	128.882	267.492	175.005	230.599	186.765	151.334	132.996	232.042	242.502	165.609	147.724	274.811	316.91	189.932	196.19	243.025	245.818	249.894	174.511	316.12	201.416	205.691	161.56	193.591	167.004	147.632	207.692	218.647	239.861	140.03	1052.85	0.687443	0.254857	2.69737
RLTR41	1.88121	17.5539	15.1485	13.6136	12.0041	6.43304	5.64907	18.5315	17.0561	37.2339	12.8131	15.8501	10.1287	18.3957	19.9004	9.81427	12.6604	7.69251	5.83269	16.6694	11.4852	0.407964	8.40394	13.1175	12.2371	8.21064	0.452549	108.279	10.3283	4.57375	9.01376	2.81256	10.2484	7.68117	6.42957	3.41606	4.04827	0	4.344	6.31831	4.7533	4.55405	11.8544	0	0.685302	63.9144	-0.058543	0.439075	-0.133333
RLTR41A2	5.95715	6.5827	1.35948	13.0404	3.3296	6.76293	7.38725	11.3029	3.4744	5.20474	1.06776	4.12996	3.60348	2.35554	2.64411	6.57371	11.6865	2.56417	0	4.76269	3.6032	4.89557	5.71935	4.14238	8.8379	19.1133	14.7079	7.32565	10.8719	12.1565	6.35586	3.71259	7.50755	1.8866	0.61234	13.0073	4.6266	0	4.15513	1.72318	0.139803	19.0442	0.598705	0	0	37.6601	-0.377606	0.451563	-0.836219
RLTR41B	26.6504	27.306	0.776844	0.286602	6.83444	3.46394	2.7159	18.1372	35.0599	42.0383	23.4907	6.69724	1.36348	0	0	0	11.3619	6.41043	4.79114	1.36077	2.252	14.6867	11.9056	9.32036	0.271935	2.28821	2.48902	5.41897	0	0	0	0.225005	0	5.12078	0	0	0	0	0	0	1.11842	0	0	0	0	41.661	-1.71609	0.992719	-1.72868
RLTR41C	9.40603	20.4795	2.13632	11.4641	0.613347	45.1962	12.8191	9.0686	11.6866	16.8153	10.4107	8.48317	0	3.81373	0	7.86993	0.973877	2.56417	22.7058	13.2675	7.6568	8.15929	1.16721	0	9.92564	1.88441	0.452549	12.1425	9.56727	0.240724	1.15561	5.51263	27.766	0	0.30617	0	0	1.3531	7.93251	0	0	2.62203	2.6343	0	0	50.9447	-0.838048	0.795463	-1.05353
RLTR43C	4.70302	7.07031	10.8758	4.87223	4.90678	15.5053	0	1.97143	14.2135	0	5.3388	6.36237	0	2.57988	7.37568	0.7407	7.46639	1.92313	10.8321	7.48422	1.3512	6.11947	6.5364	15.8791	3.94306	9.28745	17.0837	3.21124	6.19698	18.0543	0	9.78773	9.17589	7.14214	0	0	0	0	0.566608	0.143598	5.87173	16.0082	0.239482	1.17177	7.30989	39.2364	-0.287388	0.712275	-0.403479
RLTR46A	0.940603	0.487607	0	0.573203	5.87061	4.45364	8.1477	8.1486	1.26342	10.4095	5.87268	1.33945	0	0.224337	3.20077	10.6476	2.27238	0.641043	0.624931	10.8861	5.63	4.89557	1.05049	0.517798	1.22371	2.49011	0.905099	2.40843	1.19591	1.20362	1.96454	1.12503	1.07251	0	0	6.04379	0	0	0	0	0.139803	0	0	0.70306	0	16.9815	-0.0898487	0.693242	-0.129607
RLTR47	7.21129	56.3187	15.5369	22.0683	12.7051	0	11.0809	39.1658	26.8476	10.0091	32.0328	5.58103	8.57044	31.6316	1.80913	11.4808	8.7649	1.28209	6.45762	14.6283	11.26	7.75132	0	3.62459	0.679839	3.16312	0.565687	0	0	0	0	2.92507	4.64753	0	0	0	0	0	0	0	0	7.86609	0	0.117177	0	57.899	-0.890581	0.777159	-1.14594
RLTR48A	91.2385	171.15	39.8133	48.1491	70.0968	78.516	33.2426	116.052	168.666	238.617	195.4	38.3975	6.13565	36.1183	103.677	18.1471	26.6193	7.05147	39.3706	62.5953	99.5384	50.5876	62.2125	22.0927	25.154	67.5696	11.7663	19.5685	3.80517	2.64796	24.8456	8.21269	40.8744	0.134757	0	0.525547	0	0	5.28834	0	1.25823	0.276003	0	1.28894	0.685302	328.064	-1.14852	0.466067	-2.46429
RLTR48B	3.44888	20.4795	0.971055	6.59184	13.4936	8.57738	2.28136	3.02287	15.161	3.20292	21.0883	2.00917	0	4.71108	0.556655	1.29622	2.27238	4.80782	5.62438	6.80384	11.4852	0.815929	5.13574	10.7012	4.215	5.04753	7.69334	2.10738	2.82669	0	5.20025	4.1626	6.07754	0	0	0	0	0	0	0	0	0	0	0	0	32.5252	-1.1384	0.628373	-1.81166
RLTR48C	22.2609	5.11988	0.582633	0.429902	0.700968	0.494849	1.84681	4.73144	22.1098	24.8226	26.4271	5.80427	2.43478	0.224337	0	0	0.324626	1.60261	0	18.0302	7.2064	0.407964	5.36918	3.96978	6.93435	6.12433	2.94157	0.100351	11.3068	4.57375	3.81352	0.225005	5.83921	0	65.9796	17.6058	4.81937	0.811862	3.02191	8.75948	0	0.138002	0	53.4325	0	31.8634	-1.37357	0.873538	-1.57242
RLTR49	12.8549	24.3804	26.0243	62.4791	27.1625	16.33	50.2985	47.3144	42.6404	175.76	26.1601	11.7202	13.8296	13.3481	22.6837	0.7407	50.6416	12.1798	14.5817	43.5446	27.4744	64.8663	2.91803	7.59437	4.215	6.46083	12.7845	20.8731	10.1109	7.94388	7.51147	3.26258	6.43504	0	0	2.89051	6.55435	0.13531	0	10.7698	3.49508	0.138002	10.0582	0	0	140.389	-0.711561	0.452033	-1.57414
RLTR50B	31.667	59.4881	7.38002	3.58252	8.93735	15.6702	11.5154	5.25716	37.5867	46.0419	22.9569	20.6498	22.4	9.31	24.0753	7.77735	15.582	3.52573	39.3706	18.3704	22.2948	0	6.5364	2.24379	6.93435	15.0753	3.50726	4.11441	6.08826	10.9529	12.1339	14.2878	23.3568	25.0649	6.88882	2.36496	12.1448	4.46524	26.2528	2.01037	19.5724	33.5344	0	4.45271	7.08146	91.0056	-0.176845	0.514571	-0.343674
RLTR51A_Mm	25.7098	31.6945	40.2017	23.2147	31.5436	28.0414	25.964	21.8172	58.7489	27.6251	29.3634	27.5703	15.4852	20.0782	28.9461	26.2948	29.2163	35.8984	26.0388	24.1536	23.646	42.8363	27.3128	28.8241	16.4521	29.5449	23.5326	25.3889	18.591	21.7855	20.801	25.0881	34.9161	23.1783	27.2491	14.8467	31.8079	48.1705	28.3304	16.9446	16.4968	28.8423	19.2783	14.2955	14.6198	158.758	-0.0366846	0.185745	-0.1975
RLTR51B_Mm	0.627069	1.70663	1.7479	1.14641	0.700968	0	0.977724	1.31429	0	1.60146	0	1.45107	3.50609	1.7947	5.00989	0.462937	0.324626	6.0899	3.74958	3.06173	4.504	1.22389	2.56787	3.79718	1.22371	1.41331	2.82843	2.40843	5.21851	5.77737	5.08469	0.787518	2.86002	0.808545	0.30617	0	5.97602	1.3531	7.36591	7.1799	0.699015	0.82801	0.718446	0.35153	3.42651	13.6715	1.8563	0.574551	3.23087
RLTR53_Mm	1.25414	8.53313	1.7479	5.73203	0.087621	4.12374	4.01953	4.60001	4.73782	8.00729	4.53798	3.7951	3.01913	2.69205	1.5308	3.98126	5.84326	0	3.33296	4.4225	0.2252	4.07964	6.65312	0.690397	1.90355	4.23992	0.678824	5.11792	3.15285	0.120362	3.46683	2.25005	0.119167	0.134757	4.13329	2.10219	1.15665	6.08896	0.566608	0	2.23685	0	0.239482	0	0	18.3349	-0.319983	0.618311	-0.517512
RLTR6_MM	118.83	88.0131	105.651	106.616	69.133	93.5264	78.9784	168.755	248.262	120.109	227.967	113.741	44.8974	126.975	42.5841	86.3841	212.305	146.799	117.279	149.344	80.1712	152.171	46.1049	84.0559	117.748	69.9924	211.341	45.3588	40.5522	16.1285	46.4556	39.6009	23.5952	11.8587	14.2369	19.3139	11.3737	7.30675	23.2309	35.0379	20.9705	2.07002	21.9126	37.8481	0.913736	580.259	0.0114278	0.328488	0.034789
RLTR6B_Mm	819.265	297.684	426.099	590.399	391.578	386.807	372.622	266.144	483.889	555.306	313.655	490.349	173.551	382.046	421.249	590.43	786.568	685.274	399.747	426.941	263.934	330.043	1383.85	923.752	624.364	702.683	1703.06	946.313	189.171	130.833	952.108	838.257	352.497	1.21282	2.75553	11.8248	28.9162	5.2771	45.8953	43.0794	11.8833	64.4468	4.90938	20.9746	19.8738	3291.94	0.180022	0.305349	0.589561
RLTR6C_Mm	23.8286	95.5711	22.3343	18.1992	14.9832	42.557	3.15045	105.275	69.8039	54.4496	55.5235	39.2905	10.8104	34.2114	11.4114	30.4613	27.2686	28.2059	29.5801	35.38	20.9436	49.7717	18.9089	42.4594	42.4219	22.411	12.6714	11.8415	50.9892	7.5828	15.2541	5.17512	4.7667	10.1068	11.7875	12.0876	17.7353	26.1149	14.3541	24.4117	19.4326	13.5242	16.2848	10.1944	8.22363	176.924	-0.47062	0.431963	-1.08949
RLTR6I_MM	3.13534	6.8265	4.27264	15.6198	4.03057	5.77324	5.32317	10.3829	6.00124	52.0474	2.13552	17.4128	12.4661	19.966	2.22662	6.6663	48.6939	14.4235	8.33241	3.74211	11.26	12.6469	12.139	6.38617	8.15806	23.6224	29.8683	13.5474	9.89343	0.120362	5.20025	16.3129	3.81336	0.404272	2.14319	1.05109	5.01215	2.5709	6.04382	1.14878	5.45232	0	0.359223	0.117177	1.14217	68.8617	0.698823	0.546839	1.27793
RLTR8	29.1587	27.306	5.04949	51.445	27.1625	15.0104	48.8862	55.5945	29.3745	89.2813	31.232	22.7706	2.24	11.2169	28.5286	23.0543	52.2648	15.385	24.164	13.2675	23.646	43.6522	8.98754	33.3117	4.35097	2.89392	21.9486	8.12846	25.9838	16.0081	15.4852	11.9253	14.7768	9.83729	0	10.7737	10.4098	0	4.344	3.58995	11.4638	1.38002	11.7346	1.992	5.71085	138.699	-0.483844	0.413316	-1.17064
RLTR9A	3.13534	7.55792	2.71895	3.43922	10.5145	7.42273	4.34544	3.41715	8.52807	14.0128	6.40656	3.7951	4.96696	1.34602	10.5764	5.83301	10.7127	4.4873	1.66648	9.52538	2.0268	8.56725	7.70361	1.72599	6.39048	6.99924	5.20432	2.10738	6.74058	6.86063	4.27576	5.17512	6.79255	5.52506	62.1525	5.12409	6.36157	2.16496	3.39965	10.9134	4.89311	4.83006	2.51456	0	0	33.6587	-0.0275582	0.38884	-0.0708729
RLTR9A2	62.7069	10.2398	15.1485	20.9219	21.1167	3.46394	23.1395	13.2743	32.2172	67.2612	49.3839	29.133	3.21391	16.1523	22.8229	59.5337	26.2947	37.1805	20.6227	34.3594	21.1688	38.3486	55.5594	20.3667	1.90355	18.0365	63.2438	19.4682	7.39289	1.44434	11.325	1.57504	2.86002	5.12078	1.53085	3.9416	0.7711	0.13531	0	0.71799	1.11842	0	0.119741	0	0.456868	139.704	0.166359	0.533887	0.311599
RLTR9A3	20.0662	23.1614	11.2642	16.193	4.64391	7.91758	4.88862	12.7486	28.7428	32.0292	20.2875	6.25075	9.54435	9.75867	8.76731	10.3698	9.73877	5.76938	7.08255	17.0096	7.882	8.97522	12.6059	2.41639	19.9873	6.99924	29.7551	161.164	7.17546	2.16651	17.5653	9.33772	21.0926	11.3196	0.153085	7.22627	1.15665	1.62372	2.07756	6.46191	6.29114	0	9.69902	1.87483	5.71085	100.297	-0.618234	0.50131	-1.23324
RLTR9A3A	5.64362	1.21902	2.52474	5.01553	12.8803	22.1033	9.88588	20.1086	13.8976	22.02	14.4148	58.7124	28.4383	27.257	33.3993	14.9066	20.4514	46.4756	25.2055	22.7929	21.394	23.254	12.3725	6.73137	9.65371	13.1909	8.59844	5.21827	8.80624	3.12941	4.62244	4.1626	16.6834	14.0148	33.3725	9.45985	14.8437	34.2335	26.6306	12.3494	17.6152	0	10.4175	7.0306	9.82266	95.9738	1.50333	0.387943	3.87514
RLTR9A3B	0	11.4588	4.27264	12.3239	3.15436	9.40213	3.69363	5.65145	3.15855	7.20656	4.80492	5.69265	5.35652	4.26241	2.50495	1.11105	6.16789	4.16678	4.79114	4.76269	1.5764	4.89557	7.93705	0.345199	10.0616	6.73004	18.4414	7.6267	3.37029	1.44434	18.6053	11.3628	5.00503	2.42563	2.14319	0.656934	0.963874	4.32993	1.13322	2.15397	2.51645	0	2.27508	0.937413	4.56868	35.7804	-0.357669	0.508962	-0.702742
RLTR9B	17.5579	8.77693	13.2063	15.9064	11.1279	5.60829	7.27861	10.3829	9.79149	22.02	14.9486	6.36237	3.11652	8.52482	5.14906	7.49958	12.985	9.29512	3.33296	9.52538	6.5308	14.2788	8.63738	4.14238	1.35968	4.10532	6.10942	3.11089	5.76211	3.12941	1.61786	0.787518	1.43001	2.42563	3.0617	4.9927	0.963874	3.11214	0	0.574392	0.699015	4.96806	1.07767	1.87483	1.14217	43.5391	-0.502248	0.345623	-1.45317
RLTR9B2	17.5579	15.3596	22.1401	24.9343	19.1014	9.89698	8.47361	13.4058	29.6903	52.4477	31.232	5.35779	3.99304	7.40313	24.0753	13.0548	13.6343	8.33355	2.29141	5.78326	7.4316	17.5425	3.2682	7.76697	2.31145	9.96045	2.82843	4.51581	1.19591	1.20362	4.39132	1.57504	4.7667	0.404272	0.153085	1.44525	0.578325	0.405931	0.944347	0	0.559212	0	0.239482	0	2.05591	64.2483	-0.965595	0.392932	-2.45741
RLTR9C	0.313534	10.4836	11.2642	12.6105	10.6898	11.7114	12.1672	12.2229	9.47564	5.20474	11.7454	20.7614	8.18087	11.2169	15.7255	8.98098	18.179	1.92313	1.66648	8.16461	7.4316	10.6071	8.7541	8.28477	5.03081	8.47984	3.39412	8.02811	8.04521	6.74027	5.66249	5.85013	10.0101	13.88	7.80733	14.9781	24.0969	3.65338	6.42156	5.02593	5.03291	4.69205	8.14239	5.97601	4.34025	52.067	0.199479	0.384825	0.518364
RLTR9D	17.2444	35.3515	13.5948	44.2799	27.4254	18.8043	16.2954	38.903	85.9124	57.6525	64.8665	44.7599	23.5687	26.6961	18.9263	9.99944	42.2014	67.9505	35.8294	44.5652	38.284	47.7318	36.6505	56.7852	21.8908	31.362	42.7659	29.3026	20.4392	21.0633	27.2724	28.1256	21.4501	0.404272	7.65425	6.56934	3.66272	0.811862	16.6205	1.72318	15.0987	0.276003	1.07767	0.585883	1.82747	198.177	0.13806	0.299177	0.461464
RLTR9D2	35.4294	19.0167	16.1195	27.9437	30.4921	14.0207	11.4068	37.3258	56.2221	116.506	45.9137	13.841	10.0313	10.5439	36.6001	24.3505	25.3208	13.1414	9.99889	20.0713	9.6836	46.1	12.4892	24.5091	5.16677	20.4593	11.0875	11.9418	6.41442	6.49954	7.62703	5.62513	12.3934	0.943302	0.459255	4.46715	7.32545	0.270621	0.944347	1.43598	0.419409	0.276003	6.82524	0.117177	5.02555	122.776	-0.684133	0.358632	-1.90762
RLTR9E	89.6708	73.8725	50.6891	64.4854	54.6755	31.0105	53.7748	78.8574	210.991	228.608	222.094	102.691	38.3722	55.7478	58.4488	70.0887	153.873	145.196	74.7834	116.346	81.7476	94.2398	93.0269	59.029	54.5231	82.7121	101.258	71.6509	55.6641	43.6914	42.642	61.2014	46.8328	35.8455	7.96042	32.4525	30.4584	12.1779	32.4855	27.2836	27.1218	42.5045	29.0971	24.0212	34.4935	481.203	-0.00340477	0.281892	-0.0120783
RLTR9F	3.13534	3.65706	6.9916	5.58873	10.6021	4.61859	8.1477	15.1143	18.3196	12.4113	16.2833	30.584	6.62261	10.0952	13.0814	9.25875	19.1529	16.6671	8.1241	15.3086	17.3404	12.6469	11.6721	13.8079	6.25451	5.85513	5.65687	10.9383	3.04413	11.4344	2.19566	7.98768	5.60087	0	30.1577	20.7591	5.97602	17.3197	0	2.29757	7.12996	18.0782	8.86083	23.3182	6.39615	60.1417	0.783546	0.346804	2.25933
RLTRETN_MM	22.888	15.6034	14.3716	40.1242	23.9205	25.5672	28.354	38.2458	114.339	113.303	139.877	33.4862	8.86261	20.7512	24.4928	25.5541	54.8618	70.8352	59.785	80.2853	71.1632	55.0752	37.0007	31.4131	15.0924	25.3722	23.4194	20.0703	10.7632	9.02714	17.2186	6.97516	12.8701	16.1709	31.0762	24.4379	18.5064	16.9138	19.2647	18.2369	21.6695	10.6261	22.2718	4.56989	4.79712	213.029	0.0216327	0.386209	0.0560129
RMER10A	3.13534	8.04552	12.2353	12.0373	9.37545	12.0413	7.27861	13.5372	13.2659	25.223	15.7495	0.781344	13.44	7.5153	9.18481	6.85147	17.8544	11.2182	8.95734	15.6488	9.9088	11.015	7.12	17.7777	14.1406	21.8053	17.7626	24.6864	12.394	9.02714	8.55152	10.0127	13.8234	13.0715	8.1135	15.7664	4.81937	10.013	3.02191	7.1799	9.3668	10.7641	10.4175	0.117177	0.685302	69.9249	-0.0592939	0.33337	-0.177862
RMER12	36.6835	61.1947	28.9374	39.1211	24.6215	17.6496	32.3735	73.8631	24.0049	50.4459	28.8295	16.4082	11.687	14.0211	9.04564	14.9992	7.79102	15.385	16.0399	11.9067	10.3592	16.3186	11.2052	27.2707	26.2418	10.5662	12.332	12.4436	46.423	18.295	14.5607	11.5878	21.4501	3.09942	0	7.35766	0	3.38276	4.53287	9.19027	7.54936	4.27805	7.18446	0.35153	0.228434	130.945	-1.33133	0.279029	-4.77128
RMER12B	1.56767	11.215	4.85528	5.44543	2.54101	0	0.977724	6.04573	6.9488	4.40401	5.3388	1.78593	1.75304	5.15976	2.78327	1.20364	14.2835	1.28209	1.24986	3.40192	2.7024	6.52743	3.15148	6.04098	7.07032	4.37452	0	2.10738	3.47901	4.57375	4.1602	6.30015	3.81336	3.77321	1.37776	0.131387	3.0844	2.97683	0	5.16953	2.37665	0	0	3.04659	0	23.2966	-0.083935	0.565248	-0.148492
RMER12C	1.25414	12.9216	7.38002	2.29281	4.03057	0.494849	3.36772	14.72	12.95	25.223	17.885	2.90214	0	6.50578	5.28822	0.37035	6.16789	4.80782	5.62438	4.4225	8.5576	0.815929	6.06951	6.38617	7.20629	3.90342	10.748	3.81335	0.869752	7.22171	3.69795	6.30015	4.29003	0	4.59255	1.05109	1.5422	0.676551	2.26643	0.143598	4.19409	0	1.19741	0	0	34.6551	-0.930456	0.572397	-1.62554
RMER13A2	0	0.975215	0.194211	3.29592	1.6648	0	0.54318	3.94287	7.89636	3.60328	1.60164	0.669724	2.53217	2.91639	10.159	0.648112	0.973877	1.92313	7.49917	6.12346	4.2788	1.22389	5.13574	8.62997	4.35097	6.46083	1.24451	1.80632	3.91388	2.5276	2.54234	6.30015	3.45586	2.56039	10.869	2.89051	13.1087	0.541241	9.06573	0	4.19409	0	9.9385	0	0	19.3361	0.975815	0.618423	1.57791
RMER13B	5.95715	7.55792	9.51634	3.29592	7.88589	9.40213	10.3204	5.25716	9.15978	26.0237	9.60985	20.6498	8.08348	16.1523	14.0555	13.24	9.41415	15.385	6.45762	7.14403	1.8016	10.1991	10.5049	7.07657	10.4695	7.87414	10.0692	9.03162	14.3509	11.314	12.365	18.3379	18.471	0	0	16.6861	22.9402	3.38276	10.1989	0	3.07567	13.1102	10.2977	14.0612	3.19808	63.0217	0.475959	0.332507	1.43143
RMER15	63.961	123.852	52.2428	80.3917	54.8508	132.455	46.1703	83.1946	136.133	158.144	103.306	115.416	55.6104	73.2461	110.079	54.3488	137.641	95.5153	79.3662	126.892	75.2168	61.1947	83.6892	90.7872	89.4668	236.628	63.2438	70.6474	63.3832	65.5972	56.9716	71.6642	88.8989	60.7756	51.2835	133.752	75.1822	71.5791	122.576	50.1157	105.551	106.813	114.712	44.2928	53.9104	519.6	0.115175	0.246086	0.468028
RMER16	7.21129	25.8432	16.7021	10.3177	15.0708	20.4538	5.64907	14.9829	38.8501	45.2412	20.8213	19.8685	9.05739	6.05711	19.9004	16.6657	34.735	22.4365	21.456	6.46365	18.6916	10.1991	12.2557	23.8187	22.0268	9.42205	17.6494	22.9805	22.2874	25.5167	12.2495	15.5254	24.7868	6.87263	6.42957	9.06569	15.6148	19.0787	29.8414	15.9394	5.59212	14.3522	9.10032	12.7723	9.59423	106.297	-0.0377549	0.32293	-0.116914
RMER16_Mm	107.542	66.8022	26.0243	47.146	49.4183	95.011	65.3989	60.3259	94.4405	118.108	75.811	74.3393	48.1113	54.9626	43.8366	46.3863	84.0781	38.142	65.4094	69.3992	70.4876	57.115	60.6951	62.3084	42.6939	28.5354	100.24	70.7477	14.8945	28.1647	24.2678	44.776	40.5169	94.7345	115.579	89.8686	83.2787	157.772	33.8076	123.351	47.1136	109.711	70.6472	111.904	42.0319	337.547	-0.120938	0.257305	-0.470019
RMER16A2	12.2278	15.8472	3.30159	3.86912	0.700968	0.824748	6.30089	12.2229	13.8976	13.212	5.60574	6.69724	0.779131	2.69205	3.20077	7.49958	10.0634	6.41043	2.29141	3.40192	9.2332	0.407964	3.03475	5.17798	0.815806	4.30722	1.47079	0.301054	4.13132	4.33303	0.346683	2.92507	1.07251	0.134757	0.91851	3.41606	0	2.84152	4.9106	1.57958	0.419409	1.65602	0.119741	0	1.59904	27.5991	-0.5161	0.548904	-0.940238
RMER16B2	3.13534	10.9712	2.91317	2.00621	0	4.78354	1.08636	4.46859	13.8976	10.0091	3.73716	3.57186	0.389565	2.1312	1.80913	0.925875	9.08952	7.05147	0.20831	3.40192	5.4048	3.26371	2.45115	1.72599	1.63161	3.56692	3.05471	6.92424	1.30463	2.5276	1.04005	4.5001	4.7667	0	0.153085	0.262774	0	0.13531	1.69982	0	0	0.690008	0	0	0	21.3023	-0.423061	0.582244	-0.726605
RMER16B3	5.95715	12.1902	4.07843	0.859805	0	0.989698	2.38999	8.01717	10.7391	9.20838	4.27104	6.474	0.486957	0.560843	1.80913	6.57371	5.51864	4.16678	0.41662	1.70096	10.134	2.44779	0	0.345199	0.679839	1.41331	0.226275	0.602108	0.108719	0	0	0.225005	0.119167	0.134757	0	0	0	0	0	0	0	0	0	0	0	16.3807	-0.312524	0.71761	-0.435507
RMER16C	27.591	36.5706	58.4575	34.6788	19.1014	18.3094	26.1813	10.6457	35.6916	5.20474	38.4394	41.188	56.8765	19.966	27.5544	16.0176	40.5782	78.5277	48.328	32.3182	36.4824	67.3141	99.68	118.748	77.9095	51.3502	103.973	142.298	247.118	233.261	177.155	185.179	291.841	12.2629	49.5995	34.6861	45.4949	74.0147	24.553	48.8233	31.1761	110.815	52.2071	19.0998	19.1885	468.708	0.752333	0.340066	2.21231
RMER16-int	7289.99	537.587	466.106	408.551	596.349	703.84	579.899	1006.48	1073.59	1328.81	821.108	905.913	567.012	736.948	1017.43	716.719	887.527	1010.6	610.141	1536.31	1234.1	1107.22	3996.31	689.362	343.59	438.462	1118.7	732.364	671.449	491.558	499.339	400.397	459.748	1068.49	1930.25	1161.85	1055.83	2676.84	1396.12	1758.07	802.469	1701.7	1342.54	1343.43	1324.46	4346.87	0.478993	0.198428	2.41394
RMER17A	1.88121	7.80172	7.38002	9.88776	5.60775	9.89698	5.97498	6.70288	11.3708	27.6251	2.13552	10.604	8.76522	9.53434	3.20077	8.05511	12.985	5.44886	6.66593	10.8861	5.4048	5.30354	3.8518	22.7831	12.781	12.2487	7.12765	4.01405	4.5662	2.64796	6.8181	6.07514	10.0101	5.25554	2.29627	1.57664	1.92775	15.5607	2.64417	10.3391	5.73192	1.79402	4.31068	7.14777	3.88338	47.5935	0.0743038	0.389264	0.190883
RMER17B	4.38948	2.68184	2.52474	1.14641	1.75242	2.14435	5.32317	1.70858	0.947564	8.40765	1.3347	1.11621	10.3235	6.50578	14.3339	0.555525	6.49252	8.65407	4.99945	12.2469	5.63	3.26371	6.65312	5.86838	5.84661	3.09582	6.78824	2.40843	4.34876	5.65701	9.24489	9.67522	16.2068	20.8874	0.30617	6.17518	2.69885	0.270621	6.23269	2.87196	6.29114	5.79607	5.2686	2.22636	3.19808	32.836	1.41405	0.469777	3.01004
RMER17B2	3.44888	10.9712	6.79739	5.15883	2.27815	0.824748	4.56271	3.1543	7.58051	13.6124	2.6694	7.81344	3.31131	2.24337	13.0814	3.24056	5.84326	6.0899	7.70748	4.0823	2.252	3.67168	5.13574	10.1834	2.17548	6.32623	2.48902	4.61616	1.95694	0.481448	6.93366	3.48758	6.67338	7.95069	2.75553	4.07299	2.69885	2.02965	0.377739	2.29757	1.95724	0.552006	2.75404	2.22636	0	29.3794	0.221825	0.448831	0.494229
RMER17C2	111.305	114.1	99.8245	103.606	56.3403	55.753	66.268	88.7146	96.0198	134.923	93.696	80.2552	41.0991	65.9552	53.4389	46.016	89.5967	56.7323	47.4947	95.594	81.5224	110.558	96.762	67.3137	63.4969	75.4437	65.6197	68.4396	40.4435	38.7565	63.9053	55.6888	66.8529	62.9317	57.1007	41.3868	44.1454	93.2288	47.0285	54.998	37.4672	48.0246	56.6375	47.6909	32.8945	424.879	-0.2356	0.169927	-1.38648
RMER17D_MM	7.52482	19.0167	19.2269	15.9064	10.3393	11.7114	11.0809	12.3543	14.8452	22.4204	12.0123	14.1758	16.3617	13.1237	14.7514	10.2772	21.4253	11.8593	14.5817	14.9684	8.3324	11.015	10.7384	24.6817	27.7374	29.8814	21.383	13.4471	9.67599	9.1475	10.0538	13.3878	31.341	29.1076	24.9528	11.4307	9.06042	40.5931	15.1096	18.6677	11.324	9.52211	17.7217	21.4433	12.3354	89.5732	0.141422	0.258926	0.546187
RMER17D2_MM	10.3466	15.6034	27.3838	23.9312	23.132	37.1137	21.8358	29.703	26.2159	37.6343	26.694	33.0397	47.4296	32.7532	29.6419	21.6655	39.929	43.5909	37.0792	31.2977	33.3296	25.7018	31.7482	37.9718	33.9919	32.9772	27.9449	19.6689	26.6362	33.2199	41.2553	50.9637	45.8795	52.4206	63.5303	47.9562	49.7359	47.3586	25.6862	25.704	48.6515	56.3047	78.1909	31.7549	30.6102	184.585	0.602401	0.213411	2.82272
RMER19	12.5414	13.653	8.93371	5.87533	2.45339	17.3197	5.32317	7.36002	9.79149	12.4113	3.73716	13.0596	10.3235	10.7682	8.62815	3.7035	9.41415	11.5388	5.41607	4.76269	5.8552	6.11947	9.92131	11.219	9.78967	12.6525	7.46706	6.92424	5.21851	10.8326	6.70254	7.65018	13.3468	5.65981	16.0739	15.1095	6.55435	3.78869	6.7993	3.15916	20.6909	3.58804	17.6019	12.1864	6.39615	51.046	0.0655961	0.315932	0.207628
RMER19A_LTR	127.608	156.278	93.4155	109.339	133.973	103.753	103.856	100.543	146.557	216.998	81.4167	167.096	194.101	166.01	146.679	115.271	186.011	178.21	142.484	153.086	86.4768	98.3194	114.971	157.583	167.784	215.63	119.812	159.559	191.78	182.83	175.422	199.805	257.163	164.269	170.23	245.693	117.4	99.5884	104.256	132.828	292.608	115.921	423.763	109.677	210.388	879.338	0.450934	0.181384	2.48608
RMER19B	286.57	446.648	268.982	413.136	280.475	461.364	315.805	292.824	585.594	822.349	531.478	425.275	240.946	426.577	230.038	118.419	352.544	357.061	238.307	303.791	267.763	309.237	284.683	300.668	296.953	271.624	332.511	274.461	173.407	333.884	288.903	292.394	412.796	337.163	288.718	257.255	194.703	248.024	173.949	175.046	299.598	167.948	404.964	234.353	161.046	1927.73	-0.321991	0.19562	-1.646
RMER19B2	174.325	183.097	159.641	143.874	65.6282	131.63	143.508	42.4516	78.3319	181.765	85.6878	136.624	37.5931	73.6948	57.4746	69.9035	76.2871	111.221	161.649	85.3882	68.4608	145.235	73.1843	93.031	60.6416	146.984	64.262	62.7196	81.648	95.9284	85.5152	54.2262	114.639	51.0731	37.3527	75.6788	50.8926	25.4383	19.6424	22.4013	43.3389	19.3202	117.107	35.5045	52.3114	576.901	-0.258877	0.259535	-0.997464
RMER19C	19.7527	41.2028	46.2222	44.7098	18.2252	50.6395	16.7299	21.2915	63.4868	82.0747	13.347	34.4908	31.4574	28.0422	49.5423	31.2946	51.6155	35.5779	29.5801	22.4527	18.016	24.8858	39.4518	60.2372	65.8084	33.7175	80.6669	39.7391	48.1625	28.4054	24.6145	32.4007	47.4287	14.2843	18.064	13.0073	25.8318	14.8841	7.17704	3.87715	13.9803	9.38411	33.8867	7.14777	0.913736	222.855	-0.0159021	0.280455	-0.0567011
RMER1A	2.19474	7.55792	1.7479	8.88465	3.85533	1.15465	1.5209	1.57715	6.9488	7.60692	3.47022	6.13913	3.01913	4.93542	9.04564	5.1849	3.89551	4.16678	3.54127	0.340192	1.126	1.63186	4.9023	4.48758	2.71935	7.06654	1.8102	4.41546	3.58773	5.29592	3.69795	5.17512	4.29003	2.96466	4.59255	19.5766	3.66272	1.48841	6.7993	7.1799	9.50661	7.03808	8.74109	1.05459	2.51277	23.938	0.161806	0.433409	0.373333
RMER1B	63.6475	24.6242	26.2185	42.5603	10.6898	23.9177	19.7718	26.1544	27.1635	32.0292	24.2916	29.6911	16.7513	10.7682	15.308	21.6655	22.7238	14.4235	12.9152	20.4115	25.898	24.0699	29.8807	24.1639	16.0442	17.9019	18.3282	22.6794	15.5468	9.26786	18.2586	14.4003	24.3102	11.3196	19.4418	16.6861	21.2052	73.2029	37.7739	15.5086	21.1103	19.8722	21.4336	23.201	39.7475	127.545	-0.392939	0.239071	-1.64361
RMER2	47.0302	91.1826	34.7638	40.6974	49.8564	31.5054	37.6967	51.783	38.8501	124.914	27.2279	70.4326	21.6209	39.3712	15.7255	13.5178	96.0892	23.3981	34.7878	20.4115	25.898	19.9903	27.8964	37.9718	25.6979	37.0825	36.0908	25.2885	25.6577	23.3502	11.0939	28.3507	34.4394	42.8529	52.202	30.6131	8.67487	17.7256	20.0202	1.72318	7.68917	6.62408	45.2621	26.1304	0.456868	214.565	-0.396339	0.308175	-1.28608
RMER20A	16.6173	9.02074	4.85528	3.72582	12.2669	9.73203	7.93043	6.70288	7.26465	27.6251	5.60574	6.13913	13.7322	3.36506	10.5764	9.35133	10.0634	20.5134	23.3307	9.18518	9.008	4.07964	23.2275	16.5695	5.16677	5.24943	13.0108	7.52635	3.47901	3.49049	10.6316	4.61261	5.00503	2.29088	16.6863	1.57664	9.44597	2.70621	18.8869	4.73873	6.43094	19.0442	9.69902	2.22636	2.28434	57.0033	0.329621	0.399649	0.824776
RMER20C_Mm	4.70302	2.68184	3.88422	8.74135	5.60775	11.7114	0.760452	1.70858	6.00124	2.80255	5.07186	4.46482	4.86957	3.9259	4.03575	0	5.84326	3.52573	3.74958	1.02058	4.504	3.67168	11.0885	12.9449	2.44742	13.1236	3.50726	62.2178	2.60926	0	3.58239	2.36255	8.58006	0	5.81723	0.525547	0.192775	0	0.944347	3.15916	0	11.1781	4.90938	0.117177	0	38.8267	-0.294518	0.656873	-0.448364
RMER21B	12.2278	10.2398	21.9458	37.4015	38.7285	31.3404	7.71316	20.2401	14.5293	33.6306	11.7454	22.2125	32.9183	34.7723	16.0038	9.81427	24.9962	18.2697	18.9562	9.86557	10.134	22.438	7.35344	35.5555	63.089	17.1616	55.3242	34.0191	16.634	34.6642	21.3788	45.6761	55.2937	70.8824	55.2637	8.0146	32.1934	14.4782	33.0521	13.6418	15.6579	7.31409	35.4433	38.1996	44.0878	152.325	0.0437554	0.361693	0.120974
RMER4	10.9737	18.2853	9.71055	16.7662	4.9944	8.24748	5.75771	2.62858	7.26465	15.2138	8.0082	4.46482	2.92174	3.70157	2.36578	1.4814	4.54476	4.16678	2.91634	5.78326	0.6756	5.30354	8.40394	19.8489	4.35097	7.47034	4.63863	6.42249	3.37029	0.120362	1.27117	3.48758	2.50252	2.29088	6.88882	2.36496	0	0.541241	3.02191	0.574392	2.51645	0	1.67637	0.585883	1.59904	34.9027	-1.31667	0.467997	-2.8134
RMER4A_LTR	43.5813	30.7193	28.3548	14.1868	6.22109	10.3918	8.25634	16.0343	24.6367	46.0419	12.2792	26.9006	11.2974	18.1713	21.9879	9.25875	14.6082	20.1928	19.9978	25.5144	12.1608	13.8708	8.87082	21.7475	12.509	15.4118	21.8355	18.3643	9.67599	10.8326	23.1122	19.4629	9.17589	19.2703	22.3504	14.3212	4.6266	4.19462	19.2647	17.3754	16.9162	11.0401	9.3398	10.4287	0	103.377	-0.0681202	0.304532	-0.223688
RMER4B_LTR	46.7166	93.133	37.4827	54.8842	30.9302	22.2682	34.0031	23.2629	27.1635	66.8609	27.7618	16.8547	16.9461	27.7057	27.4153	32.1278	40.9029	18.2697	22.9141	21.0919	25.898	24.0699	18.3253	33.3117	15.2284	31.2274	29.8683	27.7973	20.0043	11.1937	21.0321	22.0505	22.4035	11.3196	24.9528	8.80292	6.1688	5.95365	9.44347	2.29757	16.9162	2.20803	13.89	2.81224	19.8738	167.721	-0.573452	0.234467	-2.44577
RMER5	2.19474	7.31411	11.07	16.7662	17.7871	14.3506	14.1227	11.96	11.6866	19.2175	8.0082	10.8272	1.75304	10.0952	13.2206	13.7955	9.41415	11.8593	10.2072	6.46365	7.4316	4.48761	10.038	2.58899	12.9169	11.8449	6.78824	7.02459	11.9591	123.251	14.9074	5.96264	14.1809	9.43302	0	8.27737	4.43382	7.57738	5.09947	0.287196	5.45232	10.7641	1.43689	15.8188	0	59.8005	-0.277063	0.348789	-0.794356
RMER6A	70.8588	285.494	165.662	133.556	84.2914	132.125	82.8893	100.806	190.46	233.012	84.0861	84.2736	66.3235	111.496	77.2359	37.2202	118.164	85.2587	63.7429	104.099	65.9836	78.3292	58.8276	163.452	82.9403	171.885	66.9773	101.154	65.3401	71.3746	82.8573	93.6022	137.4	50.534	60.7747	36.2628	23.5185	25.8443	47.4062	38.3407	75.7732	23.8743	43.8252	22.3807	32.2092	607.17	-0.61783	0.242535	-2.54738
RMER6B	9.40603	15.6034	13.0121	15.1899	8.06114	9.23718	8.90816	7.88574	13.8976	18.0164	5.60574	7.36696	6.52522	12.2264	19.4829	4.90714	24.9962	12.8209	9.79058	5.44307	9.4584	6.93539	3.38492	32.1035	8.70193	18.1038	24.5508	8.83092	9.78471	1.68507	8.55152	13.3878	8.22255	8.08545	1.9901	3.67883	8.48209	3.78869	0	2.01037	8.80759	6.34807	10.6569	8.55389	1.3706	66.3697	0.121109	0.373546	0.324215
RMER6BA	1.88121	6.8265	5.04949	13.1837	1.40194	7.42273	1.84681	5.38859	7.26465	16.4149	6.40656	1.00459	0.486957	3.5894	3.33993	5.64783	7.46639	3.84626	0.624931	4.76269	0.9008	1.22389	0.700328	1.0356	1.08774	3.70152	4.75177	1.20422	0.108719	0	0.808928	1.12503	0.47667	2.02136	0	2.10219	0.963874	0.541241	0	1.00519	0.419409	0	0	0	4.56868	19.5562	-0.973117	0.58661	-1.65888
RMER6C	65.2151	161.886	69.916	127.968	50.1192	44.7014	40.1953	51.2573	126.026	182.967	56.5913	71.5488	28.1461	49.242	46.759	17.499	104.854	66.0274	51.2443	80.9657	67.3348	80.7769	108.668	51.6072	37.5271	104.114	55.6636	43.0507	22.1787	26.2389	53.3892	42.8635	32.1752	13.0715	46.2317	22.7299	18.1208	19.62	10.7656	6.17471	11.4638	12.4201	18.2006	19.5685	14.1629	372.894	-0.361547	0.300493	-1.20318
RMER6D	27.591	48.0293	28.549	23.0714	11.3031	19.1342	15.535	15.3772	41.0611	38.0346	17.885	16.6315	22.5948	16.7131	27.1369	4.25902	27.9178	12.8209	8.74903	19.0508	12.6112	18.7664	18.5587	20.5393	13.4608	30.1506	18.102	18.4646	9.1324	12.8787	14.9074	12.0378	16.2068	6.87263	18.2171	12.8759	6.74712	11.0954	11.3322	7.61069	10.625	13.1102	9.81876	17.4593	4.56868	111.787	-0.400825	0.27798	-1.44192
RMER6-int	6.27069	21.4547	10.6816	8.88465	6.74682	10.3918	8.58225	10.12	18.6354	15.6142	5.60574	10.2691	7.69391	7.73964	1.25247	11.5734	13.6343	5.12834	0	7.48422	1.126	1.63186	6.65312	9.66556	2.03952	8.34524	3.73353	0.802811	0.217438	1.5647	0.115561	3.93759	0.834172	0	0.459255	0	0	0	1.32209	0	0	0	10.7767	0	0	37.9024	-0.668564	0.587383	-1.13821
RSINE1	80.5783	80.9428	44.8627	75.0896	58.0927	61.5262	71.3739	87.2688	123.183	142.93	79.5482	58.1543	42.7548	49.4664	146.957	57.5894	94.7907	73.3994	51.4526	64.9767	82.198	75.4734	50.1902	57.1304	36.1674	55.792	63.1306	46.0613	55.6641	40.2009	31.8949	39.6009	37.6569	42.9876	45.4662	56.4963	32.579	40.999	41.929	63.9011	43.0593	40.2965	49.0938	47.105	46.829	376.544	0.00952648	0.187608	0.0507786
RSINE2	9.0925	3.16945	10.8758	5.87533	4.11819	5.11344	7.82179	3.68001	13.8976	13.6124	4.27104	3.7951	5.45391	4.82325	7.79317	4.53679	7.79102	5.44886	5.20776	8.84499	5.1796	8.15929	3.03475	6.73137	5.43871	8.27794	2.14961	4.51581	3.47901	5.89773	5.89361	9.22521	11.0826	3.50369	2.29627	1.31387	3.8555	0.405931	2.4553	0.71799	5.45232	6.62408	1.55663	0.585883	0	36.9633	-0.0926229	0.317875	-0.291382
RSINE2A	18.185	54.1244	27.1895	33.2458	29.8788	34.6394	36.6103	34.8287	47.694	58.8536	38.1724	27.0122	14.0244	35.221	18.3696	31.2946	39.2797	31.7316	29.5801	37.7613	35.3564	41.6124	21.9436	30.2049	15.5003	31.6312	22.8537	25.2885	16.7427	14.0823	15.1385	16.6504	22.1651	17.5185	62.4587	10.6423	13.1087	21.9203	13.4097	19.2421	12.7221	10.0741	16.0453	9.60848	13.2492	167.756	-0.11024	0.194165	-0.567762
SSU-rRNA_Hsa	1441	1114.91	1079.62	2010.94	464.391	705.819	560.127	602.208	2465.88	4540.53	2445.71	438.222	1720.22	364.099	179.66	253.227	2289.91	2739.5	1174.87	2317.73	1596.89	3602.73	3868.03	917.711	1796.81	776.983	562.179	1000.6	408.131	224.956	565.787	322.545	401.714	20076	13900.3	9814.73	7527.09	8907.2	9991.57	9455.93	7375.03	12867.7	6050.15	5620.61	6053.96	7498.26	0.15471	0.459812	0.336463
tRNA-Gln-CAA_	170.563	104.104	88.5602	89.2764	38.6409	60.8664	44.6494	108.166	77.3844	71.2649	91.8274	165.868	34.4765	97.0259	59.9796	45.4604	90.246	80.7714	57.4936	116.686	83.7744	145.235	149.52	47.2922	22.0268	16.1521	60.0759	47.2655	59.7955	40.8027	43.451	23.1755	18.9476	342.688	311.834	95.781	212.438	139.911	305.591	352.246	101.217	320.716	129.32	293.645	99.8257	416.882	0.225347	0.316636	0.71169
tRNA-Ser-TCAm	590.699	437.871	368.418	408.121	200.74	470.601	244.431	483.659	595.386	521.275	664.948	697.74	195.951	480.867	286.538	207.766	702.815	911.562	457.033	841.635	819.728	1146.38	788.336	554.389	224.211	109.296	411.254	259.609	603.717	209.911	273.533	138.828	126.913	1462.39	1024.75	355.795	763.003	734.735	990.053	877.958	402.633	1384.29	830.883	1502.09	615.401	2637.35	0.605424	0.311995	1.94049
U8	0	0.243804	0	0	0.350484	0.329899	0	0.788574	0.631709	0	0.80082	1.45107	0.194783	0.897349	0.139164	0.277762	1.2985	4.80782	0.41662	2.38134	1.126	0.407964	0.466885	0	0.407903	0.0673004	6.44883	0.602108	1.63079	0.722171	0.577805	0.112503	0.47667	10.1068	16.8393	2.62774	3.66272	5.54772	10.3878	11.3442	5.59212	5.38206	4.90938	0.468707	0.913736	5.02808	2.20717	0.929809	2.37379
UCON28a	3.76241	5.36368	5.43791	4.15572	7.97351	4.12374	5.97498	0	4.42196	2.40219	0	8.03668	2.43478	5.3841	8.90648	5.27748	10.0634	0.641043	6.041	0.340192	5.8552	5.30354	2.91803	0	7.75016	2.08631	10.748	7.12495	1.41335	12.3973	5.77805	6.41265	7.38838	0	3.0617	2.49635	6.1688	4.87117	3.96626	6.31831	2.37665	0.82801	16.8835	6.91342	3.42651	29.7514	0.533821	0.630104	0.847196
URR1	16.9309	32.6697	25.0532	28.5169	32.7703	29.526	29.0058	28.9144	43.5879	51.647	50.1847	29.0214	17.7252	19.4052	32.8426	22.6839	38.3058	27.5648	32.913	41.8436	25.6728	32.2292	15.6407	32.7939	20.1232	28.8046	24.7771	30.5068	18.2648	15.4063	25.6546	21.6005	22.9993	19.6746	16.8393	7.22627	11.5665	21.2437	16.2428	11.4878	6.85035	17.8022	14.6084	29.9972	5.25398	162.295	-0.0342595	0.183941	-0.186253
URR1B	17.5579	24.6242	21.169	19.7755	17.349	19.794	15.535	10.9086	18.9513	36.0328	15.4825	5.58103	10.1287	8.97349	10.4373	21.9432	19.1529	11.2182	18.7479	19.0508	15.0884	23.6619	11.9056	16.7421	9.2458	8.54715	9.95609	11.2394	9.45855	13.8416	8.78264	11.7003	14.0618	7.81593	2.14319	6.30657	18.6992	8.11862	10.0101	10.4827	11.0444	12.2821	8.74109	13.7097	9.3658	86.258	-0.246316	0.224951	-1.09497
[truncated: 8 more columns]
