# Supplementary material for: Tet enzymes are essential for early embryogenesis and completion of embryonic genome activation
Source: EMBO Rep. 2021 Dec 6;23(2):e53968. doi: 10.15252/embr.202153968 (PMC8811641; doi:10.15252/embr.202153968)
Supplement: Supplementary file 6 — Dataset EV4 [file EMBR-23-e53968-s009.xlsx]

## Sheet: Dataset EV4
Dataset EV4: hyper- and hypomethylated 500 bp tiles in Tet-TKD 2-cell embryos
hypermethylated genes (+5kb/-1kb distance of hypermethylated tile(s) from TSS in bp)	hypomethylated genes (+5kb/-1kb distance of hypomethylated tile(s) from TSS in bp)
1700001C19Rik (-3876)	2310007B03Rik (-2803)
1700001J03Rik (-3447)	4921507P07Rik (+381)
1700003E16Rik (-1653)	4930519G04Rik (-913)
1700021F07Rik (-1335)	5830411N06Rik (+873)
1700042G07Rik (-1121)	Abhd16b (+45)
1810024B03Rik (-971)	Acaa1a (-2043)
2200002D01Rik (+215)	Ackr3 (-1729)
2310007B03Rik (-1803)	Acp5 (-420)
2310039H08Rik (-4384)	Acyp2 (+336)
2310061I04Rik (-820)	Adam22 (-269)
2700060E02Rik (-4927)	Adamts4 (+828)
3110009E18Rik (-944)	Adar (+3)
4430402I18Rik (-3597)	Adrb3 (+837)
4930442H23Rik (-402)	Akap12 (+371)
4930519G04Rik (+87)	Akap5 (-140), (+360)
4930595D18Rik (-260)	Ankrd46 (+540)
4931428F04Rik (-2223)	Apeh (+855)
4933424G06Rik (-4787)	Arf5 (-2309), (-1809)
5730409E04Rik (-4567)	Arhgef1 (-3300)
6030419C18Rik (-3352)	Asb18 (-1174)
6330409D20Rik (-735)	Astl (-1879)
9930022D16Rik (+834)	Batf2 (-188)
A430078G23Rik (-186)	Bcas3 (-461)
Aars2 (-4090)	Bcl2l10 (-4007)
Abcf3 (+674)	Bcl2l11 (-1788), (-1288)
Abhd14a (-3073)	Bcl6 (-3899)
Abhd14b (-2624)	Bdkrb2 (-4975)
Abracl (-1963)	Btbd6 (+188)
Acad10 (-1772)	Cactin (-1852)
Acan (-3232)	Capn11 (-1926)
Acap1 (+788)	Cd59b (-1259)
Acd (-1667)	Cdh5 (-4874), (-4374)
Acot1 (-739)	Cdkl1 (-544), (-44)
Acot7 (+117)	Cep128 (+158)
Actl10 (-25)	Chad (-796), (-296)
Actr1b (+257)	Chp2 (+255)
Acy1 (-1932)	Clip4 (+804)
Adap1 (-4629)	Col11a2 (-686)
Adcy3 (-4151)	Col24a1 (+279)
Adcy8 (-955)	Cpne9 (+444)
Adgrb2 (-3317), (-1817)	Crip1 (-4802)
Adora3 (-4670), (+330)	Crocc2 (-4974)
Adprhl2 (-2548), (-2048)	Csrnp2 (-4512)
Adrb3 (-163)	Ctsd (-713)
Adssl1 (-3294)	Cxcl16 (-1767)
Aebp1 (-2196)	Cxcr2 (-1240)
Agap1 (-2555)	Cyct (+199)
Ager (-2611), (+889)	Cyth4 (-3796)
Agpat1 (-3610)	Dbndd2 (-126), (+374)
Ahnak2 (-1594)	Dctn3 (-1581)
Ak1 (-4253)	Dnajb5 (-3645)
Akna (+603)	Dntt (-2524)
Akp3 (+243)	Dyrk1b (-15)
Akr1c19 (-4449)	ENSMUSG00000112600 (-2931)
Aldh18a1 (-2288)	Eif4e3 (-980)
Alkbh4 (-1403)	Elk1 (-143)
Alpi (-1645)	Emb (+979)
Amdhd2 (-1485)	Enpp7 (+563)
Amhr2 (+384)	Fam214a (+140)
Amigo3 (-4908)	Fam98b (+512)
Amot (+388)	Fgfr1 (-8)
Ankle1 (-759), (+741)	Fgfr4 (-3389)
Ankrd24 (-3384)	Fkbp11 (-553)
Apc2 (-2069)	Foxn3 (+46)
Apobec1 (-4307)	Fuom (+690)
Apobec4 (-800)	Gal3st1 (+538)
Apobr (+309)	Gcc1 (-27), (+473)
Aprt (-861)	Gdi1 (+253)
Aqp1 (+319)	Ggta1 (+198)
Aqp7 (-612)	Glul (-1693)
Arc (-4183)	Gm10799 (-1201)
Arfgap1 (+517)	Gm10964 (-2615)
Arfgap2 (-4042)	Gm11444 (-4418)
Arhgap23 (-909)	Gm11595 (+162)
Arhgap45 (-2165), (-1665)	Gm20696 (-954)
Arid5a (-4503)	Gm9507 (+92)
Armc12 (-3109)	Golga7 (+770)
Armc7 (-3416)	Gpr37l1 (-2570)
Arsi (-1029)	Gpx4 (-1786)
Arvcf (-4523)	Grid2ip (+913)
Asap3 (-2614), (-2114), (-1614)	Gsc (-1421)
Asb10 (-294)	Gstt4 (-4708)
Ash2l (-4964)	Hace1 (-78)
Asphd1 (-92)	Hhatl (-2244), (-1244)
Asprv1 (+87)	Hrct1 (+63)
Astl (-3879)	Ido1 (-2242)
Atg101 (-4550)	Igfbp7 (+789)
Atg16l2 (-3163)	Itga3 (-2450)
Atp1a3 (-793)	Itsn1 (-2102)
Atp2b2 (-3570)	Kcnip2 (-190), (+310)
Atp5sl (-2163)	Kcnj12 (-53), (+447)
Atxn7l1 (-3264)	Kcnk15 (-2400)
Atxn7l2 (-3817)	Kdm5b (-3920)
Avp (-3197)	Khk (-3582)
B3gnt3 (-962)	Klhl35 (+247)
B3gnt4 (+291)	Klk10 (-2784)
BC034090 (-4011)	Krt31 (+300)
BC051142 (+430)	Lcn12 (-340)
Bahcc1 (-4696)	Lcn2 (-4954), (-3454)
Baiap2 (-4512)	Lfng (-2569)
Batf3 (-2574)	Lgals1 (-3974)
Bckdk (-4331)	Lingo1 (-3123)
Bcl9l (-1996), (-496)	Lmna (+84)
Bdkrb1 (-3340)	Loxl4 (-2438)
Bmyc (-2988), (-2488)	Lpar2 (+322)
Bpifb1 (-3067)	Lpgat1 (+362), (+862)
Bpifb4 (-4970)	Lrrc32 (-3446)
Brd3 (-4578)	Lrrc61 (-2545)
Brd9 (+913)	Mapt (-3333)
Bri3 (-3483)	Matk (-4048)
Brk1 (-4021)	Misp (-2807)
Bsnd (-468)	Mkrn3 (+888)
Btbd19 (-633)	Mlycd (+873)
C130050O18Rik (+471)	Muc13 (-4286), (-3786)
C1ql2 (-4331), (-1831)	Muc4 (+865)
C1qtnf6 (-1626)	Myd88 (+790)
C3 (-4615)	Myo9a (-1645)
C5ar2 (-1420)	Nav1 (+454)
Cacfd1 (-4675)	Ndrg4 (-286)
Calhm1 (+423)	Ndufa11 (-1511)
Calm2 (-3816)	Ndufa12 (+747)
Camkv (-1423)	Ndufb7 (-3420)
Capn10 (-2625)	Ndufs2 (-4129)
Card14 (-2517), (-1517)	Nlrp3 (-3935)
Casp3 (-3540)	Nmu (-463)
Cass4 (-3649), (-1649)	Nov (+549)
Catip (+643)	Npy4r (-1262)
Cav1 (-84)	Nr0b1 (+987)
Cbfa2t3 (+858)	Olfr168 (-3696)
Cbr2 (-1637)	Olfr553 (-2533)
Cc2d2a (+405)	Olig1 (-3521)
Ccdc114 (+353)	Papd7 (-1887)
Ccdc137 (-1864)	Pck1 (-297)
Ccdc167 (-3242)	Pclaf (+514)
Ccdc177 (-1564)	Pde6a (+269)
Ccdc183 (-3073)	Pdf (+363)
Ccdc42 (+230)	Phf19 (+725)
Ccdc61 (+664)	Pla2g2c (+959)
Ccdc78 (-4329), (-2829), (-2329), (+171)	Pnmt (-199)
Ccl17 (-2702), (+798)	Pold4 (-4648), (-3648), (+852)
Ccl5 (+267)	Ppox (-4065)
Ccr10 (-4308)	Prrt2 (-4040)
Cct7 (-4263)	Psd2 (-579)
Cd300lg (-3758)	Ptges2 (-4645), (-3145)
Cd4 (-2530)	Pth2 (-4244)
Cd72 (-123), (+377)	Pts (-4600)
Cdcp2 (-4640)	Rab3il1 (-3442)
Cdh22 (-4898)	Rai1 (-1262)
Cdh23 (-4761)	Ralgds (-291)
Cdk5r1 (+228)	Rarg (-1734)
Cdk5rap1 (-3741)	Rbp1 (-3710)
Cdk5rap3 (-4255), (-3255), (-2755)	Rnaseh2a (-1511)
Cep295nl (-1251)	Rpl28 (-4623)
Ces4a (-1549), (-1049)	Rusc1 (+39)
Cfd (-4602), (+898)	S1pr3 (+112)
Chchd10 (-3879)	Sarm1 (-1293)
Chit1 (-2991)	Sbds (-3721)
Chrm4 (-998)	Sds (-3775)
Chrna2 (-1182)	Sdsl (+59)
Chst5 (+696)	Sebox (-4696)
Chsy1 (-2264)	Selenon (+915)
Chuk (-3271)	Sema6b (-1899)
Cideb (-2793)	Serpine2 (-3555)
Cisd3 (-702)	Sertad1 (-3159)
Cldn14 (+86)	Sh2d2a (+996)
Cldn15 (+635)	Shkbp1 (-1732)
Clec2l (-2818)	Slc17a9 (-12)
Clec4f (+936)	Slc22a12 (-732)
Clic3 (-87), (+413)	Slc25a12 (+498)
Clip3 (-2502)	Slc2a1 (-3460)
Cln3 (-4934), (+566)	Slc36a1 (-2599)
Cluap1 (-3074), (-1574)	Slc8b1 (-1417)
Cnksr1 (-3352)	Smim17 (+576)
Col1a1 (-1973)	Snx17 (-1476)
Col4a2 (-4054)	Sost (-3236), (-2736)
Cops9 (-2766)	Sp7 (+574)
Cpa4 (-118)	Spaar (-2783)
Cpn2 (+781)	Spata20 (-3903)
Cpne6 (-3197)	Srebf1 (-2147)
Cpt1c (-1400), (-400)	St8sia1 (-299), (+701)
Crabp1 (-4997)	Stk19 (-1306)
Creb3l1 (-3249)	Sult5a1 (+519)
Creld1 (-3046)	Syt2 (-549)
Crip1 (-3802), (-3302)	Tbc1d30 (-4562)
Crk (+992)	Tcf15 (-310)
Cryba2 (-3108)	Tcf20 (+383)
Cryba4 (-4233), (+767)	Tlr1 (-4690)
Crybb1 (-4064), (+936)	Tmem121 (-1179)
Crybb3 (-2141), (-141)	Tmem219 (+525)
Csad (-2708)	Tmem37 (+323)
Csf2rb (-239)	Tnfsf14 (-1062)
Csf2rb2 (-148)	Togaram2 (-510)
Cspg4 (-3782)	Top1mt (-4451)
Ctdsp2 (-2966)	Tor4a (+635)
Ctf2 (-635)	Tpd52l2 (-3914)
Ctnnbip1 (-2485)	Ttll3 (+293)
Ctu1 (-2265)	Ulk3 (-201)
Cul9 (-4363)	Ulk4 (-54)
Cxcr5 (-3874)	Unc119 (-255), (+245)
Cyb561 (-2339)	Vmac (+670)
Cyb561d2 (-2886)	Vmn2r114 (-2938)
Cyb5r3 (-659)	Vrk3 (-3162)
Cyba (+679)	Vtn (-369)
Cytip (+244)	Wfdc6a (-2074)
D11Wsu47e (-1661)	Wwc2 (-4200)
D930048N14Rik (-3705)	Zfp113 (+493)
Dazap2 (-4877)	Zfp358 (-258)
Dbi (+686)	Zfp445 (-4245)
Dbp (-2337)	Zfp503 (-4650)
Ddost (-1979)	Zrsr1 (-1464)
Defb23 (-1131)
Dgka (-676), (-176)
Dhx15 (-3237)
Dlk1 (-4098)
Dmrt1 (-4867)
Dnajb12 (-1824)
Dnajc4 (-2979), (-979)
Dnali1 (+452)
Dpys (-1784)
Dtx1 (-3824)
Dupd1 (+825)
Dusp2 (-2908)
Dvl1 (-651)
Dysf (-138)
E130218I03Rik (-2012), (-12), (+488)
E2f1 (-4359), (-2359)
ENSMUSG00000111410 (-1133)
Efna4 (-3223), (-1223)
Egfem1 (-482), (+18)
Egfl7 (-4305)
Eid2b (-2988)
Eid3 (+125)
Eif2b2 (-2730)
Eif4ebp3 (+191)
Elane (+4)
Eln (-4928)
Entpd8 (-4574)
Erich4 (-1359)
Esyt3 (-1733)
Etnk2 (-3321)
Evi5l (-816)
Evpl (-3674)
Extl3 (-2146)
F10 (-1571)
Faap100 (-3487)
Fabp7 (-2630)
Fahd2a (-3201)
Fam110a (-3316), (-2816)
Fam120a (-4734)
Fam162b (+266)
Fam171a2 (-1069)
Fam189b (-3952), (-1952), (+48), (+548)
Fam229a (-439)
Fam69b (+794)
Fam71b (+521)
Fam71e2 (-2449)
Fam71f1 (-4906)
Fancd2os (-36)
Fastkd5 (-4224)
Fbf1 (-3598)
Fbln1 (-4698)
Fbxo2 (-4370)
Fbxo6 (-4343)
Fcgr4 (+831)
Fer1l5 (-4540)
Fermt3 (+218)
Fes (-3305), (-2805), (-2305)
Ffar2 (-976)
Fgf1 (+20)
Fgf17 (-483)
Fgr (+649)
Fibcd1 (-2246)
Fibp (-4378)
Figla (-1440)
Flnc (-2525), (-2025)
Fndc5 (-2748)
Fndc8 (+127)
Folr1 (-1044)
Foxk1 (-1249)
Ftcd (+603)
Fut7 (-1628)
Fv1 (-4228)
Fxyd3 (-1047)
Fxyd4 (-4916)
Gal3st4 (+3)
Galns (-1288)
Gapdh (-784)
Gdf6 (-1121)
Gdpd3 (-2583)
Ggn (-959), (+541)
Gigyf1 (-2627)
Gimap3 (+600)
Gja4 (-4712)
Gjb4 (-2170), (-1670)
Glyctk (-633)
Gm10775 (+712)
Gm11084 (-2535)
Gm13420 (-1566)
Gm16181 (-583)
Gm19402 (-994)
Gm21974 (-4297)
Gm45623 (-3424)
Gm45837 (-3135), (-2135), (-1635)
Gm4841 (+516)
Gm5239 (-1332)
Gm7534 (-747)
Gm8888 (-1110)
Gm9821 (-3452)
Gmppb (-991)
Gngt2 (-4419)
Golim4 (-302)
Gpbar1 (-1299)
Gpr45 (-1212)
Gpr62 (-3813), (-3313)
Gpsm1 (-22), (+478)
Gpsm3 (-4555)
Gpx3 (-3021)
Gramd4 (-1944)
Grhl2 (-2785)
Grin2c (-3508)
Grk1 (-1330)
Grtp1 (+869)
Grwd1 (-3807), (+693)
Gsk3a (-4400)
Guca2b (-4797)
Gulo (-44)
H2afx (-1443)
Habp2 (-1671)
Hacd4 (+175)
Haghl (-1078)
Hap1 (-3623)
Hapln2 (+227)
Hcn4 (-3661)
Hectd4 (-3968)
Heg1 (-1794)
Helz2 (+776)
Hemgn (+485)
Hes1 (-4589)
Hes7 (-4653)
Heyl (-4805)
Higd1c (-794)
Higd2a (-1956)
Hils1 (-2342)
Hmces (-4555)
Homer2 (-1942)
Hr (-3936)
Hrh1 (-1685)
Hs3st3a1 (-81)
Hsd11b1 (+378)
Hsd17b1 (-4660)
Hsd17b14 (-1142)
Hsd3b7 (+647)
Hsp90aa1 (-4356)
Htr1d (-3773)
Htra3 (-969)
Hyal3 (-2045)
Icam4 (-4622)
Id3 (-3246)
Ido2 (-1418)
Ids (-167), (+333)
Ifit2 (-1459)
Ifitm1 (-3470)
Ifnb1 (+23)
Igfbp5 (-2367)
Igflr1 (-676)
Il16 (-4728)
Il17c (+231)
Il21r (-2786)
Inafm1 (-4634)
Inf2 (-1033)
Ino80e (-3288)
Ip6k1 (-2750)
Iqck (-4524)
Irf2 (-1981)
Irf7 (-3770)
Isoc2b (-3058)
Isyna1 (-2730)
Itga9 (-939)
Itpa (-4359)
Kank2 (-1507)
Kansl3 (+263)
Katnal2 (-2955)
Katnb1 (-3435)
Kcnj11 (-2514)
Kcnj15 (+193)
Kcnk3 (-4919)
Kcnk4 (-236)
Kcnu1 (-3872)
Kctd21 (-4076)
Klf11 (-2023)
Klhdc3 (-3321), (-2821)
Klhdc7b (-1140), (+360), (+860)
Klhdc8a (-3875)
Klk1b24 (-3485)
Klk7 (-3043)
Krt15 (+677)
Krt17 (-1722)
Krt36 (+375)
Krt78 (+536)
Krt82 (-1592)
Krt83 (+261)
Krt84 (+69)
Krtap28-10 (-2771)
Krtap28-13 (+321)
Lamc3 (-2093)
Laptm5 (-3374)
Lat (+283)
Leng1 (-1411)
Lgalsl (+805)
Lgmn (-1438)
Lhx1 (-4216)
Lingo3 (-2212)
Lmnb2 (-1006)
Lmo2 (-3972)
Loxl3 (-4422)
Lpcat2 (-1088)
Lpp (-2599)
Lrfn4 (-4249)
Lrrc25 (-1593), (-1093), (-93)
Lrrc26 (-1164)
Lrrc30 (+472)
Lrrc73 (-4914)
Lrsam1 (-1137)
Ltb4r1 (-4711)
Ltb4r2 (-177)
Lypd2 (-2422)
Lypd5 (-445)
Mal (-1056)
Map3k7cl (-79)
Map4k4 (-3928)
Mark3 (-4276)
Matn1 (-134)
Mc3r (+759)
Mcm5 (+682)
Mdga1 (-4869)
Med22 (-1182)
Mertk (-705)
Mest (-2302)
Mettl13 (+800)
Mettl24 (-2531)
Mfap4 (+790)
Mfng (-1776)
Mfsd6l (-2435)
Mgat5b (-2612), (-2112)
Mien1 (-760)
Miip (-4032)
Mip (-1087), (-87)
Mlx (-2549), (-1049)
Mmel1 (-3834)
Mmp15 (-3017)
Mmp17 (-3418)
Mob3c (+659)
Morn4 (+119), (+619)
Mrgpra6 (+165)
Mrgprd (+416)
Mrm1 (-2736)
Mrpl21 (-1650)
Mrpl51 (-4914)
Mrpl54 (-2317)
Mrps17 (-4746)
Mrvi1 (-4064)
Mslnl (+211)
Mst1r (-4122)
Mta1 (-1027)
Muc1 (-4306)
Muc5b (-3319), (-1319)
Mus81 (-4849)
Mvp (-1630)
Mycbpap (-3009)
Myl3 (+105)
Myl6b (-2066)
Mylk3 (-927)
Myoc (+596)
Myod1 (-4223)
N4bp1 (-2993)
N4bp3 (-2909)
Naaladl1 (-31), (+469)
Nat6 (-866)
Ndrg4 (+714)
Ndufb2 (+677)
Nectin3 (-4284)
Nedd9 (+42)
Neil1 (+876)
Neurl2 (-4795)
Neurl3 (-1816)
Nfam1 (-3945), (-1945), (-1445)
Nfasc (-1994)
Nfix (-2355)
Nkd1 (-3103)
Nme5 (-2636)
Nmrk2 (-1200)
Nop9 (-1442)
Nos3 (-59), (+941)
Npas1 (-2971), (-971)
Npc1l1 (-608), (-108)
Npy4r (-4262)
Nr1d1 (-918)
Nradd (-4299)
Nrarp (-1007)
Nrip2 (+281), (+781)
Nrl (-2560)
Nrn1 (-3774)
Nrsn2 (+387), (+887)
Nsun2 (-3265)
Nt5dc2 (+898)
Nthl1 (-2931)
Ntn5 (-3665)
Nudt22 (-2634), (+866)
Nudt8 (-2829)
Nudt8 (-2875)
Oasl1 (-1513)
Oasl2 (-685), (+815)
Olfr1416 (-3638)
Olfr155 (-2314)
Olfr641 (-1694)
Olfr70 (-2444)
Orai1 (-4823)
Osbpl2 (-3055)
Osbpl5 (+212)
Oscp1 (+186)
Otog (-2736), (+764)
P2rx3 (-264), (+236)
P3h3 (-2499)
Pacsin1 (-1337)
Padi1 (-4973), (-2973)
Pagr1b (+233)
Palm (-3821)
Pcbp4 (-3091)
Pcnx3 (-1843)
Pcolce (+736)
Pcp2 (+794)
Pcsk4 (-3753)
Pde6b (-3640)
Pde6g (-2751)
Pdk2 (-2897)
Pdzd7 (-3137)
Pecr (-2437)
Pglyrp3 (-3832)
Phf23 (-3026)
Pi16 (+369), (+869)
Pi4k2a (-4684), (-4184)
Pid1 (-106)
Pigc (-3477)
Pigo (-3495)
Pla1a (-2606)
Pla2g4d (+946)
Plcg2 (-4540)
Plekhh3 (+600)
Plekho1 (+250)
Pnkp (-2908), (-2408)
Pnma3 (-536)
Pnpla1 (+840)
Polr1c (-1197)
Polr2l (-2119)
Pou3f1 (-4556)
Ppef2 (+27)
Ppil3 (-3822)
Ppm1m (+524)
Ppp1ca (-3907)
Ppp1r14a (-4061)
Ppp1r9b (-3784), (-2284)
Ppp4r2 (-3871)
Ppt2 (-4603), (+897)
Pqlc2 (-4043)
Praf2 (+312)
Prelid3a (-4598)
Prr15l (-4073)
Prr3 (-3015)
Prr30 (+579)
Prr5l (-44)
Prrt1 (-3282)
Prrt3 (-2868)
Prss16 (+490)
Prss28 (+605)
Psca (-88)
Psenen (-1510)
Psmb9 (-1987)
Ptcra (-4539)
Ptgds (-2409)
Ptges (-2954)
Ptgir (-4263)
Ptpn21 (-3606)
Ptpn5 (-534)
Ptprn2 (-582)
Purg (+426)
Pus1 (+845)
Pycard (+116)
Pygo2 (-2010)
Pym1 (-3638), (-3138)
Qpctl (-1960)
Qrfp (-4671)
R3hcc1l (-3008)
R3hdm4 (-2745)
Rab15 (-2698)
Rab1b (-4755)
Rab26 (+137), (+637)
Rab35 (-4657)
Rab37 (-2406)
Rab3d (-3112)
Rad51d (-1637)
Ranbp3 (-3974)
Rap1gap (-4502), (-2502), (-2)
Rassf1 (-1804)
Rassf10 (-4211)
Rassf7 (-4609)
Rbm10 (-1871)
Rbm25 (-1)
Rbp3 (+729)
Rcn3 (-4030)
Rcor1 (-1047)
Rexo1 (-2691)
Rfxank (-4655)
Rgag4 (+445)
Rgl3 (-4305)
Rgs10 (-1578)
Rhbdl1 (-2456)
Rhbg (-2042)
Rhd (+715)
Rho (-997)
Rhoq (-4831)
Rilp (-4843)
Rmnd5b (-4855)
Rnase13 (+22)
Rnf19b (-3520)
Rnf220 (-2199)
Rnf223 (-262)
Rnf43 (+164)
Ror2 (-1127)
Rph3a (-213)
Rpl10a (-2220)
Rpl12 (-3808)
Rpl18 (-2706)
Rpl26 (-1384)
Rpl7a (+987)
Rpl9-ps1 (-2630)
Rprml (-2819)
Rps6kl1 (-3987)
Rrp7a (-4950)
Rrp9 (-3518)
Rsph10b (+189)
Rtn2 (-4373)
Rufy4 (-3328)
Runx3 (-3401)
S100a6 (-631)
Saal1 (-2571), (-2071)
Sac3d1 (-3665)
Sall1 (-4589)
Samd14 (-4628)
Sart1 (-4048)
Satb2 (+607)
Scarf1 (+211)
Scd4 (-341)
Scn1b (-3248)
Scn4b (-3144)
Scnm1 (-1740)
Sct (-4618)
Sec14l1 (-4921)
Sec14l2 (-2420)
Sec14l3 (-590), (+410)
Sec24d (+796)
Selplg (-2750)
Sema3b (-552)
Sema3f (+305)
Senp2 (-1733)
Sept14 (-2239)
Sept3 (-1184)
Sergef (-2444)
Serhl (+47)
Serp2 (-2064)
Serpina11 (-2324)
Serpinf2 (-4750), (-4250), (-2250)
Setd1a (-2419)
Sez6l2 (-1478)
Sfxn5 (-4829)
Sgca (+576)
Sgce (-2075)
Sgsm2 (-1191)
Sh2d3c (-2804)
Sh3rf3 (-3707)
Shd (-338)
Shh (-383995)
Siah2 (-3351)
Sipa1l3 (+209)
Skap1 (-1842)
Skiv2l (-4041)
Slamf8 (-1683)
Slc13a2 (+466)
Slc16a13 (-3257), (-2757)
Slc16a5 (-3727), (-227)
Slc19a1 (-1461)
Slc25a10 (+911)
Slc25a19 (-2956)
Slc25a33 (-2974)
Slc35g3 (-1783)
Slc44a4 (-4719), (-3219)
Slc52a2 (-1692)
Slc6a7 (-4052)
Slco2b1 (-4590), (-2590)
Slurp2 (-1558)
Smndc1 (+822)
Smpd5 (-2183)
Snip1 (-2421), (-1421)
Snrnp200 (+852)
Snrpd2 (-2971)
Snrpe (-4960)
Snx29 (-4657)
Sp2 (-4040)
Sp7 (-426)
Spaca4 (-3438)
Spag1 (-1617)
Spata20 (-1903)
Spatc1 (-4338), (-838)
Spint2 (-3339)
Spon2 (+704)
Spred3 (-3104), (-2104), (-604)
Srgn (+200)
Ssrp1 (-1983), (-1483)
Ssu2 (-4728)
Stat5b (-4223)
Stk32c (-4734)
Stk40 (-2706)
Sumf2 (+265)
Surf2 (-4616)
Syce1l (-3462)
Sycp1 (+849)
Syne3 (+926)
Synpo (+585)
Syt8 (-4226)
Sytl2 (-4448)
Tagln (-3193)
Tango2 (+176)
Tbcb (-979)
Tbcc (-4433)
Tbx6 (-732)
Tcea3 (-4201)
Tcirg1 (-1760)
Tcp11 (-2167)
Tctex1d4 (-2562), (-562)
Tdp1 (-3786)
Tead3 (-3651), (-3151)
Tecpr1 (-1636)
Tesc (-4492)
Tfap2e (-4011)
Tfdp1 (-3500)
Tff3 (-1605)
Tgfb2 (-2051)
Tgfbi (-2835), (-1835)
Them7 (-69)
Ticam1 (+35)
Timm29 (-471)
Timp1 (+85)
Tlr6 (-1704)
Tm7sf2 (-2409)
Tmco4 (-4154)
Tmem119 (-4235)
Tmem120a (-3303)
Tmem176a (-761)
Tmem176b (+229)
Tmem198b (-2881)
Tmem210 (+606)
Tmem239 (+773)
Tmem37 (+823)
Tmem40 (+248)
Tmem82 (-1013)
Tmem95 (-233)
Tmem98 (-2424)
Tmod4 (-3264), (-1764)
Tmprss9 (+903)
Tnfaip8l2 (-2391)
Tnfrsf18 (-4413)
Tnfrsf25 (-3183)
Tnfrsf9 (-3248)
Tnfsf11 (-1208)
Tnnc2 (+490)
Tnni2 (-1079), (+921)
Tnni3 (-223)
Tomm22 (-4610)
Tpd52 (-2703)
Tpst2 (-4440)
Traf3 (-1212)
Traf4 (-3662)
Traf7 (-2313)
Trim16 (-1480)
Trim65 (-125)
Triml1 (+235)
Trip13 (-967)
Trip6 (+153), (+653)
Trmt112 (-4996)
Trp53i11 (-4297), (-3797)
Trpt1 (-2880), (-880)
Trpv3 (+363)
Tspan1 (-4651)
Tspan17 (-2626)
Tsr1 (+173)
Tssk3 (+271)
Ttll1 (-2358)
Ttll11 (-2627)
Twf2 (-4357)
Txn2 (-283)
U2surp (-1357)
Uba52 (-3170)
Ubash3a (-2622), (-122)
Ubl4b (-178)
Ubox5 (-4213)
Ubxn10 (-84)
Ucp3 (+760)
Umodl1 (-432)
Upb1 (-160)
Ush1c (-3248), (+252)
Usp18 (-2155)
Usp22 (+804)
Vipr2 (-3977)
Vkorc1 (-4134)
Wnt3a (-2499)
Wnt4 (-3738)
Wrn (-1224)
Xab2 (-3435)
Yipf2 (+577)
Yipf3 (-2329)
Ywhaz (-2713)
Zbtb4 (-2171)
Zbtb48 (+910)
Zdhhc22 (-4821)
Zdhhc8 (-1115)
Zfp12 (-923)
Zfp219 (-3538)
Zfp335 (-4994), (-4494)
Zfp366 (-572)
Zfp428 (-3379)
Zfp532 (-3979)
Zfp575 (-3610)
Zfp879 (-3199)
Zfp882 (-4357)
Zfpm1 (-2390)
Zmynd10 (-2547)
Zpr1 (-3313)
