# Supplementary material for: Tet enzymes are essential for early embryogenesis and completion of embryonic genome activation
Source: EMBO Rep. 2021 Dec 6;23(2):e53968. doi: 10.15252/embr.202153968 (PMC8811641; doi:10.15252/embr.202153968)
Supplement: Supplementary file 7 — Dataset EV5 [file EMBR-23-e53968-s013.xlsx]

## Sheet: Dataset EV5
Dataset EV5: CpG methylation levels of repetitive sequences
Repeat name	% CpG methylation merged dataset		Logistic regression analysis (FDR<0.05, Min observations 5)
	Control	Merge	FDR	Difference
B1	19.8177	29.9922	ns	ns
B1_Mm	18.4434	22.6444	0.00167929	3.15275
B1_Mur3	13.502	11.6735	ns	ns
B1_Mur4	14.0177	17.4004	0.0213116	4.34913
B1_Mus1	19.6285	22.3692	0.0115182	3.07647
B1_Mus2	19.4665	26.8282	0.000947723	7.46341
B2	33.9912	50.4762	0.0184065	18.2209
B2_Mm1a	26.7994	29.5344	ns	ns
B2_Mm1t	27.1976	24.6733	0.00102222	3.13605
B2_Mm2	6.79324	7.6108	ns	ns
B3	1.10523	2.09319	ns	ns
BGLII_A	10.1895	18.7552	ns	ns
BGLII_B	7.85138	8.09305	ns	ns
BGLII_LTR	9.78739	11.2452	ns	ns
BGLII_Mus	10.9995	10.6945	ns	ns
ERVB2_1A-I_MM	30.8882	28.8586	0.00167929	4.29547
ERVB4_1B-I_MM	34.3424	27.0208	0.00167929	-6.44745
ERVB4_1B-LTR_MM	27.2382	36.1882	ns	ns
ERVB4_1C-LTR_Mm	20.0071	25.6587	ns	ns
ERVB4_1-I_MM	20.2599	22.4714	ns	ns
ERVB4_1-LTR_MM	23.8064	29.5878	ns	ns
ERVB4_2B-LTR_MM	27.4755	33.3369	0.00101888	2.95795
ERVB4_2-I_MM	34.5971	33.126	ns	ns
ERVB4_2-LTR_MM	28.312	29.6286	ns	ns
ERVB4_3-I_MM	12.9437	20.9847	ns	ns
ERVB4_3-LTR_MM	22.8571	21.86	ns	ns
ERVB5_1-I_MM	8.7391	11.6218	0.0391903	2.8381
ERVB5_2-I_MM	32.4167	43.8829	ns	ns
ERVB7_1-I_MM	53.9402	54.3419	ns	ns
ERVB7_1-LTR_MM	33.7926	41.6853	4.30129e-05	4.30061
ERVB7_2B-LTR_MM	20.3462	18.7162	ns	ns
ERVB7_2-LTR_MM	21.224	19.9217	ns	ns
ERVB7_3-LTR_MM	7.97976	20.8032	ns	ns
ETNERV	46.7173	51.7301	ns	ns
ETnERV2	20.2035	21.9354	ns	ns
ETnERV3	32.9567	34.8165	ns	ns
HERVFH21I	24.9504	10.718	ns	ns
HERVH	45.5212	54.0988	ns	ns
HERVS71	23.144	31.25	ns	ns
IAP1-MM_I	38.166	36.2053	ns	ns
IAP1-MM_LTR	40.7426	35.9099	ns	ns
IAP5-Mm_I	35.6628	38.7092	ns	ns
IAP5-Mm_LTR	45.0818	41.0965	ns	ns
IAPA_MM	53.754	56.0611	ns	ns
IAP-d	32.0775	31.7681	ns	ns
IAPEY_LTR	33.0735	33.7482	ns	ns
IAPEY2_LTR	37.3405	40.1249	1.56242e-11	3.58462
IAPEY3_I	43.3881	42.6817	ns	ns
IAPEY3_LTR	41.4165	43.9086	0.00429018	3.42848
IAPEY3C_LTR	32.2206	34.7108	ns	ns
IAPEY4_I	38.8921	39.0529	ns	ns
IAPEY4_LTR	34.0269	30.4735	ns	ns
IAPEY5_I	32.3074	31.3924	0.0341086	2.03133
IAPEY5_LTR	20.8858	22.8793	ns	ns
IAPEYI	59.8046	55.0263	0.00023297	-6.22874
IAPEZI	57.7188	55.7076	ns	ns
IAPLTR1_Mm	71.3747	71.9202	0.0011232	1.20469
IAPLTR1a_I_MM	60.7054	59.8927	ns	ns
IAPLTR1a_MM	73.1585	73.5601	ns	ns
IAPLTR2_Mm	53.6643	52.6569	ns	ns
IAPLTR2a2_Mm	42.5819	52.0208	0.00603723	1.74766
IAPLTR2b	51.1941	60.694	0.0104182	2.48423
IAPLTR3	36.1441	36.1171	ns	ns
IAPLTR3_I	49.1302	46.724	ns	ns
IAPLTR4	39.0777	43.9005	ns	ns
IAPLTR4_I	38.8002	39.4231	ns	ns
IAPLTR4_LTR	47.3415	39.0709	ns	ns
IMPB_01	8.95424	10.6396	0	3.41292
L1_MM	49.1063	43.5915	ns	ns
L1_Mur1_5end	6.79394	11.2025	ns	ns
L1_Mur1_orf2	9.68568	9.29492	ns	ns
L1_Mur2_3end	10.1143	7.42935	ns	ns
L1_Mur2_orf2	3.33937	6.70811	ns	ns
L1_Mur3_orf2	7.08479	3.18996	ns	ns
L1_Mus1_3end	16.3822	21.0376	ns	ns
L1_Mus2_3end	14.5308	14.7735	0.0452433	1.87564
L1B_MM	11.3172	13.3138	ns	ns
L1Lx_I	8.43943	10.7329	ns	ns
L1Lx_II	10.9954	11.825	ns	ns
L1Lx_III	11.4897	10.0603	ns	ns
L1Lx_IV	9.67012	7.6215	ns	ns
L1Md_F_5end	29.9396	31.7423	ns	ns
L1Md_Gf_5end	38.7076	33.9173	ns	ns
L1MdA_I	45.6575	48.5006	ns	ns
L1MdA_II	39.4019	39.311	ns	ns
L1MdA_III	45.751	41.4411	ns	ns
L1MdA_IV	29.7304	28.2753	ns	ns
L1MdA_V	36.558	34.0198	ns	ns
L1MdA_VI	25.7718	27.6317	0.00564169	1.32392
L1MdA_VII	24.2799	28.0173	ns	ns
L1MdF_I	35.108	34.2454	ns	ns
L1MdF_II	28.9384	27.3783	ns	ns
L1MdF_III	25.9827	27.2652	ns	ns
L1MdF_IV	22.7134	22.0666	0.0314062	1.12725
L1MdF_V	23.5775	23.7803	ns	ns
L1MdFanc_I	17.2721	19.2972	ns	ns
L1MdFanc_II	9.80726	12.0914	ns	ns
L1MdGf_I	42.2541	38.1356	ns	ns
L1MdGf_II	34.3646	36.699	ns	ns
L1MdMus_I	16.6456	17.3949	0.0282842	1.13238
L1MdMus_II	14.0705	14.1906	ns	ns
L1MdN_I	23.9631	25.7499	1.61974e-15	2.62737
L1MdTf_I	32.0686	31.861	ns	ns
L1MdTf_II	34.2964	36.5717	ns	ns
L1MdTf_III	28.5058	25.5181	1.40516e-30	-2.6862
L1MdV_I	16.2572	19.3059	ns	ns
L1MdV_II	12.5955	14.951	ns	ns
L1MdV_III	12.3946	11.8662	ns	ns
L1MM_F	26.2696	36.0377	ns	ns
L1VL1_5	13.421	25.4152	ns	ns
L1VL1_5end	13.6116	23.3659	9.05123e-05	8.40526
L1VL2_5end	9.03436	12.6058	ns	ns
L1VL4_5end	9.1859	7.1178	ns	ns
L32	44.8384	42.0112	ns	ns
LSU-rRNA_Hsa	10.4436	9.65759	0	-2.68434
LTRIS_Mm	29.8341	34.874	ns	ns
LTRIS_Mus	23.6157	26.8599	ns	ns
LTRIS2	40.2854	38.0423	ns	ns
LTRIS3	37.3811	39.8581	0.00511671	3.39009
LTRIS4A	20.1635	30.4628	ns	ns
LTRIS4B	18.5147	26.7082	ns	ns
LTRIS5	31.8405	20.0105	ns	ns
LTRIS6	20.0566	27.8754	ns	ns
LX	8.74482	20.2924	ns	ns
Lx_3end	8.39451	12.0431	ns	ns
Lx2_3end	5.60779	7.7414	ns	ns
Lx2A_3end	6.39335	14.9188	ns	ns
Lx2A1_3end	8.89276	3.45622	0.00566682	-4.43495
LX2B	7.36729	15.4526	ns	ns
Lx2B_3end	3.28542	6.31034	ns	ns
Lx2B2_3end	3.0706	6.29287	ns	ns
Lx3B_3end	4.72331	6.25907	ns	ns
Lx3C_3end	7.00715	6.275	ns	ns
LX4	8.29398	6.15844	ns	ns
LX5b	7.56159	1.95682	ns	ns
MERV1_I	6.61551	10.3602	ns	ns
MERVK26	10.2712	12.8085	ns	ns
MERVL	21.2148	25.3287	0	4.74834
MERVL_2A	6.53216	10.293	ns	ns
MERVL_LTR	22.0869	27.2693	6.10699e-09	5.88675
MLTR31D_MM	15.8748	8.91053	ns	ns
MMERGLN_I	43.9465	43.7184	0.0103422	-0.172184
MMERGLN_LTR	36.5722	38.8609	8.43342e-05	3.19278
MMERVK10C	54.3217	53.8545	ns	ns
MMERVK10D3_I	29.9264	30.2069	ns	ns
MMERVK10D3_LTR	23.0415	24.2909	ns	ns
MMERVK9C_I	22.0253	25.5884	ns	ns
MMERVK9E_I	19.2709	18.4316	ns	ns
MMETN	38.1591	42.0951	0.00862918	2.27104
MMTV-int	18.2199	26.1087	8.91096e-07	10.7411
MMVL30	36.3737	40.4037	4.85743e-21	4.16635
MT2B2_LTR	6.77238	7.61066	ns	ns
MTAI	12.2326	16.4266	6.27214e-17	4.89599
MTC	0.350877	0.689655	ns	ns
MuRRS4-int	23.1869	22.5286	ns	ns
MURVY_LTR	24.3618	29.1274	ns	ns
MURVY-int	26.9703	36.5605	3.36077e-24	1.23347
MusHAL1	5.30325	6.86581	ns	ns
MusHAL1_5end	3.52686	4.87048	ns	ns
ORR1A	3.13362	4.71468	ns	ns
ORR1A0	28.6029	14.8689	ns	ns
ORR1A2_LTR	6.3396	4.49723	ns	ns
ORR1A3_LTR	4.97286	6.83101	ns	ns
ORR1AI	16.4696	13.4203	0.00792667	5.5965
ORR1B1-int	3.45351	10.0471	ns	ns
RLTR10	35.4666	31.9852	ns	ns
RLTR10A	28.4978	25.38	ns	ns
RLTR10B2	33.5442	43.2468	ns	ns
RLTR10D	26.9111	25.314	ns	ns
RLTR10D2	27.3291	23.7818	0.00162657	-4.0401
RLTR10E	34.7827	33.5419	ns	ns
RLTR10F	30.6393	32.3245	ns	ns
RLTR11C_MM	16.2338	12.294	ns	ns
RLTR13A1	15.45	32.0777	0.0103422	9.97749
RLTR13A2	32.746	35.0367	ns	ns
RLTR13A3	28.5314	38.347	ns	ns
RLTR13B1	30.4776	34.7679	ns	ns
RLTR13B2	27.8176	28.0954	ns	ns
RLTR13B3	34.7601	33.2109	ns	ns
RLTR13B4	28.3519	38.2976	ns	ns
RLTR13C1	13.3831	15.8136	ns	ns
RLTR13C2	19.8308	22.0408	ns	ns
RLTR13C3	18.9311	16.5577	ns	ns
RLTR13D	12.4344	13.6309	ns	ns
RLTR13D3	16.0155	23.7847	ns	ns
RLTR13D3A1	32.9952	16.1839	ns	ns
RLTR13D5	14.4113	22.9498	ns	ns
RLTR13D6	12.3352	17.9173	ns	ns
RLTR13E	17.9417	34.8713	0.00271391	17.0142
RLTR13F	32.0773	27.5004	ns	ns
RLTR13G	33.074	19.8535	0.00731434	-5.80578
RLTR16B_MM	9.38218	16.773	ns	ns
RLTR17_MM	10.2464	14.3609	ns	ns
RLTR1A2_MM	36.5411	30.6648	ns	ns
RLTR1B_MM	30.2234	37.0111	0.0012007	3.38726
RLTR1C_MM	36.7792	35.1294	ns	ns
RLTR1D_MM	38.9655	41.8971	ns	ns
RLTR1D2_MM	29.31	38.2985	ns	ns
RLTR1E_MM	11.8008	29.6779	ns	ns
RLTR1F_Mm	23.7185	29.8103	ns	ns
RLTR1IAP_MM	61.075	66.8345	ns	ns
RLTR20C1_MM	11.4505	5.4489	ns	ns
RLTR27_MM	21.3098	21.9769	ns	ns
RLTR2aIAP_MM	59.863	55.9648	0.00549402	1.43207
RLTR2IAP_MM	74.7084	74.1847	ns	ns
RLTR4_MM	43.8827	49.5701	2.70961e-15	7.3887
RLTR41A2	19.2396	14.3899	ns	ns
RLTR41B	25.4099	23.3787	ns	ns
RLTR43C	22.7184	25.1118	ns	ns
RLTR44B_LTR	29.5957	20.8613	ns	ns
RLTR44C_LTR	20.57	17.2695	ns	ns
RLTR44D_LTR	24.5839	18.2888	0.0180525	5.6626
RLTR46A	39.8129	48.1121	ns	ns
RLTR46B	28.989	28.3603	ns	ns
RLTR48A	14.8	21.7905	0.0180525	6.4959
RLTR48C	13.2914	22.8173	ns	ns
RLTR4I_MM	55.154	55.2498	0	2.17337
RLTR5_MM	36.489	59.3213	ns	ns
RLTR50B	17.8785	21.2815	ns	ns
RLTR51A_Mm	4.14865	11.3556	ns	ns
RLTR51B_Mm	8.94528	28.6496	ns	ns
RLTR6_MM	48.5307	47.1812	9.05216e-06	7.89963
RLTR6B_Mm	53.4033	50.3665	ns	ns
RLTR6C_Mm	48.4334	52.2321	ns	ns
RLTR6I_MM	57.9331	57.4992	0.000130325	0.626901
RLTR8	16.738	15.1143	ns	ns
RLTR9D	16.1264	18.3831	ns	ns
RLTR9D2	18.1632	19.544	ns	ns
RLTR9E	12.0953	14.218	ns	ns
RLTRETN_MM	30.8822	35.6591	4.92512e-15	6.3179
RMER13A	11.348	13.2501	ns	ns
RMER13B	14.9427	6.58286	0.00842671	-7.23476
RMER16_Mm	22.236	19.9525	ns	ns
RMER16-int	5.60373	9.13778	ns	ns
RMER17A	15.1055	12.0047	ns	ns
RMER17B	9.9398	21.4543	ns	ns
RMER17B2	8.72559	14.939	ns	ns
RMER17C	18.3741	13.9433	ns	ns
RMER17C2	14.2545	18.127	ns	ns
RMER17D_MM	7.84271	19.8795	ns	ns
RMER17D2_MM	20.1843	20.9029	ns	ns
RMER19A_LTR	14.3115	20.6629	ns	ns
RMER19B	9.77296	10.0498	ns	ns
RMER19B2	7.05397	10.9008	ns	ns
RMER1B	1.93117	4.33448	ns	ns
RMER3D1_LTR	0.9375	4.44444	ns	ns
RMER3D2_LTR	34.8781	14.3431	ns	ns
RMER4B_LTR	7.47535	4.31647	ns	ns
RMER6A	6.0168	6.06317	ns	ns
RMER6D	5.2207	7.68579	ns	ns
SRV_MM-int	10.3463	12.0171	ns	ns
SSU-rRNA_Hsa	7.84468	7.15723	0	-1.30419
Tigger16a	1.78259	2.26946	ns	ns
