# Supplementary material for: Tet enzymes are essential for early embryogenesis and completion of embryonic genome activation
Source: EMBO Rep. 2021 Dec 6;23(2):e53968. doi: 10.15252/embr.202153968 (PMC8811641; doi:10.15252/embr.202153968)
Supplement: Supplementary file 9 — Movie EV2 [file EMBR-23-e53968-s006.zip]

Archive with 2 entries (2 files):
- Arand-Movie-EV2-Tet3KD.mp4
- Movie_EV2-legend.docx
