# Supplementary material for: Tet enzymes are essential for early embryogenesis and completion of embryonic genome activation
Source: EMBO Rep. 2021 Dec 6;23(2):e53968. doi: 10.15252/embr.202153968 (PMC8811641; doi:10.15252/embr.202153968)
Supplement: Supplementary file 10 — Table EV1 [file EMBR-23-e53968-s002.xlsx]

## Sheet: Table EV1
Table EV1: enriched GO processes from GOrilla (Eden et al. 2009) in differentially expressed genes of Tet-3KD and Tet-TKD embryos
		FDR q-value for downregulated genes
GO Term	Description	Tet-TKD versus control	Tet3-KD versus control
GO:0016070	RNA metabolic process	4.87e-25	4.16e-06
GO:0034641	cellular nitrogen compound metabolic process	8.56e-23	1.25e-06
GO:0090304	nucleic acid metabolic process	1.89e-20	0.000111
GO:0006396	RNA processing	6.64e-19	5.77e-05
GO:0016072	rRNA metabolic process	3.15e-18	0.000645
GO:0006139	nucleobase-containing compound metabolic process	1.12e-17	0.000763
GO:0006364	rRNA processing	3e-17	0.00115
GO:0046483	heterocycle metabolic process	9.84e-17	0.00082
GO:0006725	cellular aromatic compound metabolic process	3.14e-16	0.0012
GO:1901360	organic cyclic compound metabolic process	2.33e-15	0.000854
GO:0022613	ribonucleoprotein complex biogenesis	2.49e-14	4.39e-07
GO:0034470	ncRNA processing	1.74e-13	0.0373
GO:0044085	cellular component biogenesis	2.74e-13	8.63e-07
GO:0009059	macromolecule biosynthetic process	1.09e-12	5.08e-05
GO:0034660	ncRNA metabolic process	1.13e-12	0.0148
GO:0034645	cellular macromolecule biosynthetic process	2.47e-11	0.000293
GO:0043170	macromolecule metabolic process	4.12e-11	0.00244
GO:0044237	cellular metabolic process	2.19e-10	ns
GO:0044271	cellular nitrogen compound biosynthetic process	4.66e-10	0.00113
GO:0044238	primary metabolic process	2.21e-09	ns
GO:0008152	metabolic process	3.15e-09	ns
GO:0006412	translation	4.02e-09	3.19e-05
GO:0071704	organic substance metabolic process	5.64e-09	ns
GO:0006807	nitrogen compound metabolic process	7.51e-09	ns
GO:0016071	mRNA metabolic process	1.13e-08	0.00275
GO:0043043	peptide biosynthetic process	1.47e-08	4.39e-05
GO:0042254	ribosome biogenesis	2.17e-08	0.000306
GO:1901576	organic substance biosynthetic process	3.1e-07	0.0376
GO:0044249	cellular biosynthetic process	5.78e-07	ns
GO:0043604	amide biosynthetic process	5.81e-07	0.00112
GO:0009058	biosynthetic process	1.29e-06	ns
GO:0006397	mRNA processing	2.06e-06	ns
GO:0006518	peptide metabolic process	3.46e-06	0.000287
GO:0008380	RNA splicing	1.23e-05	ns
GO:0032774	RNA biosynthetic process	2.26e-05	ns
GO:0043603	cellular amide metabolic process	2.76e-05	0.0109
GO:0000377	RNA splicing, via transesterification reactions with bulged adenosine as nucleophile	2.82e-05	ns
GO:0000398	mRNA splicing, via spliceosome	2.74e-05	ns
GO:0000375	RNA splicing, via transesterification reactions	3.57e-05	ns
GO:0000470	maturation of LSU-rRNA	3.87e-05	ns
GO:0042274	ribosomal small subunit biogenesis	0.0001	ns
GO:0045935	positive regulation of nucleobase-containing compound metabolic process	0.000119	ns
GO:0030490	maturation of SSU-rRNA	0.000187	ns
GO:0071826	ribonucleoprotein complex subunit organization	0.000244	0.000609
GO:0051236	establishment of RNA localization	0.000249	ns
GO:0022618	ribonucleoprotein complex assembly	0.00028	0.000297
GO:0050658	RNA transport	0.000357	ns
GO:0050657	nucleic acid transport	0.000349	ns
GO:0031328	positive regulation of cellular biosynthetic process	0.000635	ns
GO:0010556	regulation of macromolecule biosynthetic process	0.000623	ns
GO:0043484	regulation of RNA splicing	0.000698	ns
GO:2000112	regulation of cellular macromolecule biosynthetic process	0.00106	ns
GO:0009891	positive regulation of biosynthetic process	0.00106	ns
GO:0006351	transcription, DNA-templated	0.00107	ns
GO:0097659	nucleic acid-templated transcription	0.00105	ns
GO:0010557	positive regulation of macromolecule biosynthetic process	0.00103	ns
GO:0009889	regulation of biosynthetic process	0.00108	ns
GO:0031326	regulation of cellular biosynthetic process	0.00122	ns
GO:0010468	regulation of gene expression	0.00157	ns
GO:0050684	regulation of mRNA processing	0.00157	ns
GO:0019219	regulation of nucleobase-containing compound metabolic process	0.00225	ns
GO:0034654	nucleobase-containing compound biosynthetic process	0.00237	ns
GO:0006405	RNA export from nucleus	0.00234	ns
GO:0015931	nucleobase-containing compound transport	0.00233	ns
GO:0050686	negative regulation of mRNA processing	0.00254	ns
GO:1901566	organonitrogen compound biosynthetic process	0.00279	ns
GO:0000478	endonucleolytic cleavage involved in rRNA processing	0.00322	ns
GO:0000479	endonucleolytic cleavage of tricistronic rRNA transcript (SSU-rRNA, 5,8S rRNA, LSU-rRNA)	0.00318	ns
GO:0048024	regulation of mRNA splicing, via spliceosome	0.00341	ns
GO:1903311	regulation of mRNA metabolic process	0.00346	ns
GO:0090502	RNA phosphodiester bond hydrolysis, endonucleolytic	0.00355	ns
GO:1990830	cellular response to leukemia inhibitory factor	0.00447	ns
GO:0010628	positive regulation of gene expression	0.00513	ns
GO:1990823	response to leukemia inhibitory factor	0.00583	ns
GO:0071345	cellular response to cytokine stimulus	0.00688	ns
GO:0051254	positive regulation of RNA metabolic process	0.00706	ns
GO:0043933	protein-containing complex subunit organization	0.0072	ns
GO:0051252	regulation of RNA metabolic process	0.00832	ns
GO:0000463	maturation of LSU-rRNA from tricistronic rRNA transcript (SSU-rRNA, 5,8S rRNA, LSU-rRNA)	0.00983	ns
GO:0044260	cellular macromolecule metabolic process	0.0106	ns
GO:0018130	heterocycle biosynthetic process	0.0106	ns
GO:0048025	negative regulation of mRNA splicing, via spliceosome	0.0106	ns
GO:0019438	aromatic compound biosynthetic process	0.0106	ns
GO:0000469	cleavage involved in rRNA processing	0.0105	ns
GO:0033120	positive regulation of RNA splicing	0.0115	ns
GO:1903047	mitotic cell cycle process	0.0131	ns
GO:0090305	nucleic acid phosphodiester bond hydrolysis	0.0147	ns
GO:0000447	endonucleolytic cleavage in ITS1 to separate SSU-rRNA from 5,8S rRNA and LSU-rRNA from tricistronic rRNA transcript (SSU-rRNA, 5,8S rRNA, LSU-rRNA)	0.0152	ns
GO:0006360	transcription by RNA polymerase I	0.015	ns
GO:0006913	nucleocytoplasmic transport	0.0154	ns
GO:0051169	nuclear transport	0.0152	ns
GO:0010629	negative regulation of gene expression	0.0187	ns
GO:0000462	maturation of SSU-rRNA from tricistronic rRNA transcript (SSU-rRNA, 5,8S rRNA, LSU-rRNA)	0.019	ns
GO:0007049	cell cycle	0.0191	ns
GO:0006417	regulation of translation	0.025	ns
GO:0090501	RNA phosphodiester bond hydrolysis	0.0249	ns
GO:2001242	regulation of intrinsic apoptotic signaling pathway	0.0258	ns
GO:0002181	cytoplasmic translation	0.0269	0.00118
GO:0051983	regulation of chromosome segregation	0.0352	ns
GO:0033119	negative regulation of RNA splicing	0.038	ns
GO:0051171	regulation of nitrogen compound metabolic process	0.0403	ns
GO:0065003	protein-containing complex assembly	0.0439	ns
GO:2001141	regulation of RNA biosynthetic process	0.0508	ns
GO:1903312	negative regulation of mRNA metabolic process	0.0512	ns
GO:0034248	regulation of cellular amide metabolic process	0.0557	ns
GO:0042273	ribosomal large subunit biogenesis	0.0566	0.0486
GO:0071426	ribonucleoprotein complex export from nucleus	0.0583	ns
GO:0071428	rRNA-containing ribonucleoprotein complex export from nucleus	0.0577	ns
GO:0033750	ribosome localization	0.0572	ns
GO:0000054	ribosomal subunit export from nucleus	0.0567	ns
GO:0060255	regulation of macromolecule metabolic process	0.0568	ns
GO:1902680	positive regulation of RNA biosynthetic process	0.0563	ns
GO:0034249	negative regulation of cellular amide metabolic process	0.0601	ns
GO:0019222	regulation of metabolic process	0.0615	0.0122
GO:1901362	organic cyclic compound biosynthetic process	0.0642	ns
GO:0006355	regulation of transcription, DNA-templated	0.0637	ns
GO:0034504	protein localization to nucleus	0.0647	ns
GO:0051168	nuclear export	0.0654	ns
GO:0006357	regulation of transcription by RNA polymerase II	0.0663	ns
GO:0045893	positive regulation of transcription, DNA-templated	0.0666	ns
GO:1903508	positive regulation of nucleic acid-templated transcription	0.066	ns
GO:0046824	positive regulation of nucleocytoplasmic transport	0.0672	ns
GO:0010558	negative regulation of macromolecule biosynthetic process	0.0669	ns
GO:0033044	regulation of chromosome organization	0.0679	ns
GO:0031327	negative regulation of cellular biosynthetic process	0.0676	ns
GO:1903506	regulation of nucleic acid-templated transcription	0.0681	ns
GO:1904814	regulation of protein localization to chromosome, telomeric region	0.0731	ns
GO:0031323	regulation of cellular metabolic process	0.0731	ns
GO:0031325	positive regulation of cellular metabolic process	0.0725	ns
GO:0000380	alternative mRNA splicing, via spliceosome	0.0729	ns
GO:0034097	response to cytokine	0.0724	ns
GO:0010608	posttranscriptional regulation of gene expression	0.0738	ns
GO:0051301	cell division	0.076	ns
GO:0017038	protein import	0.0757	ns
GO:0000027	ribosomal large subunit assembly	0.0755	ns
GO:0080090	regulation of primary metabolic process	0.0793	ns
GO:2000113	negative regulation of cellular macromolecule biosynthetic process	0.0805	ns
GO:0051173	positive regulation of nitrogen compound metabolic process	0.0812	ns
GO:2001252	positive regulation of chromosome organization	0.0819	ns
GO:0019222	regulation of metabolic process	ns	0.0122
GO:0050821	protein stabilization	ns	0.0281
GO:1901796	regulation of signal transduction by p53 class mediator	ns	0.0386
GO:0042273	ribosomal large subunit biogenesis	ns	0.0486
