# Supplementary material for: Tet enzymes are essential for early embryogenesis and completion of embryonic genome activation
Source: EMBO Rep. 2021 Dec 6;23(2):e53968. doi: 10.15252/embr.202153968 (PMC8811641; doi:10.15252/embr.202153968)
Supplement: Supplementary file 11 — Table EV2 [file EMBR-23-e53968-s012.xlsx]

## Sheet: Table EV2
Table EV2: List of genes defined as chimeric genes in MacFarlan et al. 2012, expressed in our dataset and marked in Figure 4D
1700034H15Rik
1700069L16Rik
9230114K14Rik
Abcb5
abParts
AK005418
AK010824
AK016192
AK045290
AK049985
AK139503
AK139826
AK163292
AK163333
Apol7e
Arih2
Arsk
Atad2
Atp6ap2
Atxn3
Atxn7
B020004J07Rik
B230354K17Rik
Bex6
Bola1
Brdt
Btbd7
C130026I21Rik
C1d
Cab39
Ccar1
Ccdc9
Cdk2ap1
Cenpp
Ciita
Clybl
Commd7
Cst7
Cul3
D5Ertd577e
Ddit4l
Ei24
Eme1
Etv6
Fbxo15
Gata4
Gm10696
Gm11517
Gm12789
Gm13102
Gm16367
Gm16381
Gm3139
Gm3286
Gm4850
Gm4858
Gm7861
Gm9125
Gnpnat1
Gpbp1
Gpbp1l1
Gpcpd1
Gpr161
Gsr
Gtf2h1
Gtf2i
Guca1a
Hexb
Hipk3
Ifng
Kdm4c
Kpna1
Lclat1
Lyrm1
Mbd5
Mier3
Morc2a
Mplkip
Naalad2
Nf2
Nme6
Noa1
Nom1
Osbpl6
Papd4
Parp8
Pcgf5
Pde6a
Pemt
Phrf1
Pnpla8
Poc5
Polh
Polr1c
Pramef25
Pramel4
Pramel5
Prmt6
Rb1cc1
Rbm8a
Rbsn
Rfpl4b
Rnpc3
Rplp0
Rwdd1
Sgk1
Simc1
Slc19a3
Slc22a28
Slc25a33
Slc5a3
Sp110
Sp3os
Spag5
Spata2
Strn3
Taf2
Tbc1d12
Tdpoz1
Tdpoz2
Tdpoz4
Tead4
Tial1
Tmem229b
Tmem41b
Tmem56
Topbp1
Trak2
Tsen2
Ube2e3
Ubtfl1
Uggt1
Xpo1
Zcchc11
Zdhhc20
Zdhhc7
Zfp352
Zfp54
Zfp809
Zfp868
Zfp869
