# Supplementary material for: Tet enzymes are essential for early embryogenesis and completion of embryonic genome activation
Source: EMBO Rep. 2021 Dec 6;23(2):e53968. doi: 10.15252/embr.202153968 (PMC8811641; doi:10.15252/embr.202153968)
Supplement: Supplementary file 12 — Table EV3 [file EMBR-23-e53968-s005.xlsx]

## Sheet: Table EV3
Table EV3: Counts of reads spanning repeat-exon junctions of chimeric transcripts according to MacFarlan et al. 2012 (at least 50 detected junctions per gene in at least one condition, at least 1000 reads mapping to the genes in control, Tet3KD and TetTKD embryos and more than 2 exons in whole transcript)
	Control	Tet3-KD	Tet-TKD	α-AM
Arsk	194	164	273	na
Atad2	772	289	206	na
B020004J07Rik	133	65	94	na
Bex6	161	173	109	na
Bola1	131	75	306	na
C1d	2849	1667	2921	na
Ccar1	149	77	29	0
Cdk2ap1	593	239	207	na
Clybl	63	21	12	0
Cul3	216	37	27	0
Ddit4l	350	129	287	na
Ei24	47	51	1	0
Fbxo15	1086	203	418	0
Gm12789	208	109	196	na
Gnpnat1	171	6	8	0
Gpbp1	274	100	22	0
Gpbp1l1	705	576	81	0
Gpcpd1	565	258	170	0
Gtf2h1	726	312	28	80
Guca1a	113	52	42	na
Ifng	48	64	13	na
Kdm4c	51	319	73	na
Kpna1	105	95	31	na
Mier3	322	11	46	0
Naalad2	119	68	37	na
Pcgf5	82	36	32	na
Pemt	51	27	55	na
Poc5	234	87	418	470
Polr1c	435	257	273	na
Rb1cc1	83	50	5	0
Rbm8a	4172	1596	2591	0
Rbsn	168	48	13	0
Rfpl4b	773	132	82	na
Rplp0	1360	645	1811	0
Rwdd1	77	25	8	na
Slc19a3	240	76	90	na
Slc22a28	122	31	0	na
Sp110	374	316	356	125
Tmem41b	314	156	290	0
Tmem56	258	23	134	na
Ube2e3	117	58	14	0
Xpo1	167	27	16	0
Zfp54	1341	860	1653	na
Zfp809	92	38	118	na
na = not analyzed in α-AM group, since less than 1000 reads mapped to this gene in total in α-AM treated 2-cell embryos
