# Supplementary material for: Tet enzymes are essential for early embryogenesis and completion of embryonic genome activation
Source: EMBO Rep. 2021 Dec 6;23(2):e53968. doi: 10.15252/embr.202153968 (PMC8811641; doi:10.15252/embr.202153968)
Supplement: Supplementary file 13 — Table EV4 [file EMBR-23-e53968-s011.xlsx]

## Sheet: Table EV4
Table EV4: NGS statistics WGBS
Condition	Embryo	% Mapped to hg19	Reads analyzed	% Mapping efficiency	After deduplication					Before duplication						Duplication rate
					CpG-dyads covered	% CpG methylation	% non CpG methylation	# mCpG	# mCpH	% CpG methylation	% CHG methylation	% CHH methylation	# mCpGs	# mCHG	# mCHH
Control	c7	4.3	50862074	43.3	7562515	30.5	1.4	6391419	4893455	29.2	1.3	1.5	7926699	1416774	4708360	19.81
	c12	3.6	19202440	41.4	3914118	43.4	1.4	3358680	1883759	41.4	1.4	1.5	3838576	515704	1698201	13.91
	c13	0.5	13741606	51.1	4105767	33.4	2.1	2515941	2492264	32.2	2	2.1	2808920	698492	2117029	11.23
	c14	2	12035502	47.1	3171425	39.2	2.1	2230276	1947961	37.3	2	2.1	2567041	537329	1715970	13.92
	c15	1	7272642	48.1	2499634	32.1	1.8	1210459	1116442	31	1.7	1.9	1316456	296351	942510	9.24
	c20	0.6	18765990	52.7	4507816	30.3	2	3028554	3107405	29.2	1.9	2.1	3693039	943281	2863489	18.36
	c21	1.1	14790612	51.5	3752472	49.4	2.6	3566577	3110469	47.7	2.5	2.6	4280595	942018	2840092	17.36
	c22	0.1	16011858	45.6	4171161	34.3	2.2	2695013	2772775	33.2	2.2	2.3	3054956	807537	2410659	12.32
	c23	0.5	11763258	51.5	3694066	32.3	1.7	2259335	1726827	31.1	1.6	1.7	2550998	489305	1494977	12.29
	c35	10.7	7448850	34.2	1938176	29.6	2	835955	900471	28.7	1.9	2.1	906821	236869	751558	8.8
Tet-TKD	t1	0.4	17788208	53.4	5463877	36	1.7	3454193	2800165	24.4	1.7	1.8	3809070	749938	2400179	10.91
	t2	0.6	11725280	52.7	3872656	38.5	2.3	2252220	2358029	36.6	2.2	2.3	2466000	632485	2027130	10.68
	t4	0.4	17855016	49.4	3952465	40.8	2.8	3373434	3632588	39.4	2.7	2.8	4327346	1167459	3455735	22.22
	t5	1.3	26757282	45.2	4623464	35.9	1.8	4101064	1428870	34.6	1.6	1.8	5560282	955480	3066420	26.18
	t11	0.2	17544146	51.2	4865562	39.7	1.5	3974604	2193746	38.3	1.3	1.5	4566414	591713	1927572	13.29
	t17	0.4	15557524	49.6	4201319	35.6	2	2791592	2589036	34	1.9	2.1	3173310	715795	2246323	12.87
	t18	0.2	25932350	52.9	6391343	41.5	2	5987529	4522636	40	2	2.1	7002125	1332382	4017724	14.98
	t30	0.6	20542102	53.3	4448223	37.9	2	3302849	3102576	36.7	2.1	2.1	4521555	1068977	3272146	27.62
	t31	1.1	19544158	51.6	3965004	48	1.6	3941358	2218991	46.2	1.5	1.6	5409464	713250	2368944	27.8
	t32	0.3	17592558	51.5	4641957	36.1	2.7	3507378	4015391	34.8	2.7	2.7	4097929	1213854	3494722	14.88
	t33	1	11728432	45.8	3274244	31.3	2.3	1949210	2054123	29.9	2.2	2.3	2202184	594458	1776348	12.89
